# Supplementary material for: (3,5-Di­methyl­adamantan-1-yl)ammonium methane­sulfonate (memanti­nium mesylate): synthesis, structure and solid-state properties
Source: Acta Crystallogr E Crystallogr Commun. 2019 Jul 26;75(Pt 8):1274–9. doi: 10.1107/S2056989019009988 (PMC6690476; doi:10.1107/S2056989019009988)
Supplement: Supplementary file 1 [file e-75-01274-sup1.cif]

##############################################################################
#                                                                            #
# This CIF contains the data in a paper accepted for publication in          #
# Acta Crystallographica Section E. It conforms to the requirements of       #
# Notes for Authors for Acta Crystallographica Section E, and has been       #
# peer reviewed under the auspices of the IUCr Commission on Journals.       #
#                                                                            #
# Full details of the Crystallographic Information File format               #
# are given in the paper "The Crystallographic Information File (CIF):       #
# a New Standard Archive File for Crystallography" by S. R. Hall, F. H.      #
# Allen and I. D. Brown [Acta Cryst. (1991), A47, 655-685].                  #
#                                                                            #
# The current version of the core CIF dictionary is obtainable from          #
# ftp://ftp.iucr.org/pub/cif_core.dic.                                       #
#                                                                            #
# Software is freely available for graphical display of the structure(s)     #
# in this CIF. For information consult the CIF software page                 #
# http://www.iucr.org/resources/cif/software.                                #
#                                                                            #
# This file may be used for bona fide research purposes within the           #
# scientific community so long as proper attribution is given to the journal # 
# article from which it was obtained.                                        #
#                                                                            #
##############################################################################
data_I
_audit_creation_method     'SHELXL-2018/3'
_journal_date_recd_electronic     2019-04-18
_journal_date_accepted     2019-07-12
_journal_name_full     'Acta Crystallographica, Section E'
_journal_year     2019
_journal_volume     75
_journal_issue      8
_journal_page_first     1274
_journal_page_last     1279
_journal_paper_category     GO
_journal_paper_doi     10.1107/S2056989019009988
_journal_coeditor_code     FY2137
_publ_contact_author
;
      'Rub\<ci\'c, Mirta'
      Laboratory of General and Inorganic Chemistry
      Department of Chemistry
      Faculty of Science
      University of Zagreb
      Horvatovac 102a
      HR-10000 Zagreb, Croatia
;
_publ_contact_author_email     'mirta@chem.pmf.hr'
_publ_contact_author_fax     '+385 1 4606341'
_publ_contact_author_phone     '+385 1 4606374'
_publ_section_title
;
(3,5-Dimethyladamantan-1-yl)ammonium methanesulfonate (memantinium mesylate):
synthesis, structure and solid-state properties
;
_publ_section_title_footnote     .
loop_
    _publ_author_name
    _publ_author_footnote
    _publ_author_address
    'Tuksar, Mihaela' .
;
PLIVA Croatia Ltd.,
TAPI Research and Development,
Prilaz baruna Filipovi\'ca 29,
HR-10000 Zagreb,
Croatia
;
    'Rub\<ci\'c, Mirta' .
;
Department of Chemistry
Faculty of Science
University of Zagreb
Horvatovac 102a
HR-10000 Zagreb,
Croatia
;
    'Me\<strovi\'c, Ernest'
;
Current address: Xellia Ltd, HR-10000 Zagreb, Croatia.
;
;
PLIVA Croatia Ltd.,
TAPI Research and Development,
Prilaz baruna Filipovi\'ca 29,
HR-10000 Zagreb,
Croatia
;
_publ_section_synopsis
;
The title salt crystallizes with three independent ionic pairs in the
asymmetric unit. In the crystal, (3,5-dimethyladamantan-1-yl)ammonium cations
and methanesulfonate anions associate <i>via</i> N---H...O hydrogen bonds into
layers that extend parallel to (001) and comprise large supramolecular
hydrogen-bonded rings.
;
_chemical_name_systematic
;
(3,5-Dimethyladamantan-1-yl)ammonium methanesulfonate
;
_chemical_name_common
;
Memantinium mesylate
;
_chemical_formula_moiety     'C12 H22 N +, C H3 O3 S -'
_chemical_formula_sum     'C13 H25 N O3 S'
_chemical_formula_iupac     'C12 H22 N +, C H3 O3 S -'
_chemical_formula_weight     275.40
_chemical_melting_point     ?
_space_group_crystal_system     triclinic
_space_group_name_H-M_alt     'P -1'
_space_group_name_Hall     '-P 1'
loop_
    _space_group_symop_operation_xyz
    'x, y, z'
    '-x, -y, -z'
_cell_length_a     11.7761(2)
_cell_length_b     11.8731(2)
_cell_length_c     18.2788(3)
_cell_angle_alpha     92.501(2)
_cell_angle_beta     94.696(2)
_cell_angle_gamma     116.609(2)
_cell_volume     2268.09(8)
_cell_formula_units_Z     6
_cell_measurement_reflns_used     30823
_cell_measurement_theta_min     5.0650
_cell_measurement_theta_max     72.7180
_cell_measurement_temperature     295(2)
_exptl_crystal_description     'prism'
_exptl_crystal_colour     'colorless'
_exptl_crystal_size_max     0.320
_exptl_crystal_size_mid     0.210
_exptl_crystal_size_min     0.110
_exptl_crystal_density_diffrn     1.210
_exptl_crystal_density_meas     ?
_exptl_crystal_density_method     ?
_exptl_crystal_F_000     900
_exptl_absorpt_coefficient_mu     1.915
_exptl_absorpt_correction_type     multi-scan
_exptl_absorpt_process_details
;
(CrysAlis PRO; Rigaku, 2018)
;
_exptl_absorpt_correction_T_min     0.19982
_exptl_absorpt_correction_T_max     1.00000
_diffrn_ambient_temperature     295(2)
_diffrn_source     'fine-focus sealed X-ray tube'
_diffrn_radiation_type     CuK\a
_diffrn_radiation_wavelength     1.54184
_diffrn_radiation_monochromator     graphite
_diffrn_measurement_device_type     'Oxford Diffraction Xcalibur Sapphire3'
_diffrn_measurement_device     'four-circle diffractometer'
_diffrn_measurement_method     '\w scans'
_diffrn_detector     'CCD plate'
_diffrn_detector_area_resol_mean     16.1285
_diffrn_reflns_number     76762
_diffrn_reflns_av_R_equivalents     0.0621
_diffrn_reflns_av_unetI/netI     0.0253
_diffrn_reflns_theta_min     4.182
_diffrn_reflns_theta_max     72.851
_diffrn_reflns_theta_full     67.684
_diffrn_measured_fraction_theta_max     0.992
_diffrn_measured_fraction_theta_full     1.000
_diffrn_reflns_limit_h_min     -13
_diffrn_reflns_limit_h_max     14
_diffrn_reflns_limit_k_min     -14
_diffrn_reflns_limit_k_max     14
_diffrn_reflns_limit_l_min     -22
_diffrn_reflns_limit_l_max     22
_diffrn_radiation_probe     x-ray
_refine_special_details     ?
_reflns_number_total     8992
_reflns_number_gt     8048
_reflns_threshold_expression     'I > 2\s(I)'
_refine_ls_structure_factor_coef     Fsqd
_refine_ls_matrix_type     full
_refine_ls_R_factor_all     0.0510
_refine_ls_R_factor_gt     0.0469
_refine_ls_wR_factor_gt     0.1279
_refine_ls_wR_factor_ref     0.1330
_refine_ls_goodness_of_fit_ref     1.055
_refine_ls_restrained_S_all     1.055
_refine_ls_number_reflns     8992
_refine_ls_number_parameters     523
_refine_ls_number_restraints     9
_refine_ls_hydrogen_treatment     mixed
_refine_ls_weighting_scheme     calc
_refine_ls_weighting_details
              'w=1/[\s^2^(Fo^2^)+(0.0822P)^2^+0.4290P] where P=(Fo^2^+2Fc^2^)/3'
_atom_sites_solution_hydrogens     mixed
_atom_sites_solution_primary     dual
_atom_sites_solution_secondary     ?
_refine_ls_shift/su_max     0.000
_refine_ls_shift/su_mean     0.000
_refine_diff_density_max     0.858
_refine_diff_density_min     -0.532
_refine_ls_extinction_method     none
_refine_ls_extinction_coef     .
loop_
    _atom_type_symbol
    _atom_type_description
    _atom_type_scat_dispersion_real
    _atom_type_scat_dispersion_imag
    _atom_type_scat_source
    'C' 'C' 0.0181 0.0091
                         'International Tables Vol C Tables 4.2.6.8 and 6.1.1.4'
    'H' 'H' 0.0000 0.0000
                         'International Tables Vol C Tables 4.2.6.8 and 6.1.1.4'
    'N' 'N' 0.0311 0.0180
                         'International Tables Vol C Tables 4.2.6.8 and 6.1.1.4'
    'O' 'O' 0.0492 0.0322
                         'International Tables Vol C Tables 4.2.6.8 and 6.1.1.4'
    'S' 'S' 0.3331 0.5567
                         'International Tables Vol C Tables 4.2.6.8 and 6.1.1.4'
_computing_data_collection
;
CrysAlis PRO (Rigaku, 2018)
;
_computing_cell_refinement
;
CrysAlis PRO (Rigaku, 2018)
;
_computing_data_reduction
;
CrysAlis PRO (Rigaku, 2018)
;
_computing_structure_solution
;
SHELXT (Sheldrick, 2015a)
;
_computing_structure_refinement
;
SHELXL2018 (Sheldrick, 2015b)
;
_computing_molecular_graphics
;
Mercury (Macrae <i>et al.</i>,  2008)
;
_computing_publication_material
;
SHELXL2018 (Sheldrick, 2015b)
;
loop_
    _atom_site_type_symbol
    _atom_site_label
    _atom_site_fract_x
    _atom_site_fract_y
    _atom_site_fract_z
    _atom_site_U_iso_or_equiv
    _atom_site_adp_type
    _atom_site_calc_flag
    _atom_site_occupancy
    _atom_site_disorder_assembly
    _atom_site_disorder_group
    S S1 0.63651(4) 0.78463(4) 0.39086(2) 0.04527(12) Uani d 1 . .
    S S2 0.67423(4) 0.34333(4) 0.38657(2) 0.04606(12) Uani d 1 . .
    S S3 0.12114(4) 0.83219(4) 0.39052(2) 0.04759(12) Uani d 1 . .
    O O2 0.51832(13) 0.79458(13) 0.39206(8) 0.0608(3) Uani d 1 . .
    O O6 0.66922(13) 0.21916(12) 0.38512(8) 0.0615(3) Uani d 1 . .
    O O3 0.63630(13) 0.68285(13) 0.43196(8) 0.0637(4) Uani d 1 . .
    O O9 0.22683(12) 0.95327(12) 0.38131(8) 0.0597(3) Uani d 1 . .
    N N2 0.46247(14) -0.01597(13) 0.33925(7) 0.0433(3) Uani d 1 . .
    H H2A 0.4793(18) -0.0755(16) 0.3563(11) 0.052 Uiso d 1 . .
    H H2B 0.3914(16) -0.0237(19) 0.3549(11) 0.052 Uiso d 1 . .
    H H2C 0.5300(16) 0.0593(15) 0.3524(11) 0.052 Uiso d 1 . .
    N N3 0.84089(14) 0.66545(13) 0.50755(7) 0.0443(3) Uani d 1 . .
    H H3A 0.7713(16) 0.6768(19) 0.4943(11) 0.053 Uiso d 1 . .
    H H3B 0.8237(19) 0.5892(15) 0.4864(11) 0.053 Uiso d 1 . .
    H H3C 0.9054(17) 0.7263(17) 0.4886(11) 0.053 Uiso d 1 . .
    O O5 0.78864(13) 0.43837(13) 0.42985(9) 0.0681(4) Uani d 1 . .
    O O8 0.03123(14) 0.84536(14) 0.43564(9) 0.0701(4) Uani d 1 . .
    O O1 0.66929(16) 0.77755(15) 0.31635(8) 0.0689(4) Uani d 1 . .
    N N1 0.79465(15) 0.63192(15) 0.27752(8) 0.0492(3) Uani d 1 . .
    H H1A 0.8792(15) 0.6704(19) 0.2924(11) 0.059 Uiso d 1 . .
    H H1B 0.7552(19) 0.6784(19) 0.2896(11) 0.059 Uiso d 1 . .
    H H1C 0.7541(19) 0.5562(16) 0.2945(11) 0.059 Uiso d 1 . .
    O O4 0.65613(18) 0.37874(16) 0.31366(8) 0.0799(4) Uani d 1 . .
    O O7 0.06024(15) 0.75862(18) 0.32090(8) 0.0807(5) Uani d 1 . .
    C C1 0.78006(15) 0.61136(14) 0.19499(8) 0.0403(3) Uani d 1 . .
    C C13 0.44439(15) -0.03377(14) 0.25673(8) 0.0410(3) Uani d 1 . .
    C C21 0.57125(16) -0.00684(16) 0.22910(9) 0.0466(3) Uani d 1 . .
    H H21A 0.602030 -0.063954 0.248806 0.056 Uiso calc 1 . .
    H H21B 0.633874 0.079104 0.245897 0.056 Uiso calc 1 . .
    C C2 0.85215(15) 0.73767(14) 0.16319(9) 0.0437(3) Uani d 1 . .
    H H2D 0.941858 0.775209 0.182302 0.052 Uiso calc 1 . .
    H H2E 0.818326 0.795085 0.177964 0.052 Uiso calc 1 . .
    C C25 0.86750(14) 0.67267(14) 0.58989(8) 0.0388(3) Uani d 1 . .
    C C8 0.63814(16) 0.55422(17) 0.16706(9) 0.0495(4) Uani d 1 . .
    H H8A 0.603732 0.611128 0.181834 0.059 Uiso calc 1 . .
    H H8B 0.591700 0.474521 0.187850 0.059 Uiso calc 1 . .
    C C14 0.39642(17) 0.05787(16) 0.22769(9) 0.0465(4) Uani d 1 . .
    H H14A 0.458103 0.144183 0.244420 0.056 Uiso calc 1 . .
    H H14B 0.316197 0.041308 0.246425 0.056 Uiso calc 1 . .
    C C33 0.74579(15) 0.58585(15) 0.62134(9) 0.0465(4) Uani d 1 . .
    H H33A 0.716038 0.499680 0.600214 0.056 Uiso calc 1 . .
    H H33B 0.679657 0.611394 0.608577 0.056 Uiso calc 1 . .
    C C3 0.83830(16) 0.71802(15) 0.07895(9) 0.0461(3) Uani d 1 . .
    C C9 0.83407(18) 0.52124(16) 0.17324(9) 0.0494(4) Uani d 1 . .
    H H9A 0.789149 0.441714 0.194516 0.059 Uiso calc 1 . .
    H H9B 0.923813 0.557457 0.192103 0.059 Uiso calc 1 . .
    C C29 0.77116(18) 0.59194(16) 0.70548(10) 0.0515(4) Uani d 1 . .
    C C17 0.55484(18) -0.02435(18) 0.14428(9) 0.0518(4) Uani d 1 . .
    C C20 0.34628(19) -0.17022(16) 0.23234(10) 0.0550(4) Uani d 1 . .
    H H20A 0.265548 -0.187900 0.250751 0.066 Uiso calc 1 . .
    H H20B 0.376024 -0.228155 0.251938 0.066 Uiso calc 1 . .
    C C7 0.62339(17) 0.53292(18) 0.08302(10) 0.0570(4) Uani d 1 . .
    H H7 0.532571 0.496120 0.064282 0.068 Uiso calc 1 . .
    C C10 0.69578(17) 0.65902(18) 0.05044(10) 0.0551(4) Uani d 1 . .
    H H10A 0.661208 0.716286 0.064169 0.066 Uiso calc 1 . .
    H H10B 0.685028 0.645408 -0.002913 0.066 Uiso calc 1 . .
    C C27 0.94396(19) 0.81789(16) 0.70574(10) 0.0550(4) Uani d 1 . .
    C C28 0.82115(19) 0.72963(17) 0.73701(10) 0.0547(4) Uani d 1 . .
    H H28A 0.756156 0.757187 0.725515 0.066 Uiso calc 1 . .
    H H28B 0.837695 0.734841 0.790224 0.066 Uiso calc 1 . .
    C C32 0.97039(18) 0.63053(19) 0.60735(10) 0.0533(4) Uani d 1 . .
    H H32A 1.047882 0.685745 0.587058 0.064 Uiso calc 1 . .
    H H32B 0.941860 0.544971 0.585529 0.064 Uiso calc 1 . .
    C C26 0.91308(17) 0.80841(14) 0.62144(9) 0.0480(4) Uani d 1 . .
    H H26A 0.847120 0.834588 0.609658 0.058 Uiso calc 1 . .
    H H26B 0.988817 0.864055 0.599813 0.058 Uiso calc 1 . .
    C C15 0.37718(19) 0.04088(19) 0.14298(10) 0.0541(4) Uani d 1 . .
    C C4 0.89072(19) 0.62571(18) 0.05718(10) 0.0547(4) Uani d 1 . .
    H H4A 0.980834 0.662137 0.075195 0.066 Uiso calc 1 . .
    H H4B 0.882463 0.612470 0.003875 0.066 Uiso calc 1 . .
    C C16 0.50501(19) 0.06612(19) 0.11542(10) 0.0560(4) Uani d 1 . .
    H H16A 0.494476 0.056705 0.061962 0.067 Uiso calc 1 . .
    H H16B 0.567400 0.152538 0.131348 0.067 Uiso calc 1 . .
    C C5 0.8188(2) 0.49778(17) 0.08899(10) 0.0581(4) Uani d 1 . .
    C C31 0.99688(19) 0.6358(2) 0.69101(11) 0.0613(5) Uani d 1 . .
    H H31 1.062627 0.608260 0.703034 0.074 Uiso calc 1 . .
    C C34 1.04425(19) 0.7718(2) 0.72352(11) 0.0667(5) Uani d 1 . .
    H H34A 1.122481 0.826226 0.703591 0.080 Uiso calc 1 . .
    H H34B 1.063191 0.776712 0.776554 0.080 Uiso calc 1 . .
    C C18 0.4547(2) -0.16083(19) 0.11936(11) 0.0642(5) Uani d 1 . .
    H H18A 0.442643 -0.173304 0.065954 0.077 Uiso calc 1 . .
    H H18B 0.484759 -0.219250 0.137810 0.077 Uiso calc 1 . .
    C C30 0.8754(2) 0.55030(19) 0.72313(11) 0.0622(5) Uani d 1 . .
    H H30A 0.893369 0.553496 0.776130 0.075 Uiso calc 1 . .
    H H30B 0.845513 0.463685 0.702762 0.075 Uiso calc 1 . .
    C C22 0.2800(2) -0.0963(2) 0.11844(11) 0.0669(5) Uani d 1 . .
    H H22A 0.265956 -0.108476 0.065038 0.080 Uiso calc 1 . .
    H H22B 0.199032 -0.114068 0.136608 0.080 Uiso calc 1 . .
    C C11 0.9113(2) 0.84445(19) 0.04648(12) 0.0637(5) Uani d 1 . .
    H H11A 0.906209 0.830026 -0.006045 0.096 Uiso calc 1 . .
    H H11B 0.999280 0.882959 0.067192 0.096 Uiso calc 1 . .
    H H11C 0.874229 0.899532 0.057953 0.096 Uiso calc 1 . .
    C C6 0.6764(2) 0.44274(18) 0.06038(11) 0.0675(6) Uani d 1 . .
    H H6A 0.665622 0.428149 0.007073 0.081 Uiso calc 1 . .
    H H6B 0.629446 0.362181 0.080179 0.081 Uiso calc 1 . .
    C C19 0.3283(2) -0.18780(18) 0.14795(11) 0.0624(5) Uani d 1 . .
    H H19 0.265373 -0.274972 0.131457 0.075 Uiso calc 1 . .
    C C37 0.7589(2) 0.9253(2) 0.43596(13) 0.0725(6) Uani d 1 . .
    H H37A 0.839530 0.923855 0.434650 0.109 Uiso calc 1 . .
    H H37B 0.743534 0.933165 0.486261 0.109 Uiso calc 1 . .
    H H37C 0.760564 0.996040 0.411638 0.109 Uiso calc 1 . .
    C C24 0.6820(2) 0.0025(3) 0.11616(13) 0.0750(6) Uani d 1 . .
    H H24A 0.716007 -0.048908 0.139055 0.112 Uiso calc 1 . .
    H H24B 0.741106 0.090204 0.128023 0.112 Uiso calc 1 . .
    H H24C 0.669158 -0.016810 0.063679 0.112 Uiso calc 1 . .
    C C39 0.1879(3) 0.7482(2) 0.43919(13) 0.0772(6) Uani d 1 . .
    H H39A 0.121442 0.666667 0.446964 0.116 Uiso calc 1 . .
    H H39B 0.230009 0.794210 0.485935 0.116 Uiso calc 1 . .
    H H39C 0.248720 0.737812 0.411344 0.116 Uiso calc 1 . .
    C C23 0.3304(3) 0.1337(3) 0.11357(13) 0.0826(7) Uani d 1 . .
    H H23A 0.390720 0.218550 0.131858 0.124 Uiso calc 1 . .
    H H23B 0.248716 0.114611 0.129763 0.124 Uiso calc 1 . .
    H H23C 0.322531 0.126083 0.060676 0.124 Uiso calc 1 . .
    C C36 0.6483(2) 0.5065(2) 0.73711(14) 0.0810(7) Uani d 1 . .
    H H36A 0.614309 0.422261 0.713577 0.122 Uiso calc 1 . .
    H H36B 0.586811 0.538270 0.728493 0.122 Uiso calc 1 . .
    H H36C 0.666388 0.505295 0.789161 0.122 Uiso calc 1 . .
    C C38 0.5456(2) 0.3353(3) 0.43141(15) 0.0786(6) Uani d 1 . .
    H H38A 0.541871 0.414355 0.430089 0.118 Uiso calc 1 . .
    H H38B 0.556891 0.318705 0.481714 0.118 Uiso calc 1 . .
    H H38C 0.467537 0.268600 0.407036 0.118 Uiso calc 1 . .
    C C35 0.9899(3) 0.9543(2) 0.73805(14) 0.0888(8) Uani d 1 . .
    H H35A 0.924801 0.980266 0.725943 0.133 Uiso calc 1 . .
    H H35B 1.066459 1.008865 0.717829 0.133 Uiso calc 1 . .
    H H35C 1.007226 0.959284 0.790653 0.133 Uiso calc 1 . .
    C C12 0.8726(4) 0.4071(3) 0.06721(16) 0.0966(9) Uani d 1 . .
    H H12A 0.860777 0.390739 0.014533 0.145 Uiso calc 1 . .
    H H12B 0.828734 0.329128 0.089069 0.145 Uiso calc 1 . .
    H H12C 0.962179 0.444489 0.084328 0.145 Uiso calc 1 . .
loop_
    _atom_site_aniso_label
    _atom_site_aniso_U_11
    _atom_site_aniso_U_22
    _atom_site_aniso_U_33
    _atom_site_aniso_U_12
    _atom_site_aniso_U_13
    _atom_site_aniso_U_23
    S1 0.0487(2) 0.0458(2) 0.0460(2) 0.02573(18) 0.00387(16) 0.00512(15)
    S2 0.0469(2) 0.0452(2) 0.0465(2) 0.02134(17) 0.00555(16) 0.00208(15)
    S3 0.0452(2) 0.0508(2) 0.0449(2) 0.01982(18) 0.00683(16) 0.00448(16)
    O2 0.0593(8) 0.0671(8) 0.0715(8) 0.0403(7) 0.0124(6) 0.0197(6)
    O6 0.0610(8) 0.0462(6) 0.0745(9) 0.0241(6) -0.0017(6) -0.0025(6)
    O3 0.0582(8) 0.0571(7) 0.0800(9) 0.0301(6) -0.0012(7) 0.0199(6)
    O9 0.0518(7) 0.0555(7) 0.0734(8) 0.0235(6) 0.0180(6) 0.0126(6)
    N2 0.0448(7) 0.0447(7) 0.0426(7) 0.0218(6) 0.0052(6) 0.0063(5)
    N3 0.0466(8) 0.0460(7) 0.0408(7) 0.0222(6) 0.0014(6) 0.0012(5)
    O5 0.0549(8) 0.0566(7) 0.0888(10) 0.0262(6) -0.0052(7) -0.0202(7)
    O8 0.0662(9) 0.0684(8) 0.0819(10) 0.0310(7) 0.0342(7) 0.0145(7)
    O1 0.0861(10) 0.0835(9) 0.0517(7) 0.0504(8) 0.0150(7) 0.0031(6)
    N1 0.0524(8) 0.0561(8) 0.0377(7) 0.0238(7) 0.0040(6) 0.0008(6)
    O4 0.1053(12) 0.0754(10) 0.0541(8) 0.0353(9) 0.0109(8) 0.0192(7)
    O7 0.0631(9) 0.1011(12) 0.0585(8) 0.0245(8) -0.0072(7) -0.0159(8)
    C1 0.0414(8) 0.0436(7) 0.0347(7) 0.0188(6) 0.0020(6) 0.0012(5)
    C13 0.0452(8) 0.0406(7) 0.0389(7) 0.0213(6) 0.0030(6) 0.0042(6)
    C21 0.0471(9) 0.0523(9) 0.0459(8) 0.0277(7) 0.0041(7) 0.0049(6)
    C2 0.0418(8) 0.0392(7) 0.0460(8) 0.0157(6) 0.0002(6) 0.0008(6)
    C25 0.0394(8) 0.0398(7) 0.0388(7) 0.0199(6) 0.0019(6) 0.0019(5)
    C8 0.0396(8) 0.0561(9) 0.0469(9) 0.0163(7) 0.0059(7) 0.0045(7)
    C14 0.0502(9) 0.0506(8) 0.0477(8) 0.0306(7) 0.0058(7) 0.0076(7)
    C33 0.0417(8) 0.0416(8) 0.0499(9) 0.0141(7) 0.0029(7) 0.0008(6)
    C3 0.0453(8) 0.0458(8) 0.0436(8) 0.0175(7) 0.0030(6) 0.0079(6)
    C9 0.0583(10) 0.0490(8) 0.0482(9) 0.0293(8) 0.0122(7) 0.0101(7)
    C29 0.0529(10) 0.0469(8) 0.0500(9) 0.0174(7) 0.0119(7) 0.0068(7)
    C17 0.0551(10) 0.0605(10) 0.0454(8) 0.0310(8) 0.0075(7) 0.0030(7)
    C20 0.0577(10) 0.0423(8) 0.0570(10) 0.0159(8) 0.0051(8) 0.0049(7)
    C7 0.0425(9) 0.0619(10) 0.0463(9) 0.0079(8) -0.0052(7) 0.0014(7)
    C10 0.0501(10) 0.0640(10) 0.0459(9) 0.0222(8) -0.0034(7) 0.0089(7)
    C27 0.0631(11) 0.0425(8) 0.0474(9) 0.0149(8) 0.0012(8) -0.0042(7)
    C28 0.0646(11) 0.0566(10) 0.0460(9) 0.0300(9) 0.0108(8) -0.0003(7)
    C32 0.0534(10) 0.0683(11) 0.0518(9) 0.0396(9) 0.0055(7) 0.0049(8)
    C26 0.0532(9) 0.0369(7) 0.0486(9) 0.0162(7) 0.0029(7) 0.0024(6)
    C15 0.0604(10) 0.0673(11) 0.0453(9) 0.0385(9) 0.0020(7) 0.0099(7)
    C4 0.0619(11) 0.0598(10) 0.0468(9) 0.0292(9) 0.0168(8) 0.0087(7)
    C16 0.0650(11) 0.0644(10) 0.0447(8) 0.0335(9) 0.0100(8) 0.0131(7)
    C5 0.0807(13) 0.0510(9) 0.0505(9) 0.0346(9) 0.0211(9) 0.0042(7)
    C31 0.0606(11) 0.0860(13) 0.0547(10) 0.0495(11) -0.0007(8) 0.0110(9)
    C34 0.0477(10) 0.0842(14) 0.0510(10) 0.0175(10) -0.0082(8) 0.0000(9)
    C18 0.0839(14) 0.0612(11) 0.0528(10) 0.0394(11) 0.0032(9) -0.0076(8)
    C30 0.0843(14) 0.0586(10) 0.0519(10) 0.0391(10) 0.0062(9) 0.0132(8)
    C22 0.0564(11) 0.0861(14) 0.0511(10) 0.0291(10) -0.0084(8) -0.0019(9)
    C11 0.0627(11) 0.0570(10) 0.0664(11) 0.0210(9) 0.0078(9) 0.0226(9)
    C6 0.0829(14) 0.0473(9) 0.0471(9) 0.0088(9) 0.0043(9) -0.0066(7)
    C19 0.0633(11) 0.0510(10) 0.0567(10) 0.0146(9) -0.0034(9) -0.0094(8)
    C37 0.0709(13) 0.0549(11) 0.0742(13) 0.0149(10) 0.0018(11) -0.0047(9)
    C24 0.0710(14) 0.1042(17) 0.0612(12) 0.0486(13) 0.0164(10) 0.0057(11)
    C39 0.1087(19) 0.0742(13) 0.0702(13) 0.0590(14) 0.0121(12) 0.0177(11)
    C23 0.1070(19) 0.1152(19) 0.0631(13) 0.0822(17) 0.0089(12) 0.0256(12)
    C36 0.0736(15) 0.0771(14) 0.0745(14) 0.0141(12) 0.0283(12) 0.0176(11)
    C38 0.0623(13) 0.0978(17) 0.0868(16) 0.0438(13) 0.0230(11) 0.0076(13)
    C35 0.122(2) 0.0487(11) 0.0681(13) 0.0174(12) 0.0026(13) -0.0133(9)
    C12 0.157(3) 0.0811(16) 0.0877(17) 0.0780(18) 0.0545(18) 0.0141(13)
_geom_special_details
;
 All esds (except the esd in the dihedral angle between two l.s. planes)
 are estimated using the full covariance matrix.  The cell esds are taken
 into account individually in the estimation of esds in distances, angles
 and torsion angles; correlations between esds in cell parameters are only
 used when they are defined by crystal symmetry.  An approximate (isotropic)
 treatment of cell esds is used for estimating esds involving l.s. planes.
;
loop_
    _geom_bond_atom_site_label_1
    _geom_bond_atom_site_label_2
    _geom_bond_site_symmetry_2
    _geom_bond_distance
    _geom_bond_publ_flag
    S1 O3 . 1.4497(13) ?
    S1 O2 . 1.4503(13) ?
    S1 O1 . 1.4548(14) ?
    S1 C37 . 1.754(2) ?
    S2 O4 . 1.4427(15) ?
    S2 O6 . 1.4478(13) ?
    S2 O5 . 1.4491(14) ?
    S2 C38 . 1.748(2) ?
    S3 O7 . 1.4453(15) ?
    S3 O9 . 1.4480(14) ?
    S3 O8 . 1.4511(14) ?
    S3 C39 . 1.751(2) ?
    N2 C13 . 1.4983(19) ?
    N2 H2A . 0.878(15) ?
    N2 H2B . 0.873(15) ?
    N2 H2C . 0.896(15) ?
    N3 C25 . 1.5026(19) ?
    N3 H3A . 0.904(15) ?
    N3 H3B . 0.896(15) ?
    N3 H3C . 0.890(15) ?
    N1 C1 . 1.5008(19) ?
    N1 H1A . 0.901(15) ?
    N1 H1B . 0.897(16) ?
    N1 H1C . 0.893(15) ?
    C1 C9 . 1.524(2) ?
    C1 C2 . 1.525(2) ?
    C1 C8 . 1.526(2) ?
    C13 C21 . 1.516(2) ?
    C13 C20 . 1.528(2) ?
    C13 C14 . 1.529(2) ?
    C21 C17 . 1.540(2) ?
    C21 H21A . 0.9700 ?
    C21 H21B . 0.9700 ?
    C2 C3 . 1.532(2) ?
    C2 H2D . 0.9700 ?
    C2 H2E . 0.9700 ?
    C25 C33 . 1.520(2) ?
    C25 C26 . 1.520(2) ?
    C25 C32 . 1.521(2) ?
    C8 C7 . 1.529(2) ?
    C8 H8A . 0.9700 ?
    C8 H8B . 0.9700 ?
    C14 C15 . 1.538(2) ?
    C14 H14A . 0.9700 ?
    C14 H14B . 0.9700 ?
    C33 C29 . 1.535(2) ?
    C33 H33A . 0.9700 ?
    C33 H33B . 0.9700 ?
    C3 C4 . 1.533(3) ?
    C3 C11 . 1.533(2) ?
    C3 C10 . 1.533(2) ?
    C9 C5 . 1.534(2) ?
    C9 H9A . 0.9700 ?
    C9 H9B . 0.9700 ?
    C29 C36 . 1.527(3) ?
    C29 C30 . 1.532(3) ?
    C29 C28 . 1.533(2) ?
    C17 C24 . 1.524(3) ?
    C17 C16 . 1.530(2) ?
    C17 C18 . 1.536(3) ?
    C20 C19 . 1.532(3) ?
    C20 H20A . 0.9700 ?
    C20 H20B . 0.9700 ?
    C7 C6 . 1.520(3) ?
    C7 C10 . 1.530(3) ?
    C7 H7 . 0.9800 ?
    C10 H10A . 0.9700 ?
    C10 H10B . 0.9700 ?
    C27 C34 . 1.527(3) ?
    C27 C35 . 1.531(3) ?
    C27 C28 . 1.532(3) ?
    C27 C26 . 1.541(2) ?
    C28 H28A . 0.9700 ?
    C28 H28B . 0.9700 ?
    C32 C31 . 1.528(2) ?
    C32 H32A . 0.9700 ?
    C32 H32B . 0.9700 ?
    C26 H26A . 0.9700 ?
    C26 H26B . 0.9700 ?
    C15 C16 . 1.531(3) ?
    C15 C22 . 1.532(3) ?
    C15 C23 . 1.534(3) ?
    C4 C5 . 1.539(3) ?
    C4 H4A . 0.9700 ?
    C4 H4B . 0.9700 ?
    C16 H16A . 0.9700 ?
    C16 H16B . 0.9700 ?
    C5 C12 . 1.528(3) ?
    C5 C6 . 1.535(3) ?
    C31 C30 . 1.520(3) ?
    C31 C34 . 1.526(3) ?
    C31 H31 . 0.9800 ?
    C34 H34A . 0.9700 ?
    C34 H34B . 0.9700 ?
    C18 C19 . 1.519(3) ?
    C18 H18A . 0.9700 ?
    C18 H18B . 0.9700 ?
    C30 H30A . 0.9700 ?
    C30 H30B . 0.9700 ?
    C22 C19 . 1.533(3) ?
    C22 H22A . 0.9700 ?
    C22 H22B . 0.9700 ?
    C11 H11A . 0.9600 ?
    C11 H11B . 0.9600 ?
    C11 H11C . 0.9600 ?
    C6 H6A . 0.9700 ?
    C6 H6B . 0.9700 ?
    C19 H19 . 0.9800 ?
    C37 H37A . 0.9600 ?
    C37 H37B . 0.9600 ?
    C37 H37C . 0.9600 ?
    C24 H24A . 0.9600 ?
    C24 H24B . 0.9600 ?
    C24 H24C . 0.9600 ?
    C39 H39A . 0.9600 ?
    C39 H39B . 0.9600 ?
    C39 H39C . 0.9600 ?
    C23 H23A . 0.9600 ?
    C23 H23B . 0.9600 ?
    C23 H23C . 0.9600 ?
    C36 H36A . 0.9600 ?
    C36 H36B . 0.9600 ?
    C36 H36C . 0.9600 ?
    C38 H38A . 0.9600 ?
    C38 H38B . 0.9600 ?
    C38 H38C . 0.9600 ?
    C35 H35A . 0.9600 ?
    C35 H35B . 0.9600 ?
    C35 H35C . 0.9600 ?
    C12 H12A . 0.9600 ?
    C12 H12B . 0.9600 ?
    C12 H12C . 0.9600 ?
loop_
    _geom_angle_atom_site_label_1
    _geom_angle_atom_site_label_2
    _geom_angle_atom_site_label_3
    _geom_angle_site_symmetry_1
    _geom_angle_site_symmetry_3
    _geom_angle
    _geom_angle_publ_flag
    O3 S1 O2 . . 112.16(8) ?
    O3 S1 O1 . . 112.49(9) ?
    O2 S1 O1 . . 112.24(9) ?
    O3 S1 C37 . . 106.48(10) ?
    O2 S1 C37 . . 106.90(11) ?
    O1 S1 C37 . . 106.03(11) ?
    O4 S2 O6 . . 112.33(9) ?
    O4 S2 O5 . . 112.53(10) ?
    O6 S2 O5 . . 111.99(8) ?
    O4 S2 C38 . . 106.23(12) ?
    O6 S2 C38 . . 107.04(11) ?
    O5 S2 C38 . . 106.18(11) ?
    O7 S3 O9 . . 112.24(10) ?
    O7 S3 O8 . . 112.80(10) ?
    O9 S3 O8 . . 111.98(8) ?
    O7 S3 C39 . . 106.65(12) ?
    O9 S3 C39 . . 105.98(11) ?
    O8 S3 C39 . . 106.65(11) ?
    C13 N2 H2A . . 108.9(13) ?
    C13 N2 H2B . . 108.9(13) ?
    H2A N2 H2B . . 108.3(18) ?
    C13 N2 H2C . . 107.2(13) ?
    H2A N2 H2C . . 109.0(18) ?
    H2B N2 H2C . . 114.4(18) ?
    C25 N3 H3A . . 111.5(13) ?
    C25 N3 H3B . . 111.5(13) ?
    H3A N3 H3B . . 105.7(18) ?
    C25 N3 H3C . . 111.2(13) ?
    H3A N3 H3C . . 105.8(18) ?
    H3B N3 H3C . . 110.8(19) ?
    C1 N1 H1A . . 106.7(14) ?
    C1 N1 H1B . . 107.8(14) ?
    H1A N1 H1B . . 113(2) ?
    C1 N1 H1C . . 107.3(14) ?
    H1A N1 H1C . . 112.9(19) ?
    H1B N1 H1C . . 109(2) ?
    N1 C1 C9 . . 108.80(13) ?
    N1 C1 C2 . . 109.46(12) ?
    C9 C1 C2 . . 110.08(13) ?
    N1 C1 C8 . . 108.44(13) ?
    C9 C1 C8 . . 110.26(14) ?
    C2 C1 C8 . . 109.76(13) ?
    N2 C13 C21 . . 109.02(12) ?
    N2 C13 C20 . . 108.75(13) ?
    C21 C13 C20 . . 110.00(14) ?
    N2 C13 C14 . . 108.56(12) ?
    C21 C13 C14 . . 110.25(13) ?
    C20 C13 C14 . . 110.23(14) ?
    C13 C21 C17 . . 109.86(13) ?
    C13 C21 H21A . . 109.7 ?
    C17 C21 H21A . . 109.7 ?
    C13 C21 H21B . . 109.7 ?
    C17 C21 H21B . . 109.7 ?
    H21A C21 H21B . . 108.2 ?
    C1 C2 C3 . . 110.01(12) ?
    C1 C2 H2D . . 109.7 ?
    C3 C2 H2D . . 109.7 ?
    C1 C2 H2E . . 109.7 ?
    C3 C2 H2E . . 109.7 ?
    H2D C2 H2E . . 108.2 ?
    N3 C25 C33 . . 109.30(12) ?
    N3 C25 C26 . . 108.86(12) ?
    C33 C25 C26 . . 109.96(13) ?
    N3 C25 C32 . . 108.23(13) ?
    C33 C25 C32 . . 110.02(13) ?
    C26 C25 C32 . . 110.44(14) ?
    C1 C8 C7 . . 108.38(14) ?
    C1 C8 H8A . . 110.0 ?
    C7 C8 H8A . . 110.0 ?
    C1 C8 H8B . . 110.0 ?
    C7 C8 H8B . . 110.0 ?
    H8A C8 H8B . . 108.4 ?
    C13 C14 C15 . . 109.31(13) ?
    C13 C14 H14A . . 109.8 ?
    C15 C14 H14A . . 109.8 ?
    C13 C14 H14B . . 109.8 ?
    C15 C14 H14B . . 109.8 ?
    H14A C14 H14B . . 108.3 ?
    C25 C33 C29 . . 110.04(13) ?
    C25 C33 H33A . . 109.7 ?
    C29 C33 H33A . . 109.7 ?
    C25 C33 H33B . . 109.7 ?
    C29 C33 H33B . . 109.7 ?
    H33A C33 H33B . . 108.2 ?
    C2 C3 C4 . . 108.56(13) ?
    C2 C3 C11 . . 110.40(14) ?
    C4 C3 C11 . . 110.30(15) ?
    C2 C3 C10 . . 108.42(14) ?
    C4 C3 C10 . . 108.78(15) ?
    C11 C3 C10 . . 110.32(14) ?
    C1 C9 C5 . . 109.68(14) ?
    C1 C9 H9A . . 109.7 ?
    C5 C9 H9A . . 109.7 ?
    C1 C9 H9B . . 109.7 ?
    C5 C9 H9B . . 109.7 ?
    H9A C9 H9B . . 108.2 ?
    C36 C29 C30 . . 111.16(18) ?
    C36 C29 C28 . . 110.63(17) ?
    C30 C29 C28 . . 108.68(16) ?
    C36 C29 C33 . . 109.98(16) ?
    C30 C29 C33 . . 107.91(15) ?
    C28 C29 C33 . . 108.40(14) ?
    C24 C17 C16 . . 110.87(17) ?
    C24 C17 C18 . . 110.44(17) ?
    C16 C17 C18 . . 108.76(15) ?
    C24 C17 C21 . . 110.12(15) ?
    C16 C17 C21 . . 108.09(14) ?
    C18 C17 C21 . . 108.49(15) ?
    C13 C20 C19 . . 108.48(14) ?
    C13 C20 H20A . . 110.0 ?
    C19 C20 H20A . . 110.0 ?
    C13 C20 H20B . . 110.0 ?
    C19 C20 H20B . . 110.0 ?
    H20A C20 H20B . . 108.4 ?
    C6 C7 C8 . . 109.66(16) ?
    C6 C7 C10 . . 109.48(17) ?
    C8 C7 C10 . . 109.83(15) ?
    C6 C7 H7 . . 109.3 ?
    C8 C7 H7 . . 109.3 ?
    C10 C7 H7 . . 109.3 ?
    C7 C10 C3 . . 110.09(14) ?
    C7 C10 H10A . . 109.6 ?
    C3 C10 H10A . . 109.6 ?
    C7 C10 H10B . . 109.6 ?
    C3 C10 H10B . . 109.6 ?
    H10A C10 H10B . . 108.2 ?
    C34 C27 C35 . . 111.57(19) ?
    C34 C27 C28 . . 108.39(16) ?
    C35 C27 C28 . . 110.15(18) ?
    C34 C27 C26 . . 109.22(16) ?
    C35 C27 C26 . . 109.83(16) ?
    C28 C27 C26 . . 107.59(15) ?
    C27 C28 C29 . . 111.83(14) ?
    C27 C28 H28A . . 109.3 ?
    C29 C28 H28A . . 109.3 ?
    C27 C28 H28B . . 109.3 ?
    C29 C28 H28B . . 109.3 ?
    H28A C28 H28B . . 107.9 ?
    C25 C32 C31 . . 108.64(14) ?
    C25 C32 H32A . . 110.0 ?
    C31 C32 H32A . . 110.0 ?
    C25 C32 H32B . . 110.0 ?
    C31 C32 H32B . . 110.0 ?
    H32A C32 H32B . . 108.3 ?
    C25 C26 C27 . . 109.43(13) ?
    C25 C26 H26A . . 109.8 ?
    C27 C26 H26A . . 109.8 ?
    C25 C26 H26B . . 109.8 ?
    C27 C26 H26B . . 109.8 ?
    H26A C26 H26B . . 108.2 ?
    C16 C15 C22 . . 108.80(16) ?
    C16 C15 C23 . . 110.50(17) ?
    C22 C15 C23 . . 111.15(18) ?
    C16 C15 C14 . . 108.38(14) ?
    C22 C15 C14 . . 108.47(15) ?
    C23 C15 C14 . . 109.49(16) ?
    C3 C4 C5 . . 111.38(15) ?
    C3 C4 H4A . . 109.4 ?
    C5 C4 H4A . . 109.4 ?
    C3 C4 H4B . . 109.4 ?
    C5 C4 H4B . . 109.4 ?
    H4A C4 H4B . . 108.0 ?
    C17 C16 C15 . . 111.81(15) ?
    C17 C16 H16A . . 109.3 ?
    C15 C16 H16A . . 109.3 ?
    C17 C16 H16B . . 109.3 ?
    C15 C16 H16B . . 109.3 ?
    H16A C16 H16B . . 107.9 ?
    C12 C5 C9 . . 109.66(18) ?
    C12 C5 C6 . . 110.9(2) ?
    C9 C5 C6 . . 108.75(16) ?
    C12 C5 C4 . . 110.77(18) ?
    C9 C5 C4 . . 108.30(15) ?
    C6 C5 C4 . . 108.38(16) ?
    C30 C31 C34 . . 109.47(17) ?
    C30 C31 C32 . . 110.15(16) ?
    C34 C31 C32 . . 108.73(16) ?
    C30 C31 H31 . . 109.5 ?
    C34 C31 H31 . . 109.5 ?
    C32 C31 H31 . . 109.5 ?
    C31 C34 C27 . . 110.87(15) ?
    C31 C34 H34A . . 109.5 ?
    C27 C34 H34A . . 109.5 ?
    C31 C34 H34B . . 109.5 ?
    C27 C34 H34B . . 109.5 ?
    H34A C34 H34B . . 108.1 ?
    C19 C18 C17 . . 110.38(15) ?
    C19 C18 H18A . . 109.6 ?
    C17 C18 H18A . . 109.6 ?
    C19 C18 H18B . . 109.6 ?
    C17 C18 H18B . . 109.6 ?
    H18A C18 H18B . . 108.1 ?
    C31 C30 C29 . . 110.54(15) ?
    C31 C30 H30A . . 109.5 ?
    C29 C30 H30A . . 109.5 ?
    C31 C30 H30B . . 109.5 ?
    C29 C30 H30B . . 109.5 ?
    H30A C30 H30B . . 108.1 ?
    C15 C22 C19 . . 110.50(15) ?
    C15 C22 H22A . . 109.5 ?
    C19 C22 H22A . . 109.5 ?
    C15 C22 H22B . . 109.5 ?
    C19 C22 H22B . . 109.5 ?
    H22A C22 H22B . . 108.1 ?
    C3 C11 H11A . . 109.5 ?
    C3 C11 H11B . . 109.5 ?
    H11A C11 H11B . . 109.5 ?
    C3 C11 H11C . . 109.5 ?
    H11A C11 H11C . . 109.5 ?
    H11B C11 H11C . . 109.5 ?
    C7 C6 C5 . . 110.54(14) ?
    C7 C6 H6A . . 109.5 ?
    C5 C6 H6A . . 109.5 ?
    C7 C6 H6B . . 109.5 ?
    C5 C6 H6B . . 109.5 ?
    H6A C6 H6B . . 108.1 ?
    C18 C19 C20 . . 109.84(16) ?
    C18 C19 C22 . . 109.75(18) ?
    C20 C19 C22 . . 108.95(17) ?
    C18 C19 H19 . . 109.4 ?
    C20 C19 H19 . . 109.4 ?
    C22 C19 H19 . . 109.4 ?
    S1 C37 H37A . . 109.5 ?
    S1 C37 H37B . . 109.5 ?
    H37A C37 H37B . . 109.5 ?
    S1 C37 H37C . . 109.5 ?
    H37A C37 H37C . . 109.5 ?
    H37B C37 H37C . . 109.5 ?
    C17 C24 H24A . . 109.5 ?
    C17 C24 H24B . . 109.5 ?
    H24A C24 H24B . . 109.5 ?
    C17 C24 H24C . . 109.5 ?
    H24A C24 H24C . . 109.5 ?
    H24B C24 H24C . . 109.5 ?
    S3 C39 H39A . . 109.5 ?
    S3 C39 H39B . . 109.5 ?
    H39A C39 H39B . . 109.5 ?
    S3 C39 H39C . . 109.5 ?
    H39A C39 H39C . . 109.5 ?
    H39B C39 H39C . . 109.5 ?
    C15 C23 H23A . . 109.5 ?
    C15 C23 H23B . . 109.5 ?
    H23A C23 H23B . . 109.5 ?
    C15 C23 H23C . . 109.5 ?
    H23A C23 H23C . . 109.5 ?
    H23B C23 H23C . . 109.5 ?
    C29 C36 H36A . . 109.5 ?
    C29 C36 H36B . . 109.5 ?
    H36A C36 H36B . . 109.5 ?
    C29 C36 H36C . . 109.5 ?
    H36A C36 H36C . . 109.5 ?
    H36B C36 H36C . . 109.5 ?
    S2 C38 H38A . . 109.5 ?
    S2 C38 H38B . . 109.5 ?
    H38A C38 H38B . . 109.5 ?
    S2 C38 H38C . . 109.5 ?
    H38A C38 H38C . . 109.5 ?
    H38B C38 H38C . . 109.5 ?
    C27 C35 H35A . . 109.5 ?
    C27 C35 H35B . . 109.5 ?
    H35A C35 H35B . . 109.5 ?
    C27 C35 H35C . . 109.5 ?
    H35A C35 H35C . . 109.5 ?
    H35B C35 H35C . . 109.5 ?
    C5 C12 H12A . . 109.5 ?
    C5 C12 H12B . . 109.5 ?
    H12A C12 H12B . . 109.5 ?
    C5 C12 H12C . . 109.5 ?
    H12A C12 H12C . . 109.5 ?
    H12B C12 H12C . . 109.5 ?
loop_
    _geom_torsion_atom_site_label_1
    _geom_torsion_atom_site_label_2
    _geom_torsion_atom_site_label_3
    _geom_torsion_atom_site_label_4
    _geom_torsion_site_symmetry_1
    _geom_torsion_site_symmetry_2
    _geom_torsion_site_symmetry_3
    _geom_torsion_site_symmetry_4
    _geom_torsion
    _geom_torsion_publ_flag
    N2 C13 C21 C17 . . . . -179.89(13) ?
    C20 C13 C21 C17 . . . . 60.96(17) ?
    C14 C13 C21 C17 . . . . -60.81(17) ?
    N1 C1 C2 C3 . . . . 179.87(13) ?
    C9 C1 C2 C3 . . . . 60.33(17) ?
    C8 C1 C2 C3 . . . . -61.22(17) ?
    N1 C1 C8 C7 . . . . -179.81(14) ?
    C9 C1 C8 C7 . . . . -60.78(18) ?
    C2 C1 C8 C7 . . . . 60.66(18) ?
    N2 C13 C14 C15 . . . . -179.95(14) ?
    C21 C13 C14 C15 . . . . 60.69(18) ?
    C20 C13 C14 C15 . . . . -60.94(18) ?
    N3 C25 C33 C29 . . . . 179.97(13) ?
    C26 C25 C33 C29 . . . . -60.58(17) ?
    C32 C25 C33 C29 . . . . 61.26(17) ?
    C1 C2 C3 C4 . . . . -58.56(18) ?
    C1 C2 C3 C11 . . . . -179.59(14) ?
    C1 C2 C3 C10 . . . . 59.46(17) ?
    N1 C1 C9 C5 . . . . 179.41(14) ?
    C2 C1 C9 C5 . . . . -60.65(18) ?
    C8 C1 C9 C5 . . . . 60.60(18) ?
    C25 C33 C29 C36 . . . . 178.98(17) ?
    C25 C33 C29 C30 . . . . -59.61(18) ?
    C25 C33 C29 C28 . . . . 57.92(18) ?
    C13 C21 C17 C24 . . . . -179.97(16) ?
    C13 C21 C17 C16 . . . . 58.77(18) ?
    C13 C21 C17 C18 . . . . -59.00(18) ?
    N2 C13 C20 C19 . . . . -179.97(15) ?
    C21 C13 C20 C19 . . . . -60.65(19) ?
    C14 C13 C20 C19 . . . . 61.13(19) ?
    C1 C8 C7 C6 . . . . 60.18(19) ?
    C1 C8 C7 C10 . . . . -60.2(2) ?
    C6 C7 C10 C3 . . . . -60.18(19) ?
    C8 C7 C10 C3 . . . . 60.3(2) ?
    C2 C3 C10 C7 . . . . -59.00(19) ?
    C4 C3 C10 C7 . . . . 58.89(19) ?
    C11 C3 C10 C7 . . . . 180.00(16) ?
    C34 C27 C28 C29 . . . . -58.18(19) ?
    C35 C27 C28 C29 . . . . 179.51(18) ?
    C26 C27 C28 C29 . . . . 59.8(2) ?
    C36 C29 C28 C27 . . . . -179.52(17) ?
    C30 C29 C28 C27 . . . . 58.2(2) ?
    C33 C29 C28 C27 . . . . -58.9(2) ?
    N3 C25 C32 C31 . . . . -179.24(15) ?
    C33 C25 C32 C31 . . . . -59.88(19) ?
    C26 C25 C32 C31 . . . . 61.68(19) ?
    N3 C25 C26 C27 . . . . -178.60(14) ?
    C33 C25 C26 C27 . . . . 61.69(18) ?
    C32 C25 C26 C27 . . . . -59.91(18) ?
    C34 C27 C26 C25 . . . . 57.37(19) ?
    C35 C27 C26 C25 . . . . -179.97(18) ?
    C28 C27 C26 C25 . . . . -60.08(19) ?
    C13 C14 C15 C16 . . . . -58.79(19) ?
    C13 C14 C15 C22 . . . . 59.17(19) ?
    C13 C14 C15 C23 . . . . -179.39(18) ?
    C2 C3 C4 C5 . . . . 59.02(19) ?
    C11 C3 C4 C5 . . . . -179.90(16) ?
    C10 C3 C4 C5 . . . . -58.78(19) ?
    C24 C17 C16 C15 . . . . 180.00(16) ?
    C18 C17 C16 C15 . . . . 58.4(2) ?
    C21 C17 C16 C15 . . . . -59.2(2) ?
    C22 C15 C16 C17 . . . . -58.15(19) ?
    C23 C15 C16 C17 . . . . 179.57(17) ?
    C14 C15 C16 C17 . . . . 59.6(2) ?
    C1 C9 C5 C12 . . . . -179.83(19) ?
    C1 C9 C5 C6 . . . . -58.40(19) ?
    C1 C9 C5 C4 . . . . 59.2(2) ?
    C3 C4 C5 C12 . . . . -179.67(19) ?
    C3 C4 C5 C9 . . . . -59.4(2) ?
    C3 C4 C5 C6 . . . . 58.44(19) ?
    C25 C32 C31 C30 . . . . 59.1(2) ?
    C25 C32 C31 C34 . . . . -60.8(2) ?
    C30 C31 C34 C27 . . . . -60.0(2) ?
    C32 C31 C34 C27 . . . . 60.4(2) ?
    C35 C27 C34 C31 . . . . 179.94(18) ?
    C28 C27 C34 C31 . . . . 58.5(2) ?
    C26 C27 C34 C31 . . . . -58.5(2) ?
    C24 C17 C18 C19 . . . . 179.54(17) ?
    C16 C17 C18 C19 . . . . -58.6(2) ?
    C21 C17 C18 C19 . . . . 58.8(2) ?
    C34 C31 C30 C29 . . . . 59.6(2) ?
    C32 C31 C30 C29 . . . . -59.9(2) ?
    C36 C29 C30 C31 . . . . 179.75(18) ?
    C28 C29 C30 C31 . . . . -58.3(2) ?
    C33 C29 C30 C31 . . . . 59.08(19) ?
    C16 C15 C22 C19 . . . . 57.9(2) ?
    C23 C15 C22 C19 . . . . 179.75(18) ?
    C14 C15 C22 C19 . . . . -59.8(2) ?
    C8 C7 C6 C5 . . . . -60.2(2) ?
    C10 C7 C6 C5 . . . . 60.35(19) ?
    C12 C5 C6 C7 . . . . 179.38(17) ?
    C9 C5 C6 C7 . . . . 58.7(2) ?
    C4 C5 C6 C7 . . . . -58.82(19) ?
    C17 C18 C19 C20 . . . . -60.1(2) ?
    C17 C18 C19 C22 . . . . 59.7(2) ?
    C13 C20 C19 C18 . . . . 60.0(2) ?
    C13 C20 C19 C22 . . . . -60.3(2) ?
    C15 C22 C19 C18 . . . . -59.5(2) ?
    C15 C22 C19 C20 . . . . 60.8(2) ?
loop_
    _geom_hbond_atom_site_label_D
    _geom_hbond_atom_site_label_H
    _geom_hbond_atom_site_label_A
    _geom_hbond_site_symmetry_A
    _geom_hbond_distance_DH
    _geom_hbond_distance_HA
    _geom_hbond_distance_DA
    _geom_hbond_angle_DHA
    _geom_hbond_publ_flag
    N1 H1A O7 1_655 0.901(15) 1.919(16) 2.819(2) 177(2) yes
    N1 H1B O1 . 0.897(16) 1.935(16) 2.833(2) 179(2) yes
    N1 H1C O4 . 0.893(15) 1.961(16) 2.844(2) 170(2) yes
    N2 H2A O2 1_545 0.878(15) 1.922(15) 2.7991(18) 179(2) yes
    N2 H2B O9 1_545 0.873(15) 1.938(15) 2.8090(19) 175.1(19) yes
    N2 H2C O6 . 0.896(15) 1.897(15) 2.7923(19) 176.9(19) yes
    N3 H3A O3 . 0.904(15) 1.909(16) 2.7717(19) 158.9(18) yes
    N3 H3B O5 . 0.896(15) 1.885(15) 2.7752(19) 172.4(19) yes
    N3 H3C O8 1_655 0.890(15) 1.899(16) 2.785(2) 172.3(19) yes
    C39 H39B O6 2_666 0.96 2.59 3.423(3) 145 yes
_shelx_space_group_comment
;
The symmetry employed for this shelxl refinement is uniquely defined
by the following loop, which should always be used as a source of
symmetry information in preference to the above space-group names.
They are only intended as comments.
;
_shelx_estimated_absorpt_T_min     0.579
_shelx_estimated_absorpt_T_max     0.817
_shelx_hkl_file
;
 -13   5  -7   36.32    2.37
 -13   6  -7   14.40    1.45
 -13   6  -6   46.27    2.88
 -13   6  -5   37.96    2.71
 -13   7  -8    3.70    0.73
 -13   7  -8    3.81    0.73
 -13   8  -8   17.96    1.58
 -13   8  -7   -0.64    0.51
 -13   8  -7   -0.19    0.35
 -13   8  -6    7.91    1.14
 -13   8  -6    7.33    1.10
 -13   9  -7    0.30    0.48
 -13   9  -6    5.50    1.10
 -13   9  -5    0.82    0.80
 -13  10  -6   10.42    1.19
 -13  10  -5   18.22    1.73
 -13  10  -4   13.68    1.57
 -13  10  -3    5.03    0.96
 -13  10  -2   21.21    1.97
 -13  11  -3   14.69    1.46
 -13  11  -2    5.20    0.88
 -13  11   3    0.55    0.59
 -12   1  -6   25.67    1.97
 -12   3 -10   43.80    2.53
 -12   3  -9   26.10    1.89
 -12   3  -8    0.74    0.45
 -12   4 -10   12.78    1.31
 -12   4 -10   21.90    1.79
 -12   4  -9    5.91    0.95
 -12   4  -9    6.50    0.98
 -12   4  -8   11.13    1.33
 -12   5 -11   29.00    1.93
 -12   5 -10   -0.92    0.69
 -12   5 -10    0.19    0.36
 -12   5  -9   20.18    1.84
 -12   5  -9   19.83    1.95
 -12   5  -8    8.35    1.31
 -12   6 -11    0.33    0.36
 -12   6 -10    2.04    0.58
 -12   6 -10    1.91    0.61
 -12   6  -9   25.25    2.10
 -12   6  -9   23.48    2.08
 -12   6  -8   23.04    2.22
 -12   6  -7    1.49    0.69
 -12   7 -11   16.66    1.45
 -12   7 -11   16.86    1.47
 -12   7 -10    8.32    1.08
 -12   7 -10   14.37    1.38
 -12   7  -9    0.57    0.48
 -12   7  -9    1.34    0.53
 -12   7  -8   -0.12    0.66
 -12   7  -7    1.36    0.63
 -12   7  -6   11.13    1.66
 -12   8 -10   -0.41    0.40
 -12   8 -10    0.73    0.59
 -12   8 -10    0.91    0.48
 -12   8 -10    1.26    0.62
 -12   8  -9   13.99    1.54
 -12   8  -9   13.56    1.38
 -12   8  -9   14.40    1.58
 -12   8  -8   26.71    2.08
 -12   8  -8   20.92    2.07
 -12   8  -8   20.69    2.07
 -12   9 -10   28.42    1.95
 -12   9 -10   23.72    1.78
 -12   9 -10   27.03    1.84
 -12   9 -10   26.29    1.83
 -12   9  -9   27.46    2.05
 -12   9  -9   28.95    2.21
 -12   9  -9   27.62    2.12
 -12   9  -9   25.21    2.00
 -12   9  -8   31.50    2.40
 -12   9  -8   32.24    2.61
 -12   9  -8   29.27    2.31
 -12   9  -7   11.38    1.50
 -12   9  -7   11.45    1.52
 -12   9  -6    0.61    0.67
 -12   9  -6    0.44    0.63
 -12   9  -5    8.36    1.35
 -12   9  -5    8.37    1.37
 -12  10  -9    1.13    0.53
 -12  10  -9    1.50    0.48
 -12  10  -8    2.40    0.65
 -12  10  -8    2.12    0.61
 -12  10  -8    1.94    0.61
 -12  10  -8    2.82    0.81
 -12  10  -7   -0.79    0.50
 -12  10  -7   -0.58    0.63
 -12  10  -7    0.33    0.55
 -12  10  -7    0.95    0.78
 -12  10  -6    3.01    0.72
 -12  10  -6    2.00    0.65
 -12  10  -6    0.14    0.55
 -12  10  -6    2.31    0.86
 -12  10  -5    7.96    1.50
 -12  10  -5    8.30    1.25
 -12  10  -4   19.91    1.96
 -12  10  -4   15.90    2.13
 -12  10  -3    2.98    1.00
 -12  10  -2   21.39    2.32
 -12  11  -7   43.85    2.66
 -12  11  -7   36.61    2.39
 -12  11  -6   17.09    1.75
 -12  11  -6   14.52    1.49
 -12  11  -5   23.55    2.17
 -12  11  -5   19.00    1.80
 -12  11  -4    7.01    1.27
 -12  11  -3   66.88    3.92
 -12  11   0    9.39    1.30
 -12  11   4    1.12    0.71
 -12  12  -5    2.21    0.58
 -12  12  -4   23.40    2.48
 -12  12  -4   22.63    1.93
 -12  12  -3   41.14    2.78
 -12  12  -3   51.52    3.91
 -12  12  -2    5.61    1.02
 -12  12  -2    8.20    1.68
 -12  12  -1    0.13    0.94
 -12  12  -1   -0.26    0.43
 -12  12   0    8.12    1.77
 -12  12   0    7.29    1.06
 -12  12   1    0.58    0.76
 -12  12   2    4.62    1.21
 -12  12   3    8.43    1.45
 -12  12   4    1.92    0.72
 -12  12   5    1.23    0.56
 -11  -1  -8   21.29    1.68
 -11  -1  -7   16.61    1.63
 -11   0  -9    6.97    1.00
 -11   0  -8    0.99    0.60
 -11   1 -11   32.85    2.10
 -11   1 -10    1.19    0.53
 -11   1  -9    1.01    0.55
 -11   1  -8    1.77    0.78
 -11   2 -11    0.44    0.49
 -11   2 -11    0.57    0.41
 -11   2 -11    1.18    0.57
 -11   2 -10  124.16    5.50
 -11   2  -9    3.09    0.92
 -11   2  -8   18.42    1.99
 -11   3 -12   15.99    1.58
 -11   3 -12   16.45    1.50
 -11   3 -11   30.13    2.48
 -11   3 -11   27.68    2.21
 -11   3 -11   26.17    1.93
 -11   3 -10   90.83    4.46
 -11   3  -9    0.02    0.53
 -11   4 -13   25.20    1.79
 -11   4 -13   22.11    1.70
 -11   4 -12   10.69    1.25
 -11   4 -12   10.73    1.29
 -11   4 -12   10.73    1.38
 -11   4 -11    3.70    0.87
 -11   4 -11    4.19    1.14
 -11   4 -10    1.14    0.67
 -11   5 -13    3.14    0.75
 -11   5 -13    1.50    0.47
 -11   5 -13    2.82    0.61
 -11   5 -12    5.50    1.03
 -11   5 -12    2.87    0.71
 -11   5 -12    4.04    0.79
 -11   5 -11    9.56    1.46
 -11   5 -11   11.19    1.49
 -11   5 -11   10.35    1.36
 -11   5 -10    0.13    0.91
 -11   5 -10    0.58    0.55
 -11   5  -9    3.14    0.88
 -11   5  -8   78.87    4.73
 -11   6 -13   28.54    1.99
 -11   6 -13   28.13    1.99
 -11   6 -13   24.46    1.83
 -11   6 -13   27.18    1.94
 -11   6 -12   34.61    2.37
 -11   6 -12   39.90    2.68
 -11   6 -12   38.96    2.61
 -11   6 -11   22.32    2.15
 -11   6 -11   21.30    2.07
 -11   6 -11   26.21    2.10
 -11   6 -10    1.14    0.56
 -11   6 -10    1.52    0.82
 -11   6 -10    0.98    0.62
 -11   6  -9    0.58    0.66
 -11   6  -9   -0.60    0.79
 -11   6  -8   93.80    5.50
 -11   6  -7  188.92    8.80
 -11   7 -13    9.10    1.04
 -11   7 -13    8.05    1.01
 -11   7 -13   11.11    1.19
 -11   7 -13    9.25    1.09
 -11   7 -12    0.36    0.49
 -11   7 -12    1.37    0.48
 -11   7 -12    0.75    0.58
 -11   7 -12    0.78    0.57
 -11   7 -12   -0.23    0.48
 -11   7 -12    0.26    0.42
 -11   7 -11   27.83    2.33
 -11   7 -11   29.06    2.39
 -11   7 -10   33.14    2.68
 -11   7 -10   30.78    2.58
 -11   7  -9   12.36    1.75
 -11   7  -9   13.13    1.81
 -11   7  -8    2.24    0.85
 -11   7  -8    1.25    0.81
 -11   7  -7   16.63    2.27
 -11   7  -6    0.44    0.81
 -11   8 -12   -0.48    0.51
 -11   8 -12    0.07    0.44
 -11   8 -12    0.15    0.46
 -11   8 -12    0.38    0.42
 -11   8 -11   25.95    2.12
 -11   8 -11   28.10    2.32
 -11   8 -11   25.02    2.13
 -11   8 -11   28.13    2.29
 -11   8 -11   23.90    2.02
 -11   8 -10   91.26    4.85
 -11   8 -10   93.59    4.92
 -11   8 -10   80.15    4.53
 -11   8 -10   93.50    4.83
 -11   8  -9   22.07    2.21
 -11   8  -9   18.27    2.01
 -11   8  -8   23.58    2.35
 -11   8  -8   20.73    2.18
 -11   8  -7  103.12    5.62
 -11   9 -12   22.31    1.75
 -11   9 -12   21.10    1.68
 -11   9 -12   21.68    1.70
 -11   9 -11    2.22    0.70
 -11   9 -11    1.72    0.59
 -11   9 -11    1.35    0.63
 -11   9 -11    1.29    0.66
 -11   9 -10   17.91    1.92
 -11   9 -10   16.87    1.77
 -11   9 -10   15.67    1.73
 -11   9 -10   16.65    1.75
 -11   9  -9   44.24    2.87
 -11   9  -9   40.04    3.06
 -11   9  -9   39.09    3.00
 -11   9  -9   40.47    3.22
 -11   9  -9   42.97    3.05
 -11   9  -8    3.91    1.12
 -11   9  -8    4.87    1.17
 -11   9  -7    0.38    0.63
 -11   9  -7    0.58    0.86
 -11   9  -6   10.62    1.73
 -11   9  -6    9.66    1.66
 -11   9  -5   25.12    2.64
 -11   9  -5   25.89    2.68
 -11  10 -11    3.80    0.77
 -11  10 -11    4.40    0.79
 -11  10 -11    2.75    0.66
 -11  10 -11    4.94    0.84
 -11  10 -10    8.88    1.25
 -11  10 -10   11.23    1.33
 -11  10 -10   10.42    1.32
 -11  10 -10    9.87    1.25
 -11  10 -10    8.34    1.14
 -11  10  -9   32.13    2.52
 -11  10  -9   34.62    2.64
 -11  10  -9   33.23    2.56
 -11  10  -9   34.66    2.69
 -11  10  -8   17.75    1.95
 -11  10  -8   15.97    1.89
 -11  10  -8   18.73    2.14
 -11  10  -8   19.19    2.01
 -11  10  -7    0.40    0.75
 -11  10  -7   -0.57    0.93
 -11  10  -7    0.12    0.85
 -11  10  -7   -0.37    0.57
 -11  10  -6   29.03    2.63
 -11  10  -6   29.53    2.68
 -11  10  -6   27.24    2.64
 -11  10  -6   28.88    2.99
 -11  10  -5   62.24    4.64
 -11  10  -5   58.63    4.05
 -11  10  -5   69.07    4.28
 -11  10  -5   64.69    4.11
 -11  10  -4   88.52    5.05
 -11  10  -4   86.49    5.66
 -11  10  -3    6.38    1.57
 -11  10  -3    7.18    1.29
 -11  10  -2   61.52    4.57
 -11  10  -1  127.83    6.86
 -11  11 -10   25.73    1.83
 -11  11 -10   22.51    1.74
 -11  11  -9    0.69    0.49
 -11  11  -9    2.47    0.76
 -11  11  -9    0.52    0.57
 -11  11  -9    3.16    0.63
 -11  11  -9    0.03    0.45
 -11  11  -8    1.26    0.53
 -11  11  -8    3.43    1.00
 -11  11  -8    1.78    0.69
 -11  11  -8    2.13    0.72
 -11  11  -7    7.83    1.22
 -11  11  -7    8.19    1.35
 -11  11  -7    7.05    1.19
 -11  11  -7    6.34    1.08
 -11  11  -6    1.12    0.66
 -11  11  -6    0.24    0.49
 -11  11  -6   -0.01    0.43
 -11  11  -6    0.16    0.67
 -11  11  -5   -0.60    0.77
 -11  11  -5    0.25    0.56
 -11  11  -4   -1.01    0.84
 -11  11  -4    0.49    0.51
 -11  11  -3    1.90    0.76
 -11  11  -3    2.34    0.76
 -11  11  -2   12.88    1.77
 -11  11   1    0.59    0.56
 -11  11   4    1.24    0.94
 -11  11   5    7.68    1.56
 -11  11   7    3.38    0.88
 -11  11   9    0.41    1.12
 -11  11  10    0.75    0.96
 -11  12  -8    3.43    0.70
 -11  12  -8    2.44    0.60
 -11  12  -8    3.79    0.76
 -11  12  -7    4.42    0.93
 -11  12  -7    4.61    0.90
 -11  12  -7    3.43    0.78
 -11  12  -6    1.03    0.60
 -11  12  -6    1.67    0.68
 -11  12  -6    2.04    0.98
 -11  12  -6    0.50    0.62
 -11  12  -5    5.99    1.07
 -11  12  -5    5.83    1.48
 -11  12  -5    5.95    1.18
 -11  12  -5    5.83    1.16
 -11  12  -4   26.23    3.06
 -11  12  -4   19.58    2.13
 -11  12  -4   20.58    1.93
 -11  12  -4   21.62    2.08
 -11  12  -3    5.78    1.17
 -11  12  -3    6.47    1.06
 -11  12  -3    3.26    1.53
 -11  12  -3    6.66    1.15
 -11  12  -2    4.54    1.88
 -11  12  -2    7.09    1.33
 -11  12  -1    4.63    1.11
 -11  12  -1    4.13    1.58
 -11  12   0   18.02    1.88
 -11  12   0   20.70    2.96
 -11  12   1    8.38    1.20
 -11  12   1   10.09    2.09
 -11  12   2    4.27    1.40
 -11  12   3    1.03    0.78
 -11  12   4    0.41    0.62
 -11  12   5   15.85    1.83
 -11  12   6   10.79    1.54
 -11  12   6    9.95    1.45
 -11  12   7   -0.59    0.46
 -11  12   7    0.30    0.46
 -11  12   8    2.39    1.10
 -11  13  -5    3.01    0.72
 -11  13  -4    8.06    1.17
 -11  13  -4    9.19    1.51
 -11  13  -3   13.14    1.94
 -11  13  -3    9.92    1.34
 -11  13  -2   29.10    2.95
 -11  13  -2   26.44    2.14
 -11  13  -1    0.77    0.58
 -11  13  -1    0.29    0.96
 -11  13   0   20.92    2.49
 -11  13   0   18.25    1.66
 -11  13   1    1.52    0.55
 -11  13   1    2.58    1.00
 -11  13   2    0.44    0.72
 -11  13   3    2.45    0.81
 -11  13   3    4.32    1.08
 -11  13   3    3.80    1.02
 -11  13   4    1.47    0.75
 -11  13   4    0.99    0.68
 -11  13   5    5.85    1.48
 -10  -4  -3    5.32    0.98
 -10  -4  -2   -0.08    0.43
 -10  -3  -7   11.84    1.23
 -10  -3  -5   32.46    2.47
 -10  -3  -4    2.83    0.73
 -10  -2  -9   22.30    1.88
 -10  -2  -9   16.19    1.44
 -10  -2  -8   -0.27    0.45
 -10  -2  -7    3.40    0.89
 -10  -1 -11    0.54    0.45
 -10  -1 -10   20.36    1.73
 -10  -1 -10   17.31    1.57
 -10  -1  -9  108.96    5.48
 -10  -1  -9  100.72    4.86
 -10  -1  -8   57.54    3.60
 -10   0 -12    1.86    0.56
 -10   0 -12    2.58    0.72
 -10   0 -11   -0.30    0.47
 -10   0 -11   -0.48    0.42
 -10   0 -11    0.57    0.53
 -10   0 -10    8.16    1.40
 -10   0 -10    9.14    1.21
 -10   0  -9   39.97    3.34
 -10   0  -9   43.45    2.98
 -10   0  -8   42.92    3.17
 -10   1 -13    8.55    0.99
 -10   1 -13   10.91    1.21
 -10   1 -13   12.75    1.31
 -10   1 -12    5.07    1.02
 -10   1 -12    3.88    0.95
 -10   1 -12    3.27    0.75
 -10   1 -11   31.85    2.60
 -10   1 -11   26.78    2.22
 -10   1 -10   13.58    1.91
 -10   1 -10   13.53    1.63
 -10   1  -9   63.11    4.45
 -10   1   0  181.96    9.16
 -10   1   0  188.54    9.30
 -10   1   1   38.30    3.75
 -10   1   1   37.51    3.68
 -10   1   2  104.64    6.60
 -10   1   2  103.00    6.62
 -10   1   3    2.00    0.75
 -10   1   3    4.31    1.30
 -10   2 -14    2.66    0.61
 -10   2 -13    2.04    0.64
 -10   2 -13    3.52    0.86
 -10   2 -13    3.65    0.84
 -10   2 -13    3.26    0.73
 -10   2 -12    4.80    0.99
 -10   2 -12    4.83    0.94
 -10   2 -12    6.33    1.23
 -10   2 -11    5.36    1.18
 -10   2 -11    2.41    0.78
 -10   2 -10   37.71    3.18
 -10   2 -10   36.40    2.96
 -10   2  -9   65.06    4.32
 -10   2  -9   69.10    4.69
 -10   2  -3   10.65    2.04
 -10   2  -3   14.19    2.12
 -10   2  -2    1.61    0.84
 -10   2  -2   -0.35    1.37
 -10   2  -2    1.40    1.20
 -10   2  -2   -1.36    1.26
 -10   2  -1   43.85    4.65
 -10   2  -1   43.24    4.04
 -10   2  -1   43.11    4.40
 -10   2  -1   39.93    3.86
 -10   2   0    0.41    0.94
 -10   2   0    0.68    0.56
 -10   2   0    1.47    0.76
 -10   2   0    0.60    0.88
 -10   2   1    3.99    1.00
 -10   2   1    4.35    1.19
 -10   2   2   33.01    3.40
 -10   2   2   29.77    3.34
 -10   3 -14    3.03    0.73
 -10   3 -14    1.95    0.51
 -10   3 -14    2.76    0.69
 -10   3 -14    1.19    0.55
 -10   3 -14    2.71    0.62
 -10   3 -13    0.28    0.60
 -10   3 -13    0.73    0.44
 -10   3 -13    0.72    0.55
 -10   3 -13    1.20    0.62
 -10   3 -12  105.77    5.13
 -10   3 -12  101.69    5.33
 -10   3 -12  111.80    5.66
 -10   3 -12   90.57    4.91
 -10   3 -11   17.61    2.00
 -10   3 -11   17.37    1.94
 -10   3 -10    8.34    1.52
 -10   3 -10    7.38    1.39
 -10   3  -9    0.87    0.83
 -10   3  -9    0.43    0.57
 -10   3  -8   37.88    3.42
 -10   3  -4   27.92    3.51
 -10   3  -4   27.80    3.34
 -10   3  -4   30.21    3.48
 -10   3  -4   26.72    3.37
 -10   3  -3   69.43    5.78
 -10   3  -3   66.95    5.30
 -10   3  -3   65.42    5.22
 -10   3  -3   65.72    5.53
 -10   3  -2   54.81    4.68
 -10   3  -2   53.83    5.04
 -10   3  -2   57.50    5.31
 -10   3  -2   54.65    4.71
 -10   3  -1  160.34    9.40
 -10   3  -1  152.22    8.50
 -10   3  -1  157.36    9.49
 -10   3  -1  158.94    8.66
 -10   3   0   34.24    4.10
 -10   3   0   30.73    3.43
 -10   3   0   33.93    3.51
 -10   3   0   22.12    3.36
 -10   3   1   39.28    4.46
 -10   3   1   40.13    4.47
 -10   3   2   42.26    4.65
 -10   3   2   34.90    4.18
 -10   3   3    6.89    1.61
 -10   3   3    9.66    2.16
 -10   4 -15    0.88    0.43
 -10   4 -14    1.02    0.51
 -10   4 -14    1.13    0.60
 -10   4 -14    1.83    0.66
 -10   4 -14    0.44    0.49
 -10   4 -13   -0.69    0.78
 -10   4 -13    0.41    0.51
 -10   4 -13   -0.07    0.53
 -10   4 -13    1.61    0.56
 -10   4 -12    0.14    0.63
 -10   4 -12    0.19    0.54
 -10   4 -12    0.73    0.79
 -10   4 -12    0.14    0.53
 -10   4 -11   21.68    2.31
 -10   4 -11   20.25    2.34
 -10   4 -10  102.22    5.75
 -10   4  -9    8.90    1.66
 -10   4  -5   85.18    6.19
 -10   4  -5   78.07    5.93
 -10   4  -4   11.59    2.23
 -10   4  -4   13.87    2.56
 -10   4  -4   12.57    2.50
 -10   4  -4   10.03    2.12
 -10   4  -4   11.52    2.26
 -10   4  -3   74.41    5.70
 -10   4  -3   76.29    6.11
 -10   4  -3   71.76    5.61
 -10   4  -3   83.43    6.27
 -10   4  -3   70.67    5.68
 -10   4  -2   56.66    5.26
 -10   4  -2   53.98    4.93
 -10   4  -2   56.73    4.85
 -10   4  -2   63.24    5.48
 -10   4  -2   62.21    5.09
 -10   4  -1    5.03    1.76
 -10   4  -1    3.98    1.38
 -10   4  -1    6.69    1.78
 -10   4  -1    6.08    1.60
 -10   4  -1    3.95    1.24
 -10   4   0   -0.04    1.20
 -10   4   0   -1.02    0.81
 -10   4   0    0.41    0.81
 -10   4   1   74.81    6.20
 -10   4   1   78.84    6.38
 -10   4   2  119.93    7.82
 -10   4   2  112.21    7.74
 -10   4   2  102.44    7.02
 -10   4   3    9.68    2.06
 -10   4   4  133.08    7.68
 -10   4   5   45.79    3.87
 -10   4   5   43.69    3.87
 -10   5 -15    0.35    0.35
 -10   5 -15   -0.46    0.46
 -10   5 -15   -0.28    0.51
 -10   5 -14    0.49    0.50
 -10   5 -14    1.99    0.72
 -10   5 -14    1.84    0.66
 -10   5 -14    2.09    0.65
 -10   5 -13    0.51    0.61
 -10   5 -13   -0.06    0.55
 -10   5 -13   -0.84    0.74
 -10   5 -13    0.79    0.54
 -10   5 -12    4.74    1.19
 -10   5 -12    3.79    0.94
 -10   5 -12    2.16    0.72
 -10   5 -12    2.31    1.02
 -10   5 -11   51.22    3.88
 -10   5 -11   49.66    3.64
 -10   5 -11   47.27    3.56
 -10   5 -10   12.70    1.82
 -10   5 -10   11.61    1.78
 -10   5  -9    4.01    1.19
 -10   5  -5   27.74    3.61
 -10   5  -5   21.91    3.04
 -10   5  -5   24.12    3.21
 -10   5  -5   20.16    2.85
 -10   5  -5   18.33    2.78
 -10   5  -4    5.36    1.60
 -10   5  -4    9.27    2.05
 -10   5  -4   11.47    2.30
 -10   5  -4   10.69    2.34
 -10   5  -4    7.65    2.01
 -10   5  -4   10.34    2.14
 -10   5  -3    3.89    1.57
 -10   5  -3    1.87    1.23
 -10   5  -3    3.53    1.29
 -10   5  -3    3.41    1.14
 -10   5  -3    4.90    1.71
 -10   5  -3    4.08    1.45
 -10   5  -2  192.69   10.51
 -10   5  -2  168.38    9.26
 -10   5  -2  182.11   10.39
 -10   5  -2  178.99   10.12
 -10   5  -1    4.07    1.33
 -10   5  -1    8.89    1.96
 -10   5  -1    8.47    2.21
 -10   5  -1    7.79    2.10
 -10   5   0    1.92    1.20
 -10   5   0    3.23    1.38
 -10   5   0    0.39    0.92
 -10   5   0    1.11    0.93
 -10   5   1  307.59   13.89
 -10   5   1  318.40   14.76
 -10   5   1  309.97   14.40
 -10   5   2   15.21    2.45
 -10   5   2   21.65    3.12
 -10   5   3   -0.82    1.14
 -10   5   4    0.49    0.68
 -10   5   4   -0.94    1.37
 -10   5   4    1.73    1.01
 -10   5   5    2.75    1.10
 -10   5   5    1.35    0.71
 -10   5   6    6.37    1.41
 -10   5   6    4.03    1.30
 -10   5   7   29.90    3.09
 -10   5   7   29.29    3.14
 -10   6 -15    5.36    0.85
 -10   6 -14    6.21    1.02
 -10   6 -14    4.01    0.82
 -10   6 -14    4.07    0.86
 -10   6 -14    5.44    0.96
 -10   6 -14    5.30    0.95
 -10   6 -14    5.22    0.97
 -10   6 -13   -0.50    0.54
 -10   6 -13   -1.06    0.68
 -10   6 -13    1.64    0.70
 -10   6 -13    1.31    0.74
 -10   6 -12    6.24    1.19
 -10   6 -12    6.01    1.36
 -10   6 -12    6.65    1.22
 -10   6 -12    8.05    1.47
 -10   6 -11   73.39    4.51
 -10   6 -11   79.59    4.76
 -10   6 -11   71.53    4.62
 -10   6 -11   76.62    4.78
 -10   6 -10    4.68    1.14
 -10   6 -10    6.23    1.41
 -10   6 -10    1.79    0.90
 -10   6 -10    1.89    0.70
 -10   6  -9   40.31    3.40
 -10   6  -8  328.02   13.15
 -10   6  -4  100.76    7.25
 -10   6  -4   97.05    6.62
 -10   6  -4  101.22    7.16
 -10   6  -4   98.37    6.99
 -10   6  -3    3.33    1.45
 -10   6  -3    3.22    1.48
 -10   6  -3    1.57    0.88
 -10   6  -3    2.48    1.14
 -10   6  -2    5.89    1.84
 -10   6  -2    5.93    2.08
 -10   6  -2    5.74    1.51
 -10   6  -2    5.35    1.80
 -10   6  -1   63.08    5.61
 -10   6  -1   69.50    5.62
 -10   6  -1   50.46    4.39
 -10   6  -1   63.10    5.69
 -10   6   0   25.58    3.45
 -10   6   0   33.10    3.70
 -10   6   0   29.93    3.08
 -10   6   0   29.95    3.87
 -10   6   1   83.84    6.38
 -10   6   1   80.58    6.01
 -10   6   1   90.42    6.54
 -10   6   2    0.69    0.90
 -10   6   2   -0.48    0.90
 -10   6   2   -0.12    0.69
 -10   6   3   72.34    5.48
 -10   6   3   81.55    5.40
 -10   6   3   79.62    5.54
 -10   6   4    4.03    1.21
 -10   6   4    2.96    1.09
 -10   6   4    1.15    0.78
 -10   6   5    2.30    0.88
 -10   6   5    4.42    1.24
 -10   6   6    3.04    1.02
 -10   6   6    3.76    1.15
 -10   6   6    4.27    1.19
 -10   6   6    5.38    1.40
 -10   7 -14    0.62    0.41
 -10   7 -14    0.70    0.58
 -10   7 -14    0.96    0.60
 -10   7 -14    0.94    0.50
 -10   7 -14    0.81    0.51
 -10   7 -14    0.54    0.46
 -10   7 -13   17.55    1.82
 -10   7 -13   16.50    1.81
 -10   7 -13   15.06    1.62
 -10   7 -13   16.21    1.74
 -10   7 -13   17.93    1.84
 -10   7 -13   16.87    1.76
 -10   7 -13   19.01    1.78
 -10   7 -12   27.79    2.51
 -10   7 -12   31.24    2.66
 -10   7 -12   25.56    2.42
 -10   7 -12   29.49    2.45
 -10   7 -12   27.66    2.46
 -10   7 -11    6.88    1.21
 -10   7 -11    8.16    1.46
 -10   7 -11    7.62    1.36
 -10   7 -11    7.34    1.42
 -10   7 -10    3.98    1.21
 -10   7 -10    2.79    0.91
 -10   7 -10    3.10    1.00
 -10   7 -10    4.71    1.25
 -10   7  -9   23.39    2.73
 -10   7  -9   23.25    2.64
 -10   7  -8    9.45    1.68
 -10   7  -8    9.98    1.91
 -10   7  -7    9.22    1.87
 -10   7  -7    8.48    1.55
 -10   7  -3   -1.12    1.23
 -10   7  -3    0.47    1.44
 -10   7  -3    1.93    1.10
 -10   7  -3   -0.22    1.09
 -10   7  -2   28.43    3.73
 -10   7  -2   26.70    3.58
 -10   7  -2   29.20    3.76
 -10   7  -2   27.69    3.10
 -10   7  -1    7.01    1.83
 -10   7  -1    6.95    1.84
 -10   7  -1    4.03    1.17
 -10   7  -1    6.83    1.58
 -10   7  -1   10.57    2.00
 -10   7  -1    7.36    1.64
 -10   7   0  323.03   15.21
 -10   7   0  359.41   14.48
 -10   7   0  392.03   15.81
 -10   7   0  319.67   13.70
 -10   7   0  369.68   14.80
 -10   7   0  312.52   15.30
 -10   7   1   57.39    4.94
 -10   7   1   52.62    4.51
 -10   7   1   53.47    4.39
 -10   7   2    7.34    1.58
 -10   7   2    6.36    1.51
 -10   7   3    9.29    1.94
 -10   7   3   12.26    2.09
 -10   7   3   12.03    2.14
 -10   7   4  158.66    8.25
 -10   7   4  163.73    8.54
 -10   7   5   10.95    2.12
 -10   7   5   13.47    2.31
 -10   7   5   11.27    1.99
 -10   7   5    9.40    1.80
 -10   8 -14   16.30    1.47
 -10   8 -14   21.23    1.69
 -10   8 -14   20.18    1.68
 -10   8 -14   18.65    1.61
 -10   8 -14   15.88    1.47
 -10   8 -13    3.16    0.86
 -10   8 -13    4.12    0.89
 -10   8 -13    3.03    0.83
 -10   8 -13    2.69    0.87
 -10   8 -13    3.91    0.81
 -10   8 -13    4.37    0.89
 -10   8 -12   -0.57    0.66
 -10   8 -12    1.06    0.69
 -10   8 -12   -0.59    0.61
 -10   8 -12    0.51    0.57
 -10   8 -12   -0.50    0.69
 -10   8 -12    0.58    0.57
 -10   8 -12   -0.82    0.83
 -10   8 -11    7.55    1.44
 -10   8 -11    6.28    1.29
 -10   8 -11    9.58    1.49
 -10   8 -11    8.11    1.44
 -10   8 -11    7.55    1.46
 -10   8 -11    6.00    1.31
 -10   8 -10   42.84    3.34
 -10   8 -10   40.74    3.39
 -10   8 -10   43.72    3.46
 -10   8  -9   12.32    1.92
 -10   8  -9   10.23    1.76
 -10   8  -8    2.04    0.84
 -10   8  -8    0.55    0.80
 -10   8  -7   10.50    1.80
 -10   8  -7   13.72    1.98
 -10   8  -1    7.19    1.63
 -10   8  -1    8.16    1.81
 -10   8  -1    8.85    1.99
 -10   8  -1    8.27    2.20
 -10   8  -1    5.41    1.46
 -10   8   0   11.08    1.97
 -10   8   0    9.34    1.91
 -10   8   0    7.39    1.59
 -10   8   0    8.40    1.85
 -10   8   1  191.51    9.83
 -10   8   1  201.53   10.48
 -10   8   1  188.22    9.60
 -10   8   2   -0.14    0.85
 -10   8   2   -0.10    0.73
 -10   8   2    0.98    0.93
 -10   8   3    3.84    1.38
 -10   9 -13    6.41    0.99
 -10   9 -13    6.54    1.01
 -10   9 -13    8.48    1.18
 -10   9 -13    3.99    0.79
 -10   9 -13    5.05    0.91
 -10   9 -13    8.18    1.04
 -10   9 -12   26.25    2.19
 -10   9 -12   24.43    2.15
 -10   9 -12   24.20    2.10
 -10   9 -12   23.23    2.08
 -10   9 -12   22.65    2.11
 -10   9 -11    8.39    1.45
 -10   9 -11    8.39    1.38
 -10   9 -11    8.49    1.40
 -10   9 -11   10.36    1.45
 -10   9 -11    8.03    1.37
 -10   9 -10   19.51    2.09
 -10   9 -10   17.12    2.09
 -10   9 -10   16.47    1.98
 -10   9 -10   14.58    1.87
 -10   9 -10   15.25    2.05
 -10   9  -9   29.15    2.58
 -10   9  -9   26.65    2.70
 -10   9  -9   25.96    2.71
 -10   9  -9   25.98    2.81
 -10   9  -9   27.26    2.75
 -10   9  -8   13.01    1.95
 -10   9  -8   10.98    1.80
 -10   9  -8   16.43    2.18
 -10   9  -7    1.42    0.53
 -10   9  -7    1.84    1.03
 -10   9  -7    1.42    0.77
 -10   9  -6    6.71    1.68
 -10   9  -6    5.50    1.42
 -10   9  -5   68.58    4.85
 -10   9  -5   71.58    5.02
 -10   9  -4   15.65    2.23
 -10   9  -4   11.52    1.95
 -10  10 -13    4.79    0.80
 -10  10 -13    3.95    0.71
 -10  10 -12   48.40    2.86
 -10  10 -12   50.68    3.00
 -10  10 -12   49.71    2.93
 -10  10 -12   48.51    2.97
 -10  10 -12   51.34    3.00
 -10  10 -11    0.30    0.58
 -10  10 -11   -0.25    0.58
 -10  10 -11    0.25    0.63
 -10  10 -11    0.44    0.60
 -10  10 -11    0.58    0.60
 -10  10 -10    0.15    0.54
 -10  10 -10   -0.07    0.57
 -10  10 -10    0.33    0.65
 -10  10 -10   -0.13    0.77
 -10  10 -10   -0.08    0.67
 -10  10  -9    9.42    1.61
 -10  10  -9   10.24    1.74
 -10  10  -9    9.57    1.49
 -10  10  -9    9.88    1.61
 -10  10  -9   10.54    1.59
 -10  10  -8    0.59    0.73
 -10  10  -8    1.80    0.84
 -10  10  -8    0.30    0.81
 -10  10  -8    0.85    0.68
 -10  10  -8    1.82    1.16
 -10  10  -7    1.02    0.70
 -10  10  -7   -0.38    1.14
 -10  10  -7    1.84    0.96
 -10  10  -7    1.29    0.88
 -10  10  -6   14.15    2.29
 -10  10  -6   12.67    1.91
 -10  10  -6   13.11    1.98
 -10  10  -6   14.52    2.05
 -10  10  -5   23.37    2.61
 -10  10  -5   19.05    2.36
 -10  10  -5   22.24    2.49
 -10  10  -5   18.71    2.67
 -10  10  -4   13.32    1.92
 -10  10  -4   10.93    2.08
 -10  10  -3   40.93    3.95
 -10  10  -3   40.96    3.34
 -10  10  -2   13.66    1.79
 -10  10  -2   10.27    1.97
 -10  10  -1   41.19    3.69
 -10  10  11    3.45    1.27
 -10  11 -11   -0.50    0.55
 -10  11 -11    0.29    0.44
 -10  11 -11   -1.13    0.57
 -10  11 -11   -0.96    0.58
 -10  11 -10    7.06    1.18
 -10  11 -10    5.92    1.08
 -10  11 -10    7.65    1.23
 -10  11 -10    6.96    1.12
 -10  11 -10    7.42    1.09
 -10  11 -10    7.81    1.17
 -10  11  -9    7.94    1.37
 -10  11  -9   10.00    1.46
 -10  11  -9    6.84    1.22
 -10  11  -9    9.36    1.40
 -10  11  -9    7.45    1.18
 -10  11  -8   22.78    2.57
 -10  11  -8   22.87    2.32
 -10  11  -8   22.50    2.40
 -10  11  -8   20.49    2.26
 -10  11  -8   20.26    2.15
 -10  11  -7   15.10    2.04
 -10  11  -7   14.99    1.84
 -10  11  -7   12.91    1.81
 -10  11  -7   14.60    1.83
 -10  11  -6    1.01    1.05
 -10  11  -6    0.05    0.69
 -10  11  -6   -0.30    0.84
 -10  11  -6   -1.68    0.84
 -10  11  -5   24.28    2.44
 -10  11  -5   21.80    2.45
 -10  11  -5   27.96    2.56
 -10  11  -5   21.51    2.65
 -10  11  -4    8.75    1.55
 -10  11  -4    9.69    1.88
 -10  11  -3   81.23    5.32
 -10  11  -3   83.28    4.90
 -10  11  -2   17.79    2.05
 -10  11  -2   20.44    2.42
 -10  11   1  109.51    5.87
 -10  11   2   46.40    3.43
 -10  11   4    1.57    1.14
 -10  11   5    3.73    1.24
 -10  11   8    1.63    0.90
 -10  11   8    2.04    0.97
 -10  11   9   23.19    2.21
 -10  11  10   15.43    2.52
 -10  11  11    3.98    1.18
 -10  12 -10   23.01    1.76
 -10  12  -9    3.28    0.80
 -10  12  -9    2.76    0.71
 -10  12  -9    5.21    0.90
 -10  12  -9    3.79    0.87
 -10  12  -8   -0.27    0.67
 -10  12  -8   -0.36    0.50
 -10  12  -8    0.54    0.47
 -10  12  -8   -0.57    0.69
 -10  12  -8   -1.33    0.76
 -10  12  -7    7.38    1.21
 -10  12  -7    5.76    1.18
 -10  12  -7    6.39    1.21
 -10  12  -7    5.07    1.04
 -10  12  -7    5.39    1.25
 -10  12  -7    5.60    1.03
 -10  12  -6   -0.20    0.58
 -10  12  -6    1.85    0.78
 -10  12  -6   -0.41    0.78
 -10  12  -6    1.10    0.99
 -10  12  -6   -1.40    0.99
 -10  12  -6    1.29    0.76
 -10  12  -5    0.46    0.58
 -10  12  -5   -0.48    1.18
 -10  12  -5    0.45    0.84
 -10  12  -5   -0.47    0.79
 -10  12  -4   -0.30    1.21
 -10  12  -4    0.42    0.85
 -10  12  -4    1.33    0.70
 -10  12  -4    0.42    0.88
 -10  12  -3    5.55    1.21
 -10  12  -3    5.98    1.13
 -10  12  -3    5.75    1.40
 -10  12  -3    9.18    2.84
 -10  12  -2    1.12    0.71
 -10  12  -2   -0.48    1.60
 -10  12  -2   -0.09    0.73
 -10  12  -1   14.39    2.77
 -10  12  -1   13.67    1.87
 -10  12   0    3.16    1.06
 -10  12   0    4.21    1.92
 -10  12   1    8.14    2.08
 -10  12   1    7.31    1.28
 -10  12   2   12.89    1.59
 -10  12   2    9.38    2.04
 -10  12   3    0.18    0.89
 -10  12   3    0.60    0.64
 -10  12   4    6.72    1.64
 -10  12   4    5.19    1.03
 -10  12   5    8.60    1.57
 -10  12   6    7.89    1.58
 -10  12   6    7.75    1.47
 -10  12   7   -0.40    0.67
 -10  12   7    1.98    0.88
 -10  12   8    0.90    0.61
 -10  12   8    0.18    0.52
 -10  12   8    1.02    0.55
 -10  12   8    2.39    1.57
 -10  12   9    7.54    1.63
 -10  12   9    5.08    0.92
 -10  13  -7   15.68    1.54
 -10  13  -7   14.04    1.43
 -10  13  -6   11.27    1.52
 -10  13  -6    9.15    1.24
 -10  13  -6   11.67    1.47
 -10  13  -5   -0.18    0.47
 -10  13  -5    1.73    0.81
 -10  13  -5    1.98    1.06
 -10  13  -4    1.42    1.00
 -10  13  -4    3.37    0.84
 -10  13  -3   43.47    2.97
 -10  13  -3   48.61    3.40
 -10  13  -2   46.94    2.94
 -10  13  -2   48.95    4.30
 -10  13  -2   43.45    3.22
 -10  13  -1    3.79    1.00
 -10  13  -1    3.83    1.42
 -10  13   0    1.10    0.60
 -10  13   0    0.52    1.10
 -10  13   1    5.79    1.59
 -10  13   1    7.87    1.25
 -10  13   2   53.32    3.35
 -10  13   2   58.32    4.26
 -10  13   3   26.37    2.70
 -10  13   3   34.51    3.00
 -10  13   3   33.02    3.05
 -10  13   3   27.58    2.26
 -10  13   4   11.02    1.34
 -10  13   4    8.73    1.57
 -10  13   4   10.07    2.39
 -10  13   4   10.09    1.65
 -10  13   4    7.86    1.37
 -10  13   5   -0.12    0.67
 -10  13   5    2.55    0.91
 -10  13   5    3.06    1.59
 -10  13   5    0.82    0.56
 -10  13   6   11.38    1.54
 -10  13   6   13.23    2.25
 -10  13   6   11.22    1.47
 -10  13   6   12.52    1.48
 -10  13   7   17.06    1.64
 -10  13   7   19.65    2.25
 -10  14  -2   37.56    2.39
 -10  14  -2   40.73    3.02
 -10  14  -1    1.51    0.53
 -10  14  -1    2.12    0.95
 -10  14   0   16.78    1.92
 -10  14   0   17.47    1.53
 -10  14   0   20.34    2.17
 -10  14   0   19.20    2.04
 -10  14   1   -1.07    0.74
 -10  14   1   -0.58    0.73
 -10  14   1    0.36    0.68
 -10  14   2    0.92    0.66
 -10  14   2   -0.07    0.52
  -9  -6  -1    0.83    0.59
  -9  -5  -5   11.64    1.45
  -9  -5  -4    0.58    0.63
  -9  -5  -3    0.78    0.61
  -9  -4  -8   16.32    1.62
  -9  -4  -8   18.90    1.74
  -9  -4  -7    0.57    0.51
  -9  -4  -6   11.66    1.70
  -9  -4  -5    1.70    0.80
  -9  -3 -10   16.29    1.60
  -9  -3 -10   20.30    1.80
  -9  -3  -9    0.59    0.72
  -9  -3  -9    0.19    0.71
  -9  -3  -9   -1.27    0.61
  -9  -3  -8   22.04    2.24
  -9  -3  -7    2.40    0.88
  -9  -3  -6    1.07    0.78
  -9  -2 -12    3.78    0.68
  -9  -2 -12    5.58    0.85
  -9  -2 -12    4.98    0.88
  -9  -2 -11    1.31    0.42
  -9  -2 -11    1.95    0.65
  -9  -2 -10   -0.72    0.81
  -9  -2 -10   -2.25    0.64
  -9  -2  -9   11.86    1.73
  -9  -2  -8    6.06    1.28
  -9  -2  -7    3.02    1.13
  -9  -2  -6    1.04    0.78
  -9  -1 -13   28.45    2.06
  -9  -1 -13   27.27    2.01
  -9  -1 -13   26.30    1.88
  -9  -1 -13   21.23    1.78
  -9  -1 -12    9.61    1.44
  -9  -1 -12    6.56    0.98
  -9  -1 -12    7.38    1.23
  -9  -1 -11   24.15    2.08
  -9  -1 -11   29.50    2.74
  -9  -1 -11   27.34    2.46
  -9  -1 -10   62.30    3.78
  -9  -1 -10   65.15    4.48
  -9  -1 -10   61.87    4.13
  -9  -1  -9   24.20    2.65
  -9  -1  -1   51.82    4.26
  -9  -1  -1   53.08    4.19
  -9  -1  -1   47.96    4.11
  -9  -1  -1   52.50    4.25
  -9  -1   0   25.42    2.92
  -9  -1   0   26.96    2.88
  -9  -1   0   27.39    2.91
  -9  -1   1   32.91    3.14
  -9  -1   1   32.78    3.18
  -9  -1   2    0.89    0.76
  -9  -1   2    1.52    0.87
  -9  -1   3   15.58    2.13
  -9  -1   3   13.53    1.94
  -9  -1   3   10.11    1.64
  -9  -1   4   18.00    2.27
  -9  -1   4   17.80    2.34
  -9  -1   4   18.75    2.21
  -9  -1   5   63.08    4.46
  -9   0 -14   -0.20    0.50
  -9   0 -14    1.18    0.58
  -9   0 -14    0.60    0.46
  -9   0 -13   27.12    2.29
  -9   0 -13   23.24    2.00
  -9   0 -13   21.68    1.85
  -9   0 -13   23.67    2.07
  -9   0 -12   12.09    1.76
  -9   0 -12   11.39    1.42
  -9   0 -12   12.65    1.63
  -9   0 -11   24.44    2.21
  -9   0 -11   25.00    2.48
  -9   0 -11   26.72    2.78
  -9   0 -10   -0.88    0.95
  -9   0 -10   -1.03    0.97
  -9   0 -10    2.10    1.11
  -9   0  -9   63.52    4.55
  -9   0  -4  102.44    6.64
  -9   0  -4  105.00    6.59
  -9   0  -4  100.47    6.63
  -9   0  -4  108.16    6.57
  -9   0  -3   73.01    5.16
  -9   0  -3   73.11    5.35
  -9   0  -3   72.99    5.19
  -9   0  -3   72.53    5.35
  -9   0  -2   -0.01    0.99
  -9   0  -2    0.89    0.77
  -9   0  -2    1.12    0.61
  -9   0  -2    1.34    0.84
  -9   0  -1  142.51    7.62
  -9   0  -1  132.31    7.26
  -9   0  -1  139.80    7.60
  -9   0  -1  130.22    7.15
  -9   0   0  197.34    9.50
  -9   0   0  198.94    9.47
  -9   0   0  195.97    9.23
  -9   0   0  194.04    9.13
  -9   0   1   37.78    3.38
  -9   0   1   32.75    3.09
  -9   0   2   13.18    1.94
  -9   0   2   12.60    1.93
  -9   0   3   77.70    4.99
  -9   0   3   78.06    4.99
  -9   0   4   20.01    2.30
  -9   0   4   18.94    2.30
  -9   1 -15   11.34    1.25
  -9   1 -15   11.87    1.25
  -9   1 -15   10.52    1.21
  -9   1 -14    0.26    0.59
  -9   1 -14    1.21    0.72
  -9   1 -14   -0.14    0.53
  -9   1 -14   -0.42    0.52
  -9   1 -14    0.82    0.43
  -9   1 -13   32.68    2.49
  -9   1 -13   29.81    2.39
  -9   1 -13   38.34    2.82
  -9   1 -13   34.47    2.80
  -9   1 -13   30.02    2.54
  -9   1 -12   35.37    2.82
  -9   1 -12   29.01    2.49
  -9   1 -12   29.01    2.85
  -9   1 -11   10.18    1.53
  -9   1 -11   11.05    1.60
  -9   1 -11   13.34    2.02
  -9   1 -10   -0.61    0.70
  -9   1 -10    0.68    0.92
  -9   1  -9   84.64    5.34
  -9   1  -8   87.13    5.54
  -9   1  -6    4.77    1.37
  -9   1  -6    5.62    1.52
  -9   1  -5   52.87    4.81
  -9   1  -5   50.45    4.64
  -9   1  -5   53.13    4.72
  -9   1  -5   53.04    4.49
  -9   1  -5   57.52    4.77
  -9   1  -5   51.63    4.64
  -9   1  -4  154.60    8.45
  -9   1  -4  149.07    8.31
  -9   1  -4  139.84    7.89
  -9   1  -4  146.69    7.99
  -9   1  -3   22.99    2.72
  -9   1  -3   24.46    2.87
  -9   1  -3   26.73    3.11
  -9   1  -3   25.69    3.02
  -9   1  -2   28.30    3.11
  -9   1  -2   28.24    2.93
  -9   1  -2   29.20    3.22
  -9   1  -2   25.40    2.82
  -9   1  -1   36.77    3.38
  -9   1  -1   32.20    3.15
  -9   1  -1   34.24    3.42
  -9   1  -1   34.36    3.43
  -9   1   0   38.91    3.58
  -9   1   0   37.85    3.34
  -9   1   0   36.19    3.28
  -9   1   0   34.99    3.40
  -9   1   1   50.17    4.06
  -9   1   1   47.57    4.00
  -9   1   1   53.01    3.95
  -9   1   1   55.21    3.98
  -9   1   2  190.16    8.59
  -9   1   2  189.29    8.62
  -9   1   3  110.56    5.99
  -9   1   3  105.43    5.84
  -9   2 -15   21.91    1.92
  -9   2 -15   23.36    1.90
  -9   2 -15   22.00    1.67
  -9   2 -15   20.12    1.81
  -9   2 -14    2.71    0.76
  -9   2 -14    3.47    0.92
  -9   2 -14    4.41    0.88
  -9   2 -14    5.21    1.05
  -9   2 -14    4.40    1.06
  -9   2 -13   35.76    2.81
  -9   2 -13   40.70    3.17
  -9   2 -13   39.51    3.11
  -9   2 -13   42.90    3.30
  -9   2 -13   34.60    2.88
  -9   2 -12   71.65    4.64
  -9   2 -12   90.17    4.80
  -9   2 -12   83.21    5.06
  -9   2 -12   79.47    4.64
  -9   2 -11    1.07    0.86
  -9   2 -10   11.93    2.02
  -9   2  -7  172.36    9.31
  -9   2  -7  164.19    9.17
  -9   2  -7  174.61    9.32
  -9   2  -7  133.17    8.13
  -9   2  -7  167.51    9.26
  -9   2  -7  131.88    8.21
  -9   2  -6    0.55    1.01
  -9   2  -6   -0.78    1.03
  -9   2  -6   -0.86    1.05
  -9   2  -6   -0.26    0.89
  -9   2  -6   -0.53    0.71
  -9   2  -6    2.44    1.04
  -9   2  -5   50.20    4.53
  -9   2  -5   51.99    4.38
  -9   2  -5   47.50    4.11
  -9   2  -5   49.92    4.56
  -9   2  -5   47.80    4.65
  -9   2  -5   44.02    4.36
  -9   2  -4  233.01   11.13
  -9   2  -4  244.43   10.87
  -9   2  -4  228.34   11.43
  -9   2  -4  233.56   10.66
  -9   2  -4  221.81   11.44
  -9   2  -4  231.47   11.12
  -9   2  -3   79.09    6.08
  -9   2  -3   88.76    5.57
  -9   2  -3   85.26    6.27
  -9   2  -3   82.19    5.78
  -9   2  -3   82.66    5.75
  -9   2  -3   91.85    5.62
  -9   2  -2  131.12    6.84
  -9   2  -2  133.06    6.93
  -9   2  -2  115.65    7.03
  -9   2  -2  124.04    7.18
  -9   2  -1  191.15    9.59
  -9   2  -1  200.73    9.70
  -9   2   0   62.38    4.65
  -9   2   0   59.70    4.57
  -9   2   1  666.25   23.37
  -9   2   1  659.20   23.26
  -9   2   2  534.91   19.74
  -9   2   2  551.65   19.88
  -9   2   3  123.74    6.96
  -9   2   3  118.84    6.81
  -9   3 -16    6.27    0.96
  -9   3 -16    9.34    1.11
  -9   3 -16    7.66    1.04
  -9   3 -15    0.04    0.47
  -9   3 -15    0.14    0.58
  -9   3 -15   -1.26    0.67
  -9   3 -15    0.31    0.46
  -9   3 -15    0.05    0.48
  -9   3 -15   -0.80    0.55
  -9   3 -14    3.36    0.84
  -9   3 -14    4.00    1.05
  -9   3 -14    4.07    1.02
  -9   3 -14    3.44    0.88
  -9   3 -14    5.59    1.00
  -9   3 -13   10.89    1.75
  -9   3 -13   12.01    1.60
  -9   3 -13    9.82    1.63
  -9   3 -13   12.10    1.83
  -9   3 -13   11.69    1.66
  -9   3 -12   42.86    3.26
  -9   3 -12   41.20    3.34
  -9   3 -12   32.21    3.03
  -9   3 -11    2.12    0.86
  -9   3 -11    4.26    1.16
  -9   3 -10   10.34    1.77
  -9   3 -10   17.27    2.29
  -9   3  -9   24.62    2.92
  -9   3  -7   91.24    6.52
  -9   3  -7  101.19    6.77
  -9   3  -7   86.35    6.42
  -9   3  -7   96.70    6.69
  -9   3  -6  179.05    9.58
  -9   3  -6  171.32    9.53
  -9   3  -6  170.88    9.41
  -9   3  -6  170.21    9.46
  -9   3  -5   36.82    3.98
  -9   3  -5   36.25    3.87
  -9   3  -5   33.84    3.70
  -9   3  -5   40.42    4.17
  -9   3  -4   13.76    2.22
  -9   3  -4   11.71    2.35
  -9   3  -4   14.50    2.47
  -9   3  -4   15.05    2.40
  -9   3  -3   13.58    2.35
  -9   3  -3   11.98    2.01
  -9   3  -3   13.62    2.36
  -9   3  -3   12.12    2.08
  -9   3  -2    7.93    1.67
  -9   3  -2   10.51    2.19
  -9   3  -2    9.01    1.90
  -9   3  -2   10.38    2.28
  -9   3  -1   25.15    3.30
  -9   3  -1   29.33    3.16
  -9   3  -1   28.07    3.02
  -9   3  -1   28.84    3.64
  -9   3   0    6.50    1.81
  -9   3   0    7.14    1.50
  -9   3   0    8.21    1.99
  -9   3   0    6.71    1.52
  -9   3   1   50.51    4.91
  -9   3   1   55.10    4.34
  -9   3   1   54.00    4.99
  -9   3   1   61.29    4.55
  -9   3   2   90.12    6.58
  -9   3   2   79.13    6.16
  -9   3   3  100.38    6.94
  -9   3   3   95.51    6.77
  -9   3  10   33.39    4.23
  -9   3  10   37.16    4.11
  -9   4 -16   36.47    2.41
  -9   4 -16   32.05    2.30
  -9   4 -16   31.33    2.22
  -9   4 -16   34.83    2.17
  -9   4 -15   60.40    3.64
  -9   4 -15   68.21    3.67
  -9   4 -15   58.62    3.58
  -9   4 -15   59.70    3.37
  -9   4 -15   60.94    3.66
  -9   4 -15   59.39    3.39
  -9   4 -14   38.75    3.05
  -9   4 -14   41.10    3.12
  -9   4 -14   41.03    3.11
  -9   4 -14   42.69    2.96
  -9   4 -14   43.00    2.99
  -9   4 -13   14.50    1.78
  -9   4 -13   10.99    1.70
  -9   4 -13   12.12    1.79
  -9   4 -13   17.48    1.99
  -9   4 -13   13.98    2.03
  -9   4 -12   25.13    2.64
  -9   4 -12   27.85    2.62
  -9   4 -12   29.20    2.87
  -9   4 -11   50.58    3.73
  -9   4 -11   37.84    3.47
  -9   4 -10  232.51    9.80
  -9   4 -10  190.74    9.54
  -9   4  -9   24.82    2.86
  -9   4  -8  276.30   12.51
  -9   4  -8  229.16   11.54
  -9   4  -8  259.82   12.37
  -9   4  -8  261.41   12.07
  -9   4  -8  255.90   12.23
  -9   4  -8  269.21   12.48
  -9   4  -8  255.87   11.47
  -9   4  -7   44.66    4.29
  -9   4  -7   44.92    4.40
  -9   4  -7   46.28    4.31
  -9   4  -7   42.27    4.25
  -9   4  -7   42.61    4.25
  -9   4  -7   41.67    4.24
  -9   4  -6  154.67    8.81
  -9   4  -6  153.81    8.85
  -9   4  -6  164.86    9.16
  -9   4  -6  155.20    8.78
  -9   4  -6  147.51    8.67
  -9   4  -5   26.34    3.29
  -9   4  -5   26.27    3.43
  -9   4  -5   29.09    3.42
  -9   4  -5   29.42    3.52
  -9   4  -5   27.96    3.43
  -9   4  -4    5.59    1.69
  -9   4  -4    7.18    1.79
  -9   4  -4    8.42    1.75
  -9   4  -4    7.80    1.89
  -9   4  -3   32.33    3.51
  -9   4  -3   32.58    3.74
  -9   4  -3   34.47    3.61
  -9   4  -3   30.77    3.71
  -9   4  -2   83.42    5.79
  -9   4  -2   80.94    5.69
  -9   4  -2   75.17    5.59
  -9   4  -2   75.39    5.97
  -9   4  -2   84.78    6.30
  -9   4  -1   31.29    3.36
  -9   4  -1   31.73    3.28
  -9   4  -1   28.67    3.53
  -9   4  -1   26.25    3.09
  -9   4  -1   25.55    3.47
  -9   4   0  236.74   10.58
  -9   4   0  199.54   10.91
  -9   4   0  201.00   11.02
  -9   4   0  208.43    9.95
  -9   4   0  244.90   10.79
  -9   4   1   74.46    5.97
  -9   4   1   72.62    5.90
  -9   4   1   84.13    5.22
  -9   4   2  399.00   16.79
  -9   4   2  393.13   16.71
  -9   4   3  409.20   16.48
  -9   4   3  419.01   16.48
  -9   4   4  123.43    6.99
  -9   4   6   58.27    4.18
  -9   4   6   56.92    4.25
  -9   4   7  107.69    6.20
  -9   4   7  112.90    6.12
  -9   4   8  118.02    6.57
  -9   4   8  104.65    6.09
  -9   4   9  205.41   10.33
  -9   4  10    2.73    1.19
  -9   5 -16   16.01    1.59
  -9   5 -16   17.66    1.63
  -9   5 -16   16.23    1.59
  -9   5 -15    1.03    0.49
  -9   5 -15    1.23    0.63
  -9   5 -15    0.22    0.49
  -9   5 -15   -0.60    0.45
  -9   5 -15   -1.04    0.72
  -9   5 -15    0.35    0.56
  -9   5 -15   -0.60    0.66
  -9   5 -14   10.09    1.61
  -9   5 -14   13.93    1.63
  -9   5 -14   11.00    1.64
  -9   5 -14   11.62    1.66
  -9   5 -14   11.93    1.70
  -9   5 -13   43.66    3.36
  -9   5 -13   40.08    3.30
  -9   5 -13   40.92    3.34
  -9   5 -13   41.96    3.41
  -9   5 -12   17.66    2.23
  -9   5 -12   15.61    2.12
  -9   5 -12   19.19    2.41
  -9   5 -11    6.41    1.46
  -9   5 -11    6.19    1.49
  -9   5 -10  106.72    6.22
  -9   5 -10  102.61    6.27
  -9   5  -9   68.16    4.97
  -9   5  -8    2.46    0.95
  -9   5  -8    3.00    1.18
  -9   5  -8    3.02    1.33
  -9   5  -8    4.39    1.50
  -9   5  -8    2.30    1.13
  -9   5  -8    3.55    1.27
  -9   5  -7   -0.92    1.35
  -9   5  -7    3.33    1.30
  -9   5  -7    0.70    1.13
  -9   5  -7   -0.37    1.35
  -9   5  -7   -1.55    1.50
  -9   5  -7   -0.18    1.22
  -9   5  -6   17.17    2.62
  -9   5  -6   19.73    2.82
  -9   5  -6   17.26    2.60
  -9   5  -6   15.56    2.53
  -9   5  -6   18.95    2.82
  -9   5  -6   17.87    2.89
  -9   5  -5    0.59    0.89
  -9   5  -5    0.07    0.84
  -9   5  -5   -0.11    0.87
  -9   5  -5    0.64    1.00
  -9   5  -5    0.59    0.94
  -9   5  -5    0.16    1.34
  -9   5  -4   37.81    4.04
  -9   5  -4   34.20    3.80
  -9   5  -4   36.60    4.01
  -9   5  -4   33.09    3.67
  -9   5  -4   41.17    4.29
  -9   5  -4   34.92    3.77
  -9   5  -3    7.26    1.79
  -9   5  -3    8.83    2.09
  -9   5  -3    7.97    1.92
  -9   5  -3    4.63    1.40
  -9   5  -3    6.41    1.64
  -9   5  -3    6.45    1.83
  -9   5  -2    5.59    1.65
  -9   5  -2    6.59    1.91
  -9   5  -2    4.29    1.61
  -9   5  -2    2.18    1.13
  -9   5  -2    3.19    1.16
  -9   5  -2    6.20    1.68
  -9   5  -1    2.70    1.26
  -9   5  -1    2.41    1.36
  -9   5  -1    2.50    1.08
  -9   5  -1    0.85    0.96
  -9   5   0  779.95   29.23
  -9   5   0  829.49   29.58
  -9   5   0  832.83   27.74
  -9   5   0  837.08   28.99
  -9   5   1   97.77    6.53
  -9   5   1  114.16    6.19
  -9   5   1  109.05    7.20
  -9   5   1  112.88    7.29
  -9   5   2    0.26    0.81
  -9   5   2   -0.57    0.98
  -9   5   2   -0.60    1.09
  -9   5   3   60.62    4.68
  -9   5   4   58.37    4.47
  -9   5   4   57.23    4.31
  -9   5   4   59.63    4.50
  -9   5   5    2.63    1.00
  -9   5   5    2.36    1.04
  -9   5   6  106.12    6.33
  -9   5   6  108.02    6.22
  -9   5   7    8.42    1.61
  -9   5   7    4.85    1.17
  -9   5   7    7.86    1.57
  -9   5   7    7.14    1.58
  -9   5   8  103.16    6.21
  -9   5   8  108.37    6.53
  -9   5   9    3.36    1.03
  -9   5   9    2.57    1.04
  -9   5   9    0.72    1.04
  -9   5  10   48.72    4.82
  -9   5  10   61.51    5.36
  -9   5  10   60.33    5.08
  -9   6 -16    0.72    0.49
  -9   6 -16    0.51    0.51
  -9   6 -16   -0.09    0.45
  -9   6 -15   34.68    2.43
  -9   6 -15   33.24    2.56
  -9   6 -15   32.29    2.38
  -9   6 -15   34.78    2.59
  -9   6 -15   30.68    2.47
  -9   6 -15   31.29    2.42
  -9   6 -14   55.11    3.64
  -9   6 -14   56.36    3.68
  -9   6 -14   59.30    3.80
  -9   6 -14   56.09    3.70
  -9   6 -13   60.75    4.21
  -9   6 -13   66.62    4.29
  -9   6 -13   65.05    4.29
  -9   6 -13   65.12    4.20
  -9   6 -12   21.80    2.43
  -9   6 -12   21.88    2.47
  -9   6 -12   23.50    2.57
  -9   6 -12   24.23    2.65
  -9   6 -11   22.33    2.64
  -9   6 -11   20.78    2.49
  -9   6 -11   22.28    2.56
  -9   6 -11   21.33    2.57
  -9   6 -10   46.24    3.84
  -9   6 -10   46.00    3.92
  -9   6 -10   45.11    3.95
  -9   6  -9   94.69    5.86
  -9   6  -9   98.73    6.25
  -9   6  -8  290.88   12.05
  -9   6  -8  261.02   11.97
  -9   6  -7   14.22    2.25
  -9   6  -7   15.52    2.60
  -9   6  -7   14.93    2.64
  -9   6  -7   14.20    2.31
  -9   6  -7   16.02    2.45
  -9   6  -7   12.96    2.35
  -9   6  -6   95.08    6.48
  -9   6  -6   92.34    6.51
  -9   6  -6   93.63    6.73
  -9   6  -6  101.17    6.95
  -9   6  -6   92.03    6.55
  -9   6  -6  104.56    6.80
  -9   6  -5  110.20    7.20
  -9   6  -5  120.84    7.76
  -9   6  -5  118.37    7.66
  -9   6  -5  127.04    7.75
  -9   6  -5  113.16    7.30
  -9   6  -5  107.31    7.23
  -9   6  -4  331.58   15.19
  -9   6  -4  364.72   15.03
  -9   6  -4  372.03   15.23
  -9   6  -4  341.28   15.31
  -9   6  -4  341.13   15.16
  -9   6  -4  315.58   14.42
  -9   6  -3    0.09    1.31
  -9   6  -3    0.80    1.36
  -9   6  -3    1.68    1.06
  -9   6  -3   -0.67    1.44
  -9   6  -2   73.39    5.33
  -9   6  -2   70.74    5.92
  -9   6  -2   78.88    6.29
  -9   6  -2   87.16    6.31
  -9   6  -1  879.94   29.68
  -9   6  -1  808.56   27.95
  -9   6  -1  817.10   29.68
  -9   6  -1  809.53   29.74
  -9   6   0  260.92   12.65
  -9   6   0  271.86   12.35
  -9   6   0  256.04   11.18
  -9   6   0  262.75   12.72
  -9   6   1  145.27    7.34
  -9   6   1  154.06    8.73
  -9   6   1  133.56    7.93
  -9   6   1  145.72    8.49
  -9   6   2   93.79    6.16
  -9   6   3  175.25    8.76
  -9   6   3  173.18    8.57
  -9   6   3  172.90    8.91
  -9   6   4  419.76   16.24
  -9   6   4  432.71   16.65
  -9   6   4  418.30   16.44
  -9   6   5  386.91   15.63
  -9   6   5  429.51   16.06
  -9   6   5  375.75   15.39
  -9   6   6  103.44    6.35
  -9   6   6  108.63    6.60
  -9   6   6  103.93    6.34
  -9   6   6  103.46    6.15
  -9   6   7    6.56    1.54
  -9   6   7   10.46    1.98
  -9   6   7    7.57    1.60
  -9   6   7    5.75    1.56
  -9   6   8  468.99   17.74
  -9   6   8  463.80   17.99
  -9   6   8  467.20   17.38
  -9   6   8  484.48   17.91
  -9   6   9   44.24    4.34
  -9   6   9   41.81    4.03
  -9   6   9   47.57    4.33
  -9   7 -16   21.13    1.71
  -9   7 -16   18.44    1.57
  -9   7 -16   17.43    1.55
  -9   7 -15    8.62    1.25
  -9   7 -15    9.80    1.30
  -9   7 -15    8.72    1.30
  -9   7 -15    8.97    1.20
  -9   7 -15   10.00    1.28
  -9   7 -15   10.41    1.37
  -9   7 -14    0.50    0.69
  -9   7 -14    0.48    0.68
  -9   7 -14   -0.09    0.56
  -9   7 -14    0.49    0.61
  -9   7 -14    0.39    0.60
  -9   7 -14    0.76    0.64
  -9   7 -13   56.96    3.89
  -9   7 -13   57.13    3.69
  -9   7 -13   53.86    3.69
  -9   7 -13   54.66    3.72
  -9   7 -13   53.83    3.84
  -9   7 -13   55.18    3.75
  -9   7 -13   57.29    3.82
  -9   7 -12  126.92    6.66
  -9   7 -12  132.73    6.62
  -9   7 -12  127.08    6.52
  -9   7 -12  128.33    6.77
  -9   7 -11   51.00    4.12
  -9   7 -11   59.17    4.10
  -9   7 -11   53.18    3.96
  -9   7 -11   46.47    3.86
  -9   7 -10   26.12    2.89
  -9   7 -10   28.84    2.86
  -9   7 -10   26.96    3.00
  -9   7 -10   22.68    2.64
  -9   7  -9   -0.59    1.00
  -9   7  -9    1.63    1.15
  -9   7  -9    0.34    0.89
  -9   7  -9   -1.09    1.26
  -9   7  -8   -0.75    1.20
  -9   7  -8    1.36    0.94
  -9   7  -7  180.04    9.61
  -9   7  -7  209.28   10.57
  -9   7  -7  172.42    9.43
  -9   7  -7  198.23   10.12
  -9   7  -7  197.31   10.40
  -9   7  -7  193.34    9.55
  -9   7  -7  188.80    9.49
  -9   7  -7  205.92   10.08
  -9   7  -6   13.57    2.47
  -9   7  -6   15.31    2.56
  -9   7  -6   10.91    2.03
  -9   7  -6   14.52    2.39
  -9   7  -6   15.96    2.58
  -9   7  -6   14.89    2.21
  -9   7  -6   12.20    2.24
  -9   7  -5    0.46    1.21
  -9   7  -5    0.26    0.93
  -9   7  -5   -2.97    1.23
  -9   7  -5    0.94    1.03
  -9   7  -4   31.36    3.95
  -9   7  -4   31.79    3.82
  -9   7  -4   32.87    3.57
  -9   7  -4   29.00    3.67
  -9   7  -3  387.36   16.74
  -9   7  -3  398.61   17.18
  -9   7  -3  378.53   15.76
  -9   7  -3  399.85   17.06
  -9   7  -2   97.88    6.88
  -9   7  -2   90.04    5.96
  -9   7  -2   96.48    6.99
  -9   7  -2   93.03    6.87
  -9   7  -1   31.72    3.86
  -9   7  -1   27.00    3.10
  -9   7  -1   31.21    3.32
  -9   7  -1   28.10    3.64
  -9   7  -1   26.30    2.98
  -9   7  -1   28.62    3.57
  -9   7   0    2.12    0.69
  -9   7   0    1.07    1.47
  -9   7   0    3.72    1.49
  -9   7   0    1.26    0.84
  -9   7   0    3.33    1.32
  -9   7   1  355.70   15.06
  -9   7   1  420.65   16.52
  -9   7   1  378.79   16.04
  -9   7   1  367.79   15.30
  -9   7   1  389.10   14.87
  -9   7   1  428.04   16.62
  -9   7   2   71.18    5.43
  -9   7   2   77.46    5.30
  -9   7   2   76.29    5.39
  -9   7   3    4.65    1.40
  -9   7   3    7.36    1.64
  -9   7   3    4.40    1.37
  -9   7   4   -0.56    0.86
  -9   7   4   -0.45    1.51
  -9   7   4   -0.50    1.10
  -9   7   5  174.31    8.99
  -9   7   5  160.22    8.52
  -9   7   5  163.90    8.66
  -9   7   5  158.88    8.24
  -9   7   5  160.55    8.81
  -9   7   6    2.44    1.18
  -9   7   6    1.94    1.09
  -9   7   6    0.39    0.81
  -9   7   6    1.20    1.13
  -9   7   7   30.43    3.54
  -9   7   7   26.57    3.36
  -9   7   7   29.71    3.41
  -9   7   7   26.13    3.10
  -9   7   8    0.78    1.02
  -9   7   8    0.66    0.88
  -9   7   8   -0.28    0.98
  -9   7   8    1.06    0.95
  -9   7  16    5.53    1.39
  -9   8 -15    4.71    0.85
  -9   8 -15    5.03    0.86
  -9   8 -15    4.68    0.90
  -9   8 -15    5.21    1.01
  -9   8 -15    5.02    0.91
  -9   8 -15    2.11    0.56
  -9   8 -15    3.34    0.81
  -9   8 -14   15.50    1.73
  -9   8 -14   16.74    1.83
  -9   8 -14   18.52    1.83
  -9   8 -14   16.70    1.73
  -9   8 -14   14.31    1.66
  -9   8 -13   40.96    3.03
  -9   8 -13   44.32    3.07
  -9   8 -13   40.02    3.02
  -9   8 -13   39.18    2.99
  -9   8 -13   38.53    3.00
  -9   8 -13   39.63    3.12
  -9   8 -13   39.52    3.14
  -9   8 -12    9.90    1.54
  -9   8 -12   10.30    1.68
  -9   8 -12   11.27    1.77
  -9   8 -12    9.30    1.68
  -9   8 -12    9.14    1.59
  -9   8 -12    8.08    1.45
  -9   8 -12    8.49    1.47
  -9   8 -11   32.63    3.16
  -9   8 -11   32.63    3.09
  -9   8 -11   29.12    2.92
  -9   8 -11   37.95    3.13
  -9   8 -11   33.58    3.20
  -9   8 -11   32.16    3.02
  -9   8 -11   28.56    2.76
  -9   8 -10    3.68    1.20
  -9   8 -10    3.56    1.05
  -9   8 -10    5.04    1.33
  -9   8 -10    3.72    1.32
  -9   8  -9   51.29    4.17
  -9   8  -9   53.08    4.09
  -9   8  -9   57.22    4.42
  -9   8  -8  129.60    7.04
  -9   8  -8  129.44    7.34
  -9   8  -7  163.04    8.59
  -9   8  -7  174.94    8.55
  -9   8  -6    2.91    1.11
  -9   8  -5  115.31    7.78
  -9   8  -5  121.27    7.77
  -9   8  -5  107.43    6.97
  -9   8  -4  364.93   15.61
  -9   8  -4  362.34   15.36
  -9   8  -4  397.36   16.67
  -9   8  -4  357.69   15.30
  -9   8  -4  370.85   16.43
  -9   8  -3  245.47   11.50
  -9   8  -3  243.64   12.36
  -9   8  -3  244.83   12.35
  -9   8  -3  243.56   11.67
  -9   8  -3  229.90   11.06
  -9   8  -2   13.18    2.71
  -9   8  -2   11.30    2.18
  -9   8  -2   13.98    2.46
  -9   8  -2   10.37    1.97
  -9   8  -2    9.41    2.39
  -9   8  -1    1.81    1.15
  -9   8  -1    2.01    1.18
  -9   8  -1    2.35    1.11
  -9   8  -1    2.11    1.03
  -9   8  -1    0.53    1.15
  -9   8   0  234.49   11.37
  -9   8   0  208.33    9.93
  -9   8   0  224.12   10.81
  -9   8   0  224.48   10.68
  -9   8   0  237.93   11.64
  -9   8   1 1137.68   35.41
  -9   8   1 1068.90   36.05
  -9   8   1 1053.02   36.94
  -9   8   1 1092.93   36.40
  -9   8   2  270.25   12.75
  -9   8   2  270.54   12.23
  -9   8   2  280.37   12.49
  -9   8   3   18.96    2.63
  -9   8   3   22.61    2.93
  -9   8   3   17.71    2.81
  -9   8   4   24.62    2.95
  -9   8   4   21.02    2.99
  -9   8   4   23.82    2.84
  -9   8   4   23.14    3.19
  -9   8   4   22.36    3.04
  -9   8   5  523.89   20.31
  -9   8   5  495.57   19.83
  -9   8   5  522.71   19.78
  -9   8   5  493.65   19.16
  -9   8   6  522.96   21.37
  -9   8   6  555.45   20.98
  -9   8   6  516.63   21.00
  -9   8   6  548.93   20.50
  -9   8  16   17.26    2.05
  -9   9 -15   48.86    2.77
  -9   9 -14   26.12    2.09
  -9   9 -14   32.91    2.32
  -9   9 -14   33.24    2.26
  -9   9 -14   30.37    2.35
  -9   9 -14   33.99    2.46
  -9   9 -14   31.86    2.31
  -9   9 -13   53.69    3.22
  -9   9 -13   45.37    3.12
  -9   9 -13   48.92    3.32
  -9   9 -13   43.28    2.97
  -9   9 -13   46.30    3.13
  -9   9 -13   43.63    2.99
  -9   9 -13   45.83    3.22
  -9   9 -12    0.53    0.66
  -9   9 -12    0.56    0.70
  -9   9 -12   -0.32    0.70
  -9   9 -12    0.11    0.68
  -9   9 -12    0.44    0.51
  -9   9 -12    1.20    0.80
  -9   9 -11   69.01    4.67
  -9   9 -11   70.32    4.48
  -9   9 -11   68.44    4.46
  -9   9 -11   68.29    4.38
  -9   9 -11   66.14    4.45
  -9   9 -10   23.05    2.38
  -9   9 -10   25.95    2.71
  -9   9 -10   23.81    2.68
  -9   9 -10   24.25    2.77
  -9   9 -10   24.00    2.60
  -9   9 -10   25.96    2.82
  -9   9  -9    0.15    0.96
  -9   9  -9    1.03    0.87
  -9   9  -9    1.04    0.82
  -9   9  -9    1.48    1.02
  -9   9  -9    1.38    1.07
  -9   9  -9    0.81    0.65
  -9   9  -8   17.95    2.39
  -9   9  -8   20.39    2.53
  -9   9  -8   19.87    2.32
  -9   9  -8   15.57    2.28
  -9   9  -7   14.07    2.10
  -9   9  -7   15.16    2.19
  -9   9  -7   14.41    2.24
  -9   9  -6   12.01    1.86
  -9   9  -6   12.12    2.02
  -9   9  -6    7.24    1.52
  -9   9  -5   42.89    3.91
  -9   9  -5   38.16    3.68
  -9   9  -4   47.07    3.95
  -9   9  -4   41.21    3.76
  -9   9  -3   25.61    3.44
  -9   9  -3   24.14    3.17
  -9   9  -3   26.20    3.76
  -9   9  -3   22.94    3.34
  -9   9  -3   21.55    2.75
  -9   9  -2   79.47    6.00
  -9   9  -2   70.53    5.17
  -9   9  -2   83.28    6.01
  -9   9  -2   82.02    6.58
  -9   9  -1   67.35    4.95
  -9   9  -1   76.49    6.36
  -9   9  -1   83.44    5.96
  -9   9  -1   72.83    4.67
  -9   9  -1   76.28    5.87
  -9   9   0    1.38    1.31
  -9   9   0    1.29    0.79
  -9   9   0   -0.07    1.08
  -9   9   0    0.01    0.95
  -9   9   1    1.13    0.97
  -9   9   1   -0.72    1.18
  -9   9   1    2.04    0.90
  -9   9   1    0.06    1.10
  -9   9   2   18.01    2.58
  -9   9   2   19.35    2.87
  -9   9   2   22.58    3.31
  -9   9   2   17.99    2.86
  -9   9   2   23.82    2.83
  -9   9   3  100.53    6.29
  -9   9   3   98.07    6.48
  -9   9   3   97.86    6.82
  -9   9   3  100.00    7.03
  -9   9   3   87.19    6.59
  -9   9   4    1.95    1.20
  -9   9   4    3.98    1.05
  -9   9   4    3.11    1.63
  -9   9   4    5.10    1.62
  -9   9   4    1.34    1.27
  -9   9  14   16.20    1.78
  -9   9  15    0.39    1.08
  -9  10 -14    1.18    0.50
  -9  10 -14    0.97    0.46
  -9  10 -14    0.67    0.56
  -9  10 -14    0.91    0.42
  -9  10 -13    3.23    0.85
  -9  10 -13    1.52    0.60
  -9  10 -13    1.94    0.61
  -9  10 -13    2.06    0.69
  -9  10 -13    1.81    0.73
  -9  10 -13    4.47    0.96
  -9  10 -12   22.47    2.13
  -9  10 -12   23.56    2.22
  -9  10 -12   22.26    2.08
  -9  10 -12   25.11    2.26
  -9  10 -12   24.60    2.15
  -9  10 -12   20.31    2.12
  -9  10 -11   48.54    3.54
  -9  10 -11   45.87    3.35
  -9  10 -11   46.59    3.38
  -9  10 -11   43.69    3.25
  -9  10 -11   47.92    3.43
  -9  10 -11   47.55    3.50
  -9  10 -10    4.28    1.11
  -9  10 -10    3.77    1.11
  -9  10 -10    4.19    1.22
  -9  10 -10    2.97    1.08
  -9  10 -10    6.00    1.41
  -9  10 -10    5.68    1.28
  -9  10  -9    0.97    0.65
  -9  10  -9    0.88    1.02
  -9  10  -9   -0.86    0.94
  -9  10  -9    0.24    1.07
  -9  10  -9    2.75    1.35
  -9  10  -9    2.36    1.08
  -9  10  -8  114.78    6.46
  -9  10  -8  107.72    6.18
  -9  10  -8  111.81    6.49
  -9  10  -8  105.91    6.18
  -9  10  -8  109.55    6.30
  -9  10  -7  140.03    7.56
  -9  10  -7  152.34    7.99
  -9  10  -7  140.22    7.51
  -9  10  -7  134.10    7.46
  -9  10  -6   99.76    6.07
  -9  10  -6   97.19    6.02
  -9  10  -6  105.18    6.50
  -9  10  -6  106.10    6.29
  -9  10  -5   35.30    3.70
  -9  10  -5   35.49    3.39
  -9  10  -5   33.01    3.25
  -9  10  -5   33.19    3.24
  -9  10  -4   15.92    2.18
  -9  10  -4   13.67    1.98
  -9  10  -4   10.36    2.10
  -9  10  -4   12.01    1.96
  -9  10  -3  137.56    7.92
  -9  10  -3  139.63    7.24
  -9  10  -2  213.66   10.26
  -9  10  -2  211.84    9.47
  -9  10  -1   16.41    2.10
  -9  10  -1   17.70    2.40
  -9  10  10   27.50    2.59
  -9  10  11  151.34    8.88
  -9  10  12   16.48    2.27
  -9  10  13    7.25    1.32
  -9  10  13    9.40    1.48
  -9  10  14    5.55    1.56
  -9  10  14    4.75    0.82
  -9  10  14    4.26    0.86
  -9  11 -13   38.21    2.31
  -9  11 -13   34.71    2.21
  -9  11 -13   35.44    2.44
  -9  11 -12    6.58    1.08
  -9  11 -12    5.76    0.99
  -9  11 -12    6.57    1.03
  -9  11 -12    5.56    1.01
  -9  11 -12    7.76    1.15
  -9  11 -11   24.53    2.26
  -9  11 -11   23.41    1.94
  -9  11 -11   22.91    2.12
  -9  11 -11   25.10    2.19
  -9  11 -11   24.14    2.16
  -9  11 -11   23.03    2.12
  -9  11 -11   23.10    2.10
  -9  11 -10    0.70    0.68
  -9  11 -10    1.52    0.71
  -9  11 -10    1.02    0.59
  -9  11 -10    0.92    0.60
  -9  11 -10    1.69    0.78
  -9  11 -10    2.17    0.90
  -9  11 -10    1.36    0.64
  -9  11  -9   11.58    1.70
  -9  11  -9    8.39    1.50
  -9  11  -9   12.42    1.73
  -9  11  -9    9.55    1.53
  -9  11  -9   10.63    1.67
  -9  11  -9    9.62    1.47
  -9  11  -8    0.93    0.75
  -9  11  -8    0.26    0.89
  -9  11  -8   -0.03    0.72
  -9  11  -8   -0.65    0.81
  -9  11  -8    0.12    0.71
  -9  11  -7   -0.05    0.72
  -9  11  -7   -0.45    0.96
  -9  11  -7    0.34    0.75
  -9  11  -7   -0.34    0.84
  -9  11  -7   -0.89    0.73
  -9  11  -6   31.31    3.24
  -9  11  -6   32.45    3.09
  -9  11  -6   31.58    3.12
  -9  11  -6   35.10    3.17
  -9  11  -5    8.22    1.45
  -9  11  -5    9.48    1.67
  -9  11  -5    9.12    1.96
  -9  11  -5    9.95    1.61
  -9  11  -4    1.35    0.83
  -9  11  -4    1.82    0.95
  -9  11  -4    0.03    0.94
  -9  11  -3    1.61    0.93
  -9  11  -3   -0.70    1.12
  -9  11  -2   76.45    5.09
  -9  11  -2   74.00    4.77
  -9  11  -1   17.69    2.13
  -9  11   0   16.22    2.21
  -9  11   1    4.01    1.12
  -9  11   2   19.36    2.32
  -9  11   3    1.88    1.36
  -9  11   4   21.20    3.09
  -9  11   5   50.01    4.61
  -9  11   5   52.06    3.76
  -9  11   6    1.07    0.87
  -9  11   8   34.07    3.29
  -9  11   8   36.42    3.47
  -9  11   9    4.20    1.16
  -9  11   9    5.94    1.27
  -9  11   9    6.58    2.55
  -9  11   9    6.96    1.43
  -9  11  10    8.20    2.24
  -9  11  10    6.32    1.30
  -9  11  11   12.09    1.48
  -9  11  11   11.56    2.05
  -9  11  12   20.85    2.11
  -9  11  12   19.50    2.14
  -9  11  13   -0.10    0.88
  -9  12 -11   13.11    1.38
  -9  12 -11   14.49    1.54
  -9  12 -11   13.63    1.36
  -9  12 -11   14.21    1.43
  -9  12 -10   11.25    1.40
  -9  12 -10    9.15    1.17
  -9  12 -10   10.08    1.34
  -9  12 -10    8.95    1.25
  -9  12 -10    7.10    1.06
  -9  12  -9   11.30    1.53
  -9  12  -9    8.21    1.25
  -9  12  -9    9.77    1.40
  -9  12  -9   10.24    1.40
  -9  12  -9   13.25    1.65
  -9  12  -8    0.98    0.68
  -9  12  -8    1.76    0.78
  -9  12  -8    1.40    0.67
  -9  12  -8    2.37    0.85
  -9  12  -8    4.48    1.00
  -9  12  -8    2.70    0.89
  -9  12  -7   23.18    2.39
  -9  12  -7   21.24    2.32
  -9  12  -7   24.23    2.41
  -9  12  -7   27.45    2.61
  -9  12  -7   26.40    2.83
  -9  12  -7   24.88    2.50
  -9  12  -6   42.63    3.46
  -9  12  -6   43.43    3.53
  -9  12  -6   47.49    3.72
  -9  12  -6   49.86    3.53
  -9  12  -6   46.37    3.48
  -9  12  -6   50.37    4.36
  -9  12  -5   57.48    4.90
  -9  12  -5   42.08    3.66
  -9  12  -5   54.62    3.64
  -9  12  -5   42.78    3.71
  -9  12  -5   42.15    3.51
  -9  12  -5   57.12    3.76
  -9  12  -4   12.43    2.55
  -9  12  -4   10.09    1.75
  -9  12  -4   10.09    1.83
  -9  12  -4   11.25    1.78
  -9  12  -3   27.57    3.74
  -9  12  -3   22.84    2.42
  -9  12  -3   22.15    2.46
  -9  12  -3   23.13    2.71
  -9  12  -2   26.84    2.57
  -9  12  -2   25.92    2.78
  -9  12  -2   30.51    4.00
  -9  12  -2   32.31    2.87
  -9  12  -1   14.13    1.79
  -9  12  -1   15.10    2.14
  -9  12  -1   14.34    2.80
  -9  12   0    0.88    1.47
  -9  12   0    0.52    0.73
  -9  12   1   22.59    2.44
  -9  12   1   25.52    3.59
  -9  12   2    2.33    1.50
  -9  12   2    4.49    1.08
  -9  12   3    2.99    0.94
  -9  12   3    2.75    1.41
  -9  12   4   26.94    2.56
  -9  12   4   24.64    3.01
  -9  12   5    6.31    1.57
  -9  12   5    6.36    1.25
  -9  12   6    3.11    0.89
  -9  12   6    1.66    1.05
  -9  12   6    1.65    1.13
  -9  12   7   21.93    2.11
  -9  12   7   18.63    2.37
  -9  12   7   20.32    2.51
  -9  12   7   21.46    3.60
  -9  12   8   12.12    2.69
  -9  12   8   10.47    1.73
  -9  12   8   10.41    1.64
  -9  12   8   10.61    1.65
  -9  12   9    0.73    0.50
  -9  12   9    1.60    1.35
  -9  12   9    0.59    0.56
  -9  12   9    0.91    0.73
  -9  12  10    2.64    0.77
  -9  12  10    1.11    0.96
  -9  12  11    0.83    0.67
  -9  12  11    0.36    0.60
  -9  13  -9   17.47    1.58
  -9  13  -8   21.64    1.91
  -9  13  -8   19.71    1.80
  -9  13  -8   30.14    2.16
  -9  13  -8   26.15    2.14
  -9  13  -8   29.22    2.25
  -9  13  -7    9.47    1.41
  -9  13  -7    8.23    1.30
  -9  13  -7    5.88    1.03
  -9  13  -7    7.87    1.26
  -9  13  -7    9.58    1.35
  -9  13  -7    4.95    0.97
  -9  13  -6    5.62    1.02
  -9  13  -6    5.57    1.16
  -9  13  -6    4.64    0.90
  -9  13  -6    3.77    1.12
  -9  13  -6    5.77    1.17
  -9  13  -6    3.92    0.99
  -9  13  -5   26.58    2.56
  -9  13  -5   24.61    2.36
  -9  13  -4   25.20    2.58
  -9  13  -4   31.67    3.33
  -9  13  -4   24.07    2.32
  -9  13  -3   19.36    2.84
  -9  13  -3   14.77    1.79
  -9  13  -3   15.31    2.02
  -9  13  -2    0.47    0.75
  -9  13  -2    1.36    1.40
  -9  13  -2    1.25    0.71
  -9  13  -1    5.14    1.29
  -9  13  -1    1.54    0.61
  -9  13  -1    2.71    1.50
  -9  13   0   11.28    1.65
  -9  13   0   11.36    2.30
  -9  13   1   32.37    2.67
  -9  13   1   33.90    2.78
  -9  13   1   36.68    3.65
  -9  13   2    1.45    2.15
  -9  13   2    2.28    0.79
  -9  13   2    1.49    0.89
  -9  13   3   12.52    2.94
  -9  13   3   15.01    2.21
  -9  13   3   14.49    2.17
  -9  13   3   15.23    2.28
  -9  13   3   13.13    1.68
  -9  13   4   27.13    2.83
  -9  13   4   25.46    2.65
  -9  13   4   22.65    2.19
  -9  13   4   31.19    3.04
  -9  13   4   28.44    3.95
  -9  13   5   32.15    2.51
  -9  13   5   35.47    3.10
  -9  13   5   32.17    3.79
  -9  13   5   31.28    2.65
  -9  13   5   30.96    2.95
  -9  13   6    7.64    1.18
  -9  13   6   10.63    2.23
  -9  13   6    9.99    1.52
  -9  13   6    7.81    1.39
  -9  13   6    9.25    1.51
  -9  13   7    0.12    0.50
  -9  13   7    0.87    0.67
  -9  13   7    0.83    1.03
  -9  13   7    0.48    0.56
  -9  13   8   12.63    1.45
  -9  13   8   14.60    1.86
  -9  14  -5    5.17    0.90
  -9  14  -4    2.81    0.74
  -9  14  -4    2.81    0.89
  -9  14  -4    0.91    0.49
  -9  14  -3    5.38    0.92
  -9  14  -3    4.21    0.93
  -9  14  -3    4.42    1.16
  -9  14  -2   -0.27    0.40
  -9  14  -2   -1.59    0.85
  -9  14  -2   -0.19    0.51
  -9  14  -2   -1.87    1.02
  -9  14  -1    2.84    0.77
  -9  14  -1    1.73    0.90
  -9  14  -1    3.20    1.06
  -9  14  -1    2.79    1.02
  -9  14   0   11.25    1.65
  -9  14   0    8.54    1.24
  -9  14   0    8.43    1.53
  -9  14   0   10.34    1.70
  -9  14   1    7.16    1.35
  -9  14   1    7.94    1.17
  -9  14   1    8.07    1.49
  -9  14   1    8.49    1.51
  -9  14   2    3.27    1.07
  -9  14   2    2.71    0.78
  -9  14   2    4.39    1.08
  -9  14   2    4.11    1.12
  -9  14   3    4.40    0.84
  -9  14   3    3.32    0.95
  -9  14   3    2.06    0.90
  -9  14   3    2.03    0.64
  -9  14   3    4.86    1.01
  -9  14   4    1.53    0.71
  -9  14   4    3.69    0.91
  -9  14   4    4.07    0.98
  -8  -7  -2   49.95    3.15
  -8  -7   0   13.44    1.39
  -8  -7   2   57.42    3.11
  -8  -7   3   14.71    1.49
  -8  -7   4    3.45    0.82
  -8  -7   5   13.38    1.43
  -8  -6  -6    5.11    1.00
  -8  -6  -5    0.31    0.40
  -8  -6  -5    2.09    0.81
  -8  -6  -4    2.11    0.90
  -8  -6  -4    0.38    0.43
  -8  -6  -3    6.52    1.10
  -8  -6  -2    8.47    1.25
  -8  -6   1    5.61    1.10
  -8  -5  -9   32.78    2.34
  -8  -5  -9   36.57    2.49
  -8  -5  -8   15.40    1.62
  -8  -5  -8   16.62    1.84
  -8  -5  -7   -0.56    0.55
  -8  -5  -7   -0.37    0.74
  -8  -5  -6   14.34    1.71
  -8  -5  -6   19.45    2.30
  -8  -5  -5   49.04    3.93
  -8  -5  -5   53.38    3.52
  -8  -5  -4   17.84    1.97
  -8  -5  -3    5.25    1.09
  -8  -4 -11    1.49    0.57
  -8  -4 -10    4.49    1.00
  -8  -4 -10    3.95    0.92
  -8  -4 -10    5.01    1.03
  -8  -4 -10    2.09    0.66
  -8  -4  -9    4.51    0.97
  -8  -4  -9    8.21    1.41
  -8  -4  -9    7.23    1.48
  -8  -4  -8    9.62    1.49
  -8  -4  -8   12.75    1.91
  -8  -4  -7   63.16    4.57
  -8  -4  -7   56.44    3.90
  -8  -4  -6   11.53    1.98
  -8  -3 -12   11.36    1.41
  -8  -3 -12    8.51    1.16
  -8  -3 -12   10.35    1.27
  -8  -3 -12   11.39    1.35
  -8  -3 -11   32.60    2.65
  -8  -3 -11   26.88    2.33
  -8  -3 -11   27.56    2.52
  -8  -3 -11   33.52    2.68
  -8  -3 -10    2.19    0.88
  -8  -3 -10    1.40    0.75
  -8  -3 -10    1.22    0.81
  -8  -3 -10   -0.23    0.90
  -8  -3  -9    7.32    1.61
  -8  -3  -9    6.57    1.26
  -8  -3  -8  227.35   10.08
  -8  -3  -8  272.38   11.41
  -8  -3  -7  254.87   11.55
  -8  -2 -14    0.52    0.41
  -8  -2 -14    1.01    0.50
  -8  -2 -14    0.77    0.52
  -8  -2 -14    0.61    0.39
  -8  -2 -13    5.77    1.05
  -8  -2 -13    7.56    1.20
  -8  -2 -13    6.29    1.12
  -8  -2 -12   19.47    2.07
  -8  -2 -12   17.38    2.02
  -8  -2 -12   16.74    1.86
  -8  -2 -12   23.90    2.24
  -8  -2 -11   79.64    4.87
  -8  -2 -11   91.81    5.44
  -8  -2 -11   91.74    5.46
  -8  -2 -10    9.78    1.61
  -8  -2 -10   12.00    1.91
  -8  -2 -10    6.41    1.37
  -8  -2  -9   16.93    2.20
  -8  -2  -9   22.22    2.73
  -8  -2  -8   10.66    1.78
  -8  -2  -8   13.55    2.21
  -8  -2  -7   24.15    2.92
  -8  -2  -7   20.14    2.49
  -8  -2  -4   -1.12    1.10
  -8  -2  -3   42.44    3.88
  -8  -2  -3   30.19    3.29
  -8  -2  -3   41.06    3.89
  -8  -2  -3   45.40    3.98
  -8  -2  -3   43.76    3.89
  -8  -2  -2  187.66    9.29
  -8  -2  -2  190.35    9.12
  -8  -2  -2  192.50    9.26
  -8  -2  -2  192.41    9.40
  -8  -2  -1    5.72    1.41
  -8  -2  -1    8.47    1.61
  -8  -2  -1    5.19    1.19
  -8  -2   0   34.34    3.35
  -8  -2   0   30.56    3.14
  -8  -2   0   31.98    3.23
  -8  -2   1   60.00    4.50
  -8  -2   1   62.93    4.63
  -8  -2   1   67.44    4.75
  -8  -2   2  592.47   21.18
  -8  -2   2  595.90   21.29
  -8  -2   2  604.32   21.26
  -8  -2   3    0.59    0.90
  -8  -2   4   11.63    1.86
  -8  -2   5   13.42    2.09
  -8  -2   5   17.26    2.25
  -8  -2   6   33.88    3.21
  -8  -2   6   30.28    3.12
  -8  -2   7   60.23    4.33
  -8  -2   7   44.96    3.95
  -8  -1 -15    0.74    0.43
  -8  -1 -15    0.58    0.39
  -8  -1 -15    0.50    0.48
  -8  -1 -14   -0.72    0.52
  -8  -1 -14   -0.49    0.66
  -8  -1 -14    0.18    0.46
  -8  -1 -14   -0.44    0.53
  -8  -1 -13   -0.20    0.64
  -8  -1 -13   -0.16    0.63
  -8  -1 -13    0.05    0.85
  -8  -1 -12  100.88    5.64
  -8  -1 -12  104.94    5.86
  -8  -1 -12   93.17    5.27
  -8  -1 -11   65.83    4.47
  -8  -1 -11   75.29    4.99
  -8  -1 -11   72.29    5.00
  -8  -1 -10   47.92    4.12
  -8  -1 -10   50.22    3.91
  -8  -1  -9    2.93    1.12
  -8  -1  -8   52.84    4.19
  -8  -1  -7  150.08    7.88
  -8  -1  -6  125.73    7.66
  -8  -1  -6  132.53    7.89
  -8  -1  -6  131.08    7.68
  -8  -1  -6  150.52    8.30
  -8  -1  -5    9.45    2.04
  -8  -1  -5   11.11    2.11
  -8  -1  -5    8.96    1.81
  -8  -1  -5    9.26    1.88
  -8  -1  -4  163.59    8.76
  -8  -1  -4  157.88    8.63
  -8  -1  -4  168.34    8.27
  -8  -1  -4  161.10    8.43
  -8  -1  -4  159.70    8.49
  -8  -1  -3  360.58   14.92
  -8  -1  -3  350.58   14.47
  -8  -1  -3  382.76   14.44
  -8  -1  -3  352.81   14.77
  -8  -1  -3  366.99   14.72
  -8  -1  -2  259.29   11.43
  -8  -1  -2  260.08   11.65
  -8  -1  -2  246.81   11.44
  -8  -1  -2  282.24   11.41
  -8  -1  -2  261.80   11.37
  -8  -1  -1   47.32    3.97
  -8  -1  -1   51.70    3.98
  -8  -1  -1   49.06    4.00
  -8  -1   0    3.62    1.15
  -8  -1   0    2.73    1.18
  -8  -1   0    3.64    1.17
  -8  -1   1  248.36   10.81
  -8  -1   1  259.38   10.91
  -8  -1   1  253.84   10.84
  -8  -1   2  711.21   23.31
  -8  -1   2  642.17   22.94
  -8  -1   2  673.75   23.15
  -8  -1   3  130.83    6.80
  -8  -1   4   46.53    3.67
  -8  -1   5   87.72    5.27
  -8  -1   6  417.02   15.66
  -8  -1   7  277.80   11.68
  -8  -1   8   89.71    5.69
  -8  -1   9    1.69    1.19
  -8  -1   9    2.55    1.21
  -8   0 -16    9.11    1.13
  -8   0 -16   10.22    1.17
  -8   0 -15   25.36    2.13
  -8   0 -15   27.28    2.23
  -8   0 -15   26.67    2.23
  -8   0 -15   23.61    2.08
  -8   0 -14   -0.05    0.58
  -8   0 -14   -0.02    0.67
  -8   0 -14    0.42    0.70
  -8   0 -14    0.75    0.54
  -8   0 -13   19.71    2.32
  -8   0 -13   23.68    2.44
  -8   0 -13   27.49    2.72
  -8   0 -12   10.78    1.68
  -8   0 -12   13.63    2.08
  -8   0 -12   14.31    2.05
  -8   0 -11   55.58    4.26
  -8   0 -11   48.68    4.24
  -8   0 -11   51.35    3.97
  -8   0 -10   27.24    2.83
  -8   0 -10   28.87    3.21
  -8   0  -9    3.99    1.30
  -8   0  -8    9.20    1.62
  -8   0  -7   13.65    2.37
  -8   0  -7   12.19    2.17
  -8   0  -7   17.59    2.67
  -8   0  -7   15.33    2.40
  -8   0  -7   17.76    2.71
  -8   0  -7   10.63    2.01
  -8   0  -6   64.93    5.15
  -8   0  -6   75.08    5.59
  -8   0  -6   72.66    5.38
  -8   0  -6   70.50    5.46
  -8   0  -5   45.49    3.99
  -8   0  -5   47.19    4.30
  -8   0  -5   45.79    4.06
  -8   0  -5   45.88    4.22
  -8   0  -4    6.57    1.62
  -8   0  -4    7.13    1.60
  -8   0  -4    5.12    1.28
  -8   0  -4    5.17    1.40
  -8   0  -3  121.83    6.99
  -8   0  -3  122.42    6.81
  -8   0  -3  113.35    6.59
  -8   0  -3  123.97    7.04
  -8   0  -2  315.27   13.05
  -8   0  -2  308.93   12.70
  -8   0  -2  313.99   12.73
  -8   0  -2  315.95   13.13
  -8   0  -1  193.40    9.00
  -8   0  -1  197.69    9.00
  -8   0   0   11.85    1.85
  -8   0   0   15.17    2.08
  -8   0   0   16.14    2.10
  -8   0   1   -0.41    0.84
  -8   0   1   -0.51    0.72
  -8   0   2   66.56    4.21
  -8   0   2   55.83    4.01
  -8   0   2   58.61    4.11
  -8   0   3  228.71    9.56
  -8   0   4  299.49   11.66
  -8   0   8  105.17    6.83
  -8   0   8  111.99    6.97
  -8   0   9  199.33   10.36
  -8   0   9  207.74   10.54
  -8   0  10   61.65    5.30
  -8   0  10   63.25    5.48
  -8   0  11   14.11    2.41
  -8   0  11   10.13    2.15
  -8   1 -16    6.53    1.12
  -8   1 -16    7.36    1.13
  -8   1 -16    5.87    1.01
  -8   1 -16    4.82    0.92
  -8   1 -15   13.76    1.67
  -8   1 -15   15.45    1.78
  -8   1 -15   13.72    1.69
  -8   1 -15   12.69    1.61
  -8   1 -14   41.08    3.01
  -8   1 -14   37.84    3.11
  -8   1 -14   34.99    3.00
  -8   1 -14   30.67    2.76
  -8   1 -14   33.95    2.85
  -8   1 -14   34.74    2.99
  -8   1 -13   13.62    1.88
  -8   1 -13   15.35    1.98
  -8   1 -13   16.23    2.16
  -8   1 -12   15.37    2.10
  -8   1 -12   17.07    2.37
  -8   1 -12   16.92    2.23
  -8   1 -11  133.99    7.20
  -8   1 -11  146.72    7.52
  -8   1 -11  131.78    7.50
  -8   1 -10  117.99    6.81
  -8   1 -10  106.62    6.38
  -8   1  -9   35.82    3.49
  -8   1  -9   38.88    3.52
  -8   1  -8    2.52    1.26
  -8   1  -8    0.73    1.16
  -8   1  -8    3.79    1.42
  -8   1  -8    1.84    1.03
  -8   1  -8    2.24    1.11
  -8   1  -8    2.18    1.04
  -8   1  -7   81.38    5.95
  -8   1  -7   78.97    5.82
  -8   1  -7   73.79    5.57
  -8   1  -7   79.62    5.89
  -8   1  -7   75.34    5.52
  -8   1  -7   78.17    5.89
  -8   1  -6  103.92    6.53
  -8   1  -6  104.63    6.93
  -8   1  -6   98.96    6.37
  -8   1  -6  103.98    6.73
  -8   1  -6  109.55    7.04
  -8   1  -6  111.83    6.92
  -8   1  -5   85.86    5.85
  -8   1  -5   82.95    5.57
  -8   1  -5   87.66    5.87
  -8   1  -5   85.20    5.61
  -8   1  -4   -0.83    0.92
  -8   1  -4    1.25    0.78
  -8   1  -4    0.15    0.69
  -8   1  -4   -0.39    0.90
  -8   1  -3  155.79    8.01
  -8   1  -3  164.20    8.22
  -8   1  -3  142.14    7.44
  -8   1  -3  151.97    7.63
  -8   1  -2  206.63    9.59
  -8   1  -2  209.86    9.70
  -8   1  -2  209.15    9.28
  -8   1  -2  213.13    9.38
  -8   1  -1   73.78    4.91
  -8   1  -1   78.99    4.85
  -8   1  -1   67.98    4.76
  -8   1  -1   72.35    4.70
  -8   1   0   14.17    1.88
  -8   1   0   12.19    1.81
  -8   1   1   23.14    2.38
  -8   1   1   23.68    2.36
  -8   1   2    1.20    0.61
  -8   1   2    0.94    0.62
  -8   1  10   13.80    2.56
  -8   1  11   21.86    3.28
  -8   2 -17    7.44    0.98
  -8   2 -17    6.48    0.95
  -8   2 -17    8.01    1.05
  -8   2 -16   -0.15    0.42
  -8   2 -16    0.10    0.45
  -8   2 -16   -0.19    0.49
  -8   2 -16    0.38    0.57
  -8   2 -16   -0.61    0.64
  -8   2 -15    8.54    1.42
  -8   2 -15   10.05    1.49
  -8   2 -15    9.08    1.40
  -8   2 -15   10.11    1.36
  -8   2 -15    9.68    1.49
  -8   2 -14   37.99    3.13
  -8   2 -14   39.48    3.32
  -8   2 -14   37.12    3.18
  -8   2 -14   41.20    3.19
  -8   2 -14   34.13    3.02
  -8   2 -13   -0.49    0.85
  -8   2 -13    0.52    0.62
  -8   2 -13   -0.26    0.83
  -8   2 -13   -0.66    0.87
  -8   2 -12   -0.36    0.59
  -8   2 -12    0.11    0.83
  -8   2 -12    0.16    0.79
  -8   2 -11   15.32    2.12
  -8   2 -11   14.71    2.18
  -8   2 -11   14.88    2.23
  -8   2 -10   20.89    2.57
  -8   2 -10   17.31    2.51
  -8   2 -10   16.38    2.26
  -8   2  -9   64.41    5.29
  -8   2  -9   64.39    5.26
  -8   2  -9   65.98    5.23
  -8   2  -9   63.90    5.09
  -8   2  -9   57.41    4.92
  -8   2  -8   93.91    6.41
  -8   2  -8   84.96    6.06
  -8   2  -8   87.69    6.25
  -8   2  -8   85.26    6.27
  -8   2  -8   88.46    6.34
  -8   2  -7    4.40    1.70
  -8   2  -7    5.58    1.58
  -8   2  -7    4.25    1.48
  -8   2  -7    1.98    0.96
  -8   2  -7    3.04    1.20
  -8   2  -7    3.34    1.38
  -8   2  -6   92.63    6.40
  -8   2  -6   86.61    5.80
  -8   2  -6   97.95    6.36
  -8   2  -6   91.31    5.97
  -8   2  -6   88.97    6.18
  -8   2  -6   90.40    6.27
  -8   2  -5  218.37   10.57
  -8   2  -5  218.16   10.91
  -8   2  -5  230.34   10.28
  -8   2  -5  213.60   10.46
  -8   2  -5  222.96   10.96
  -8   2  -5  248.17   10.57
  -8   2  -4  117.37    6.46
  -8   2  -4  112.76    6.67
  -8   2  -4  125.39    6.59
  -8   2  -4  111.84    7.06
  -8   2  -4  106.43    6.94
  -8   2  -4  109.83    6.58
  -8   2  -3    3.81    1.28
  -8   2  -3    2.54    1.09
  -8   2  -3    3.60    1.16
  -8   2  -3    4.09    1.23
  -8   2  -2  489.17   17.09
  -8   2  -2  453.57   17.37
  -8   2  -2  454.26   17.34
  -8   2  -2  492.15   16.98
  -8   2  -1  240.12    9.69
  -8   2  -1  224.51   10.01
  -8   2  -1  214.03    9.82
  -8   2  -1  234.61    9.55
  -8   2   0   64.42    4.50
  -8   2   0   75.64    4.39
  -8   2   0   75.37    4.44
  -8   2   0   68.84    4.66
  -8   2   1  107.71    5.43
  -8   2   1  100.50    5.28
  -8   2   1   98.67    5.73
  -8   2   1   96.20    5.63
  -8   2  10   84.81    6.95
  -8   2  10   99.49    7.10
  -8   2  11   93.61    7.33
  -8   2  11  101.45    7.88
  -8   2  12   10.41    2.80
  -8   2  12    7.78    1.94
  -8   3 -17   -0.27    0.48
  -8   3 -17    0.17    0.39
  -8   3 -17    0.70    0.46
  -8   3 -17   -0.88    0.66
  -8   3 -16    7.00    1.18
  -8   3 -16    8.81    1.32
  -8   3 -16    5.88    1.20
  -8   3 -16    6.79    1.22
  -8   3 -16    8.80    1.31
  -8   3 -16    6.40    1.06
  -8   3 -15   19.74    2.14
  -8   3 -15   19.84    2.07
  -8   3 -15   20.55    2.24
  -8   3 -15   20.03    2.19
  -8   3 -15   18.93    2.15
  -8   3 -14    8.95    1.64
  -8   3 -14   10.32    1.60
  -8   3 -14   10.28    1.73
  -8   3 -14   11.77    1.77
  -8   3 -14   12.13    1.76
  -8   3 -13   11.41    1.94
  -8   3 -13   15.26    2.13
  -8   3 -13   13.39    1.98
  -8   3 -13   13.03    1.97
  -8   3 -13   10.87    1.86
  -8   3 -12    1.51    1.04
  -8   3 -12    0.44    0.71
  -8   3 -12    0.97    0.93
  -8   3 -11   12.39    2.55
  -8   3 -11    2.63    0.95
  -8   3 -10   22.43    2.88
  -8   3 -10   21.49    3.00
  -8   3 -10   21.88    2.79
  -8   3 -10   25.98    2.87
  -8   3 -10   24.89    3.21
  -8   3 -10   27.91    3.21
  -8   3  -9  233.92   11.42
  -8   3  -9  242.12   10.96
  -8   3  -9  213.04   10.75
  -8   3  -9  233.36   11.46
  -8   3  -9  243.58   11.71
  -8   3  -9  243.68   11.48
  -8   3  -8   11.15    2.31
  -8   3  -8   14.67    2.47
  -8   3  -8   12.29    2.34
  -8   3  -8   13.99    2.31
  -8   3  -8   13.57    2.48
  -8   3  -7    2.37    1.36
  -8   3  -7    2.23    1.27
  -8   3  -7    3.22    1.42
  -8   3  -7    0.61    1.18
  -8   3  -7    0.78    0.84
  -8   3  -6   91.93    6.31
  -8   3  -6   88.38    6.23
  -8   3  -6   89.09    6.14
  -8   3  -6   91.83    6.21
  -8   3  -6   93.59    5.96
  -8   3  -6   98.37    6.02
  -8   3  -5   41.12    3.90
  -8   3  -5   45.13    3.78
  -8   3  -5   50.02    3.95
  -8   3  -5   39.67    3.96
  -8   3  -5   37.92    3.89
  -8   3  -5   44.44    4.03
  -8   3  -4   39.59    4.01
  -8   3  -4   38.82    3.91
  -8   3  -4   42.71    3.78
  -8   3  -4   46.07    3.61
  -8   3  -4   47.61    3.73
  -8   3  -4   42.29    3.82
  -8   3  -3    4.71    1.15
  -8   3  -3    7.89    1.91
  -8   3  -3    5.49    1.63
  -8   3  -3    7.15    1.61
  -8   3  -3    6.06    1.24
  -8   3  -2   29.90    3.45
  -8   3  -2   33.70    3.19
  -8   3  -2   35.44    3.24
  -8   3  -2   30.42    3.56
  -8   3  -1    5.51    1.32
  -8   3  -1    5.97    1.47
  -8   3  -1    6.45    1.56
  -8   3  -1    6.00    1.78
  -8   3   0   25.76    2.73
  -8   3   0   32.06    3.01
  -8   3   1   77.81    4.93
  -8   3   1   82.46    5.07
  -8   3   2   99.30    5.59
  -8   3   2   92.21    5.47
  -8   3   8  329.89   13.07
  -8   3   9   81.16    5.78
  -8   3  10    1.75    1.09
  -8   3  11   26.52    3.66
  -8   3  11   26.24    3.90
  -8   3  11   24.83    3.42
  -8   3  12   14.45    3.06
  -8   3  12   18.24    3.00
  -8   3  12   16.31    3.44
  -8   4 -17   44.12    2.89
  -8   4 -17   44.47    2.82
  -8   4 -17   39.43    2.68
  -8   4 -17   46.19    2.78
  -8   4 -17   41.15    2.75
  -8   4 -16    2.73    0.81
  -8   4 -16    2.48    0.85
  -8   4 -16    1.62    0.69
  -8   4 -16    2.75    0.89
  -8   4 -16    1.22    0.65
  -8   4 -15    2.10    0.77
  -8   4 -15    1.80    0.88
  -8   4 -15    2.21    0.72
  -8   4 -15    1.48    0.71
  -8   4 -15    1.30    0.67
  -8   4 -15    2.71    1.00
  -8   4 -14   28.05    2.78
  -8   4 -14   32.20    2.81
  -8   4 -14   29.84    2.90
  -8   4 -14   32.77    2.94
  -8   4 -14   28.95    2.86
  -8   4 -13   58.92    4.32
  -8   4 -13   58.59    4.09
  -8   4 -13   57.09    4.20
  -8   4 -13   53.79    4.22
  -8   4 -13   52.80    4.16
  -8   4 -12   75.18    5.18
  -8   4 -12   84.59    5.37
  -8   4 -12   74.84    5.14
  -8   4 -12   84.49    5.22
  -8   4 -11    5.57    1.32
  -8   4 -11    9.28    1.88
  -8   4 -11    8.31    1.67
  -8   4 -10   -0.62    0.85
  -8   4 -10    0.70    0.94
  -8   4 -10   -0.45    1.24
  -8   4 -10    1.33    1.26
  -8   4 -10    0.99    0.94
  -8   4 -10    0.14    0.70
  -8   4 -10   -0.39    1.39
  -8   4  -9  320.40   14.11
  -8   4  -9  320.40   14.03
  -8   4  -9  317.95   14.05
  -8   4  -9  301.59   13.29
  -8   4  -9  317.43   13.68
  -8   4  -9  326.43   14.22
  -8   4  -8  274.57   12.37
  -8   4  -8  315.63   13.02
  -8   4  -8  293.21   13.16
  -8   4  -8  281.54   13.11
  -8   4  -8  289.66   13.19
  -8   4  -8  291.75   13.20
  -8   4  -8  280.95   12.76
  -8   4  -7  152.54    8.65
  -8   4  -7  162.02    8.73
  -8   4  -7  155.61    8.66
  -8   4  -7  160.70    8.84
  -8   4  -7  151.34    8.60
  -8   4  -6   26.41    3.19
  -8   4  -6   31.64    3.55
  -8   4  -6   29.60    3.33
  -8   4  -6   25.36    3.20
  -8   4  -5  106.74    6.71
  -8   4  -5  121.95    7.33
  -8   4  -5  108.85    6.83
  -8   4  -5  115.05    7.18
  -8   4  -4   66.94    4.95
  -8   4  -4   61.22    5.03
  -8   4  -4   65.72    5.11
  -8   4  -4   63.28    4.80
  -8   4  -3  158.86    8.82
  -8   4  -3  163.28    8.97
  -8   4  -3  168.94    8.50
  -8   4  -3  171.01    8.54
  -8   4  -2    7.00    1.54
  -8   4  -2    5.58    1.30
  -8   4  -2    7.67    1.88
  -8   4  -2    4.10    1.42
  -8   4  -1  122.73    6.59
  -8   4  -1  101.19    6.78
  -8   4  -1  114.87    6.48
  -8   4  -1  101.26    6.88
  -8   4   0   73.05    4.82
  -8   4   0   75.34    4.84
  -8   4   0   62.78    5.12
  -8   4   0   61.29    4.42
  -8   4   0   61.19    5.07
  -8   4   1  831.95   26.21
  -8   4   1  746.07   27.50
  -8   4   1  765.20   27.69
  -8   4   2   50.70    4.39
  -8   4   2   55.92    3.76
  -8   4   2   51.63    4.47
  -8   4   3    9.74    1.79
  -8   4   3   11.28    2.01
  -8   4   4   15.31    2.10
  -8   4   5  126.77    6.69
  -8   4   6  137.80    6.87
  -8   4   6  135.35    6.99
  -8   4   7    1.44    0.68
  -8   4   7    3.87    1.14
  -8   4   7    2.35    0.95
  -8   4   7    2.28    0.84
  -8   4   8   10.37    1.68
  -8   4   8   10.88    1.89
  -8   4   9  168.70    8.99
  -8   4   9  184.67    9.12
  -8   4   9  172.41    8.68
  -8   4  10  209.50   10.19
  -8   4  10  197.53   10.32
  -8   4  10  184.00   10.19
  -8   4  11    1.97    1.40
  -8   4  12   -1.92    1.58
  -8   4  12   -4.19    1.93
  -8   4  12    0.32    1.25
  -8   5 -17    0.84    0.51
  -8   5 -17    0.93    0.62
  -8   5 -17    1.84    0.68
  -8   5 -17    0.67    0.51
  -8   5 -17    0.42    0.54
  -8   5 -16    0.55    0.42
  -8   5 -16    0.47    0.56
  -8   5 -16    1.11    0.65
  -8   5 -16    1.64    0.77
  -8   5 -16    0.14    0.46
  -8   5 -16    1.40    0.77
  -8   5 -15   -0.31    0.68
  -8   5 -15    1.06    0.62
  -8   5 -15    1.70    0.77
  -8   5 -15    0.26    0.62
  -8   5 -15    0.27    0.70
  -8   5 -14    2.80    0.96
  -8   5 -14    3.65    1.13
  -8   5 -14    4.47    1.24
  -8   5 -14    3.99    1.23
  -8   5 -14    2.84    0.78
  -8   5 -14    3.23    1.12
  -8   5 -13    0.98    0.80
  -8   5 -13    3.68    1.13
  -8   5 -13    1.30    0.78
  -8   5 -13    2.07    0.75
  -8   5 -13    1.79    0.94
  -8   5 -12    1.98    1.25
  -8   5 -12   -0.13    0.99
  -8   5 -12    3.12    1.15
  -8   5 -12    0.99    0.77
  -8   5 -11   40.48    3.67
  -8   5 -11   47.67    4.01
  -8   5 -11   36.26    3.62
  -8   5 -10   20.18    2.58
  -8   5 -10   23.03    3.03
  -8   5 -10   23.41    3.02
  -8   5 -10   20.68    2.92
  -8   5 -10   23.77    2.83
  -8   5 -10   23.97    2.88
  -8   5 -10   27.62    3.31
  -8   5  -9   12.45    2.14
  -8   5  -9   12.13    2.24
  -8   5  -9   12.43    2.14
  -8   5  -9   13.45    2.32
  -8   5  -9   12.07    2.04
  -8   5  -9   12.63    2.43
  -8   5  -8   24.20    3.14
  -8   5  -8   22.79    3.03
  -8   5  -8   25.40    3.02
  -8   5  -8   27.32    3.36
  -8   5  -8   25.22    3.20
  -8   5  -8   22.57    2.91
  -8   5  -8   28.54    3.24
  -8   5  -7  141.91    7.85
  -8   5  -7  129.61    7.80
  -8   5  -7  143.96    8.20
  -8   5  -7  131.66    7.77
  -8   5  -7  131.85    7.88
  -8   5  -7  126.90    7.61
  -8   5  -6   98.91    6.49
  -8   5  -6   96.33    6.47
  -8   5  -6   95.23    6.41
  -8   5  -6  108.66    6.75
  -8   5  -6  102.73    6.81
  -8   5  -6  101.56    6.70
  -8   5  -5   56.66    4.82
  -8   5  -5   54.90    4.62
  -8   5  -5   56.50    4.69
  -8   5  -5   52.96    4.57
  -8   5  -5   60.37    4.90
  -8   5  -5   55.45    4.86
  -8   5  -4   59.05    4.80
  -8   5  -4   60.56    5.06
  -8   5  -4   63.94    4.95
  -8   5  -4   69.50    5.31
  -8   5  -4   62.12    5.09
  -8   5  -4   62.02    4.83
  -8   5  -3   -0.23    0.84
  -8   5  -3    2.89    1.21
  -8   5  -3    1.53    1.02
  -8   5  -3    0.44    0.76
  -8   5  -3    1.10    1.07
  -8   5  -3    1.94    1.21
  -8   5  -2   -0.85    1.07
  -8   5  -2   -0.12    0.78
  -8   5  -2   -0.55    1.01
  -8   5  -2   -0.84    1.18
  -8   5  -2   -0.15    1.12
  -8   5  -2   -1.19    1.26
  -8   5  -1   42.53    3.78
  -8   5  -1   34.23    3.71
  -8   5  -1   39.20    3.62
  -8   5  -1   34.11    3.76
  -8   5  -1   38.73    3.85
  -8   5  -1   36.65    3.33
  -8   5   0   12.00    2.11
  -8   5   0   10.51    2.01
  -8   5   0    9.97    1.92
  -8   5   0   11.41    1.76
  -8   5   1    3.18    0.86
  -8   5   1    6.66    1.74
  -8   5   1    4.68    1.40
  -8   5   1    6.08    1.61
  -8   5   2  126.95    7.20
  -8   5   2  144.97    6.83
  -8   5   2  153.96    8.02
  -8   5   2  137.89    7.68
  -8   5   3   45.74    3.78
  -8   5   4    5.66    1.33
  -8   5   4    8.36    1.51
  -8   5   4    6.69    1.48
  -8   5   5  173.57    8.20
  -8   5   5  156.93    7.83
  -8   5   5  161.81    8.03
  -8   5   6   19.41    2.41
  -8   5   6   22.55    2.54
  -8   5   7    0.09    0.84
  -8   5   7    1.84    0.96
  -8   5   7    0.33    0.78
  -8   5   7    1.39    0.94
  -8   5   8    6.57    1.46
  -8   5   8    4.88    1.50
  -8   5   8    5.87    1.35
  -8   5   8    5.40    1.38
  -8   5   8    8.27    1.63
  -8   5   9  273.58   12.34
  -8   5   9  276.99   12.58
  -8   5   9  280.43   11.81
  -8   5  10   55.41    5.01
  -8   5  10   54.80    4.44
  -8   5  10   55.52    5.17
  -8   5  10   53.25    4.91
  -8   5  11   13.75    2.86
  -8   5  11   13.92    3.05
  -8   6 -17    8.26    1.13
  -8   6 -17    9.65    1.26
  -8   6 -17    8.32    1.16
  -8   6 -17    9.10    1.18
  -8   6 -16    9.26    1.33
  -8   6 -16    7.70    1.32
  -8   6 -16    6.99    1.15
  -8   6 -16    8.57    1.33
  -8   6 -16    7.75    1.11
  -8   6 -16    9.57    1.22
  -8   6 -15   -0.70    0.76
  -8   6 -15   -0.10    0.63
  -8   6 -15    0.86    0.59
  -8   6 -15    0.19    0.75
  -8   6 -15    0.09    0.59
  -8   6 -15    1.00    0.72
  -8   6 -15    0.42    0.62
  -8   6 -14    3.17    1.11
  -8   6 -14    3.87    1.12
  -8   6 -14    4.74    1.17
  -8   6 -14    3.26    0.98
  -8   6 -14    3.39    1.12
  -8   6 -13    1.46    0.68
  -8   6 -13    1.90    0.84
  -8   6 -13    0.66    0.83
  -8   6 -13    2.07    1.04
  -8   6 -13    1.28    0.77
  -8   6 -12   51.88    4.23
  -8   6 -12   58.55    4.39
  -8   6 -12   49.36    3.95
  -8   6 -12   52.66    4.17
  -8   6 -12   53.88    4.20
  -8   6 -11  205.76    9.52
  -8   6 -11  204.25    9.64
  -8   6 -11  204.53    9.65
  -8   6 -11  197.12    9.74
  -8   6 -10  124.63    7.18
  -8   6 -10  130.78    7.51
  -8   6 -10  128.28    7.10
  -8   6  -9  118.27    7.11
  -8   6  -9  121.43    7.46
  -8   6  -9  116.18    6.72
  -8   6  -9  117.59    7.15
  -8   6  -9  118.79    7.49
  -8   6  -9  112.87    6.94
  -8   6  -9  112.17    6.97
  -8   6  -8  167.81    8.44
  -8   6  -8  162.61    8.79
  -8   6  -8  171.44    8.90
  -8   6  -8  161.60    9.10
  -8   6  -8  161.65    8.63
  -8   6  -8  158.12    8.64
  -8   6  -8  161.44    9.07
  -8   6  -7   89.65    6.40
  -8   6  -7   94.36    6.54
  -8   6  -7   98.62    6.37
  -8   6  -7   92.55    6.19
  -8   6  -7   87.72    6.06
  -8   6  -7   87.33    6.13
  -8   6  -7   93.61    6.00
  -8   6  -6  108.61    6.94
  -8   6  -6  120.81    7.19
  -8   6  -6  118.12    7.39
  -8   6  -6  109.88    7.24
  -8   6  -6  103.01    6.78
  -8   6  -6  129.79    7.45
  -8   6  -5   -1.10    1.39
  -8   6  -5    1.09    0.77
  -8   6  -5    1.32    1.30
  -8   6  -5   -0.29    1.05
  -8   6  -5   -0.03    0.91
  -8   6  -5    1.20    1.23
  -8   6  -4   59.26    5.04
  -8   6  -4   65.32    5.03
  -8   6  -4   69.32    5.33
  -8   6  -4   61.78    4.86
  -8   6  -4   63.71    5.31
  -8   6  -4   66.62    5.10
  -8   6  -3   90.44    6.44
  -8   6  -3  106.28    6.49
  -8   6  -3   98.19    6.58
  -8   6  -3   87.65    5.88
  -8   6  -3  106.56    6.51
  -8   6  -3   90.54    6.54
  -8   6  -2  497.15   19.38
  -8   6  -2  502.91   19.72
  -8   6  -2  494.46   18.46
  -8   6  -2  511.29   19.73
  -8   6  -1    7.93    1.90
  -8   6  -1    6.50    1.45
  -8   6  -1    5.45    1.63
  -8   6  -1    8.63    2.08
  -8   6   0   78.32    4.98
  -8   6   0   77.66    5.75
  -8   6   0   87.73    5.81
  -8   6   0   79.73    5.78
  -8   6   1  433.40   17.04
  -8   6   1  440.06   15.80
  -8   6   1  404.65   16.47
  -8   6   1  435.65   17.05
  -8   6   2  393.18   15.89
  -8   6   2  475.33   16.94
  -8   6   2  382.51   15.62
  -8   6   2  473.52   17.00
  -8   6   2  447.26   15.61
  -8   6   2  404.00   16.27
  -8   6   3  341.46   13.44
  -8   6   3  344.45   13.61
  -8   6   3  326.62   13.58
  -8   6   4   19.81    2.51
  -8   6   4   16.39    2.24
  -8   6   4   16.82    2.30
  -8   6   5   11.67    1.94
  -8   6   5   10.62    1.87
  -8   6   5   12.29    2.03
  -8   6   6  167.45    8.37
  -8   6   6  188.17    9.11
  -8   6   6  181.42    8.82
  -8   6   6  177.82    8.80
  -8   6   7   34.25    3.45
  -8   6   7   30.72    3.39
  -8   6   7   37.15    3.44
  -8   6   7   33.70    3.41
  -8   6   8  126.32    7.45
  -8   6   8  117.73    7.31
  -8   6   8  104.52    6.26
  -8   6   8  122.77    7.12
  -8   6   8  129.73    7.71
  -8   6   9    9.39    2.17
  -8   6   9   10.14    2.38
  -8   6   9    7.98    1.69
  -8   6   9    8.69    1.84
  -8   6  10  151.22    8.94
  -8   6  10  136.67    8.77
  -8   6  10  131.74    7.59
  -8   6  10  134.80    9.01
  -8   6  11   40.83    4.15
  -8   6  11   49.78    5.48
  -8   6  11   62.70    5.78
  -8   6  11   56.97    6.03
  -8   6  18    1.59    0.61
  -8   7 -17   15.88    1.57
  -8   7 -17   14.77    1.44
  -8   7 -17   17.12    1.58
  -8   7 -16    3.98    0.98
  -8   7 -16    2.02    0.80
  -8   7 -16    1.76    0.62
  -8   7 -16    1.45    0.67
  -8   7 -16    2.17    0.69
  -8   7 -16    3.48    0.94
  -8   7 -16    2.27    0.61
  -8   7 -15    4.17    1.09
  -8   7 -15    3.68    1.01
  -8   7 -15    3.44    0.99
  -8   7 -15    3.03    0.94
  -8   7 -15    3.05    1.02
  -8   7 -15    3.12    0.86
  -8   7 -14   19.95    2.25
  -8   7 -14   17.66    2.06
  -8   7 -14   20.64    2.40
  -8   7 -14   18.79    2.22
  -8   7 -14   21.34    2.33
  -8   7 -14   18.26    2.05
  -8   7 -14   17.87    2.10
  -8   7 -13    3.02    1.00
  -8   7 -13    5.38    1.29
  -8   7 -13    2.81    0.95
  -8   7 -13    3.35    1.11
  -8   7 -13    4.11    1.23
  -8   7 -13    4.99    1.23
  -8   7 -13    5.21    1.24
  -8   7 -13    4.11    1.14
  -8   7 -12   55.29    4.19
  -8   7 -12   55.83    4.41
  -8   7 -12   56.15    4.31
  -8   7 -12   54.48    4.13
  -8   7 -12   64.92    4.58
  -8   7 -11   31.34    3.06
  -8   7 -11   26.31    2.93
  -8   7 -11   26.85    3.06
  -8   7 -11   30.76    3.07
  -8   7 -10   28.22    3.00
  -8   7 -10   31.55    3.42
  -8   7 -10   27.99    2.96
  -8   7 -10   29.49    3.18
  -8   7  -9    9.56    1.83
  -8   7  -9    7.50    1.59
  -8   7  -9    7.57    1.95
  -8   7  -9    6.00    1.51
  -8   7  -9    9.18    1.75
  -8   7  -9    7.34    1.50
  -8   7  -9    7.73    1.63
  -8   7  -9    6.42    1.40
  -8   7  -8    2.48    0.84
  -8   7  -8    6.29    1.71
  -8   7  -8    6.21    1.58
  -8   7  -8    4.67    1.42
  -8   7  -8    3.95    1.31
  -8   7  -8    2.94    1.12
  -8   7  -8    4.98    1.44
  -8   7  -7  116.60    7.43
  -8   7  -7  107.98    6.63
  -8   7  -7  109.01    6.59
  -8   7  -7  112.86    6.94
  -8   7  -7  120.12    7.25
  -8   7  -7  109.41    6.74
  -8   7  -7  110.34    6.91
  -8   7  -7  114.15    7.39
  -8   7  -7  113.04    6.99
  -8   7  -6   13.59    2.46
  -8   7  -6   12.95    2.04
  -8   7  -6   10.19    2.06
  -8   7  -6   12.18    2.46
  -8   7  -6    8.91    1.83
  -8   7  -6    7.29    1.63
  -8   7  -6   10.66    1.97
  -8   7  -6   10.65    1.97
  -8   7  -5   10.36    2.01
  -8   7  -5   12.25    2.36
  -8   7  -5   16.72    2.44
  -8   7  -5    9.94    2.25
  -8   7  -5   12.23    2.09
  -8   7  -5    8.50    1.84
  -8   7  -4   16.09    2.83
  -8   7  -4   16.09    2.30
  -8   7  -4   18.20    2.87
  -8   7  -4   15.36    2.71
  -8   7  -3    2.94    1.32
  -8   7  -3    3.54    1.65
  -8   7  -3    3.03    0.98
  -8   7  -3    3.98    1.56
  -8   7  -2   10.87    2.24
  -8   7  -2   13.75    2.45
  -8   7  -2   12.53    2.02
  -8   7  -2   12.86    2.20
  -8   7  -2   12.25    2.32
  -8   7  -2   12.78    1.96
  -8   7  -1   23.36    2.83
  -8   7  -1   23.57    3.06
  -8   7  -1   21.15    3.01
  -8   7  -1   23.18    2.72
  -8   7  -1   22.98    3.12
  -8   7  -1   25.42    2.79
  -8   7   0   95.08    6.34
  -8   7   0   90.14    5.76
  -8   7   0   90.82    5.69
  -8   7   0   88.93    6.18
  -8   7   0   87.07    5.40
  -8   7   0   98.79    6.42
  -8   7   1  179.03    8.37
  -8   7   1  195.18    9.43
  -8   7   1  169.20    9.07
  -8   7   1  199.02    9.55
  -8   7   1  176.75    8.73
  -8   7   1  180.36    8.88
  -8   7   2  122.75    6.22
  -8   7   2  109.49    6.39
  -8   7   2  103.89    6.36
  -8   7   2  104.65    6.59
  -8   7   3  113.48    6.63
  -8   7   3  105.78    6.30
  -8   7   3  105.15    6.58
  -8   7   4   16.23    2.44
  -8   7   4   19.28    2.56
  -8   7   4   16.05    2.38
  -8   7   5   36.98    3.43
  -8   7   5   31.36    3.35
  -8   7   5   35.91    3.66
  -8   7   5   40.36    3.78
  -8   7   5   31.66    3.32
  -8   7   6    3.44    1.20
  -8   7   6    4.44    1.36
  -8   7   6    4.51    1.64
  -8   7   6    4.78    1.64
  -8   7   7    1.64    1.27
  -8   7   7    4.19    1.44
  -8   7   7    0.92    0.83
  -8   7   7    3.22    1.46
  -8   7   8   -0.39    1.31
  -8   7   8    0.78    0.72
  -8   7   8   -1.25    1.43
  -8   7   8    0.65    1.22
  -8   7   8    3.40    1.77
  -8   7   9  147.07   10.23
  -8   7   9  215.53   11.64
  -8   7   9  187.11    9.30
  -8   7   9  148.78   10.06
  -8   7   9  213.99   11.11
  -8   7   9  213.50   10.63
  -8   7  10    6.85    2.26
  -8   7  10    4.96    2.00
  -8   7  10    6.41    1.62
  -8   7  10    7.14    1.89
  -8   7  17   -1.68    0.99
  -8   8 -16    2.07    0.62
  -8   8 -16    4.28    0.78
  -8   8 -16    2.94    0.83
  -8   8 -16    4.97    0.97
  -8   8 -16    3.38    0.76
  -8   8 -16    3.73    0.90
  -8   8 -16    4.97    1.01
  -8   8 -15    6.34    1.05
  -8   8 -15    7.44    1.22
  -8   8 -15    9.21    1.31
  -8   8 -15    9.86    1.41
  -8   8 -15    9.15    1.30
  -8   8 -15    7.95    1.35
  -8   8 -15    8.85    1.27
  -8   8 -14   12.85    1.80
  -8   8 -14   10.07    1.50
  -8   8 -14   12.13    1.64
  -8   8 -14   10.54    1.67
  -8   8 -14   12.05    1.70
  -8   8 -14   11.93    1.66
  -8   8 -13   16.65    2.10
  -8   8 -13   18.80    2.36
  -8   8 -13   19.76    2.16
  -8   8 -13   17.92    2.13
  -8   8 -13   17.68    2.11
  -8   8 -13   21.65    2.39
  -8   8 -13   18.79    2.25
  -8   8 -13   19.20    2.35
  -8   8 -12    0.33    0.60
  -8   8 -12    0.37    0.84
  -8   8 -12    0.28    0.68
  -8   8 -12   -0.87    0.90
  -8   8 -12   -0.74    0.66
  -8   8 -12   -0.29    0.97
  -8   8 -12   -0.54    0.73
  -8   8 -11    2.50    0.93
  -8   8 -11    3.51    1.21
  -8   8 -11    4.05    0.98
  -8   8 -11    3.39    1.14
  -8   8 -11    2.35    1.09
  -8   8 -11    2.36    0.91
  -8   8 -11    2.42    1.01
  -8   8 -10   11.57    1.92
  -8   8 -10   15.31    2.16
  -8   8 -10   11.78    2.07
  -8   8 -10   14.08    2.12
  -8   8  -9   12.05    2.10
  -8   8  -9   12.73    2.01
  -8   8  -9   12.27    2.08
  -8   8  -8    0.09    0.85
  -8   8  -8    0.20    0.73
  -8   8  -8    0.57    0.85
  -8   8  -8   -0.73    1.06
  -8   8  -8    1.44    0.94
  -8   8  -7  118.12    7.45
  -8   8  -7   96.91    6.28
  -8   8  -7  114.74    7.22
  -8   8  -7  106.20    6.23
  -8   8  -7   91.03    6.19
  -8   8  -7  111.19    6.52
  -8   8  -7   89.71    6.15
  -8   8  -7  105.81    6.65
  -8   8  -6   49.00    4.75
  -8   8  -6   57.09    5.03
  -8   8  -6   49.64    4.19
  -8   8  -6   50.10    4.42
  -8   8  -5   19.76    2.79
  -8   8  -5   25.89    2.78
  -8   8  -5   24.34    3.43
  -8   8  -5   20.30    3.05
  -8   8  -4   41.85    3.99
  -8   8  -4   37.85    3.70
  -8   8  -4   38.39    4.13
  -8   8  -4   34.43    3.97
  -8   8  -4   41.18    3.87
  -8   8  -3  279.03   13.34
  -8   8  -3  277.99   12.22
  -8   8  -3  286.02   12.48
  -8   8  -3  296.09   12.87
  -8   8  -3  269.96   13.12
  -8   8  -2   58.55    5.19
  -8   8  -2   64.30    4.82
  -8   8  -2   54.81    4.98
  -8   8  -2   57.00    4.45
  -8   8  -2   62.93    4.90
  -8   8  -1  191.92    9.98
  -8   8  -1  193.30    9.48
  -8   8  -1  175.28    8.81
  -8   8  -1  199.69   10.35
  -8   8  -1  195.42    9.64
  -8   8   0  152.64    7.94
  -8   8   0  169.84    8.83
  -8   8   0  173.22    9.40
  -8   8   0  179.68    9.27
  -8   8   0  169.88    8.67
  -8   8   1    3.11    1.15
  -8   8   1    5.33    1.62
  -8   8   1    1.60    1.07
  -8   8   1    4.46    1.65
  -8   8   2    5.93    1.76
  -8   8   2    5.27    1.53
  -8   8   2    7.90    1.52
  -8   8   2    5.21    1.50
  -8   8   3   50.56    4.47
  -8   8   3   49.33    4.06
  -8   8   3   52.53    4.45
  -8   8   3   45.22    4.42
  -8   8   3   58.13    4.48
  -8   8   4  144.31    7.79
  -8   8   4  152.97    8.20
  -8   8   4  139.10    8.28
  -8   8   4  143.49    8.22
  -8   8   4  146.67    8.44
  -8   8   5   46.57    4.16
  -8   8   5   46.78    4.50
  -8   8   5   50.87    4.66
  -8   8   5   46.36    4.29
  -8   8   5   44.97    4.55
  -8   8   6    3.65    1.69
  -8   8   6    3.84    1.72
  -8   8   6    3.10    1.50
  -8   8   6    3.23    1.60
  -8   8   7   16.14    2.27
  -8   8   7   20.84    3.32
  -8   8   7   21.42    3.23
  -8   8   7   20.41    3.42
  -8   8   7   22.76    3.37
  -8   8   8    5.99    1.57
  -8   8   8    7.46    2.07
  -8   8   8    4.00    1.81
  -8   8   8    5.20    1.72
  -8   8   8    3.94    2.20
  -8   8   8    4.47    1.46
  -8   8  16   -0.29    1.03
  -8   8  17    4.88    1.05
  -8   9 -16    7.40    1.07
  -8   9 -16    9.13    1.22
  -8   9 -16    7.06    0.99
  -8   9 -15    5.75    1.07
  -8   9 -15    7.02    1.11
  -8   9 -15    5.78    1.01
  -8   9 -15    3.49    0.72
  -8   9 -15    6.61    1.04
  -8   9 -15    6.57    1.21
  -8   9 -15    5.04    0.92
  -8   9 -15    5.22    0.86
  -8   9 -15    6.92    1.17
  -8   9 -14   30.47    2.51
  -8   9 -14   28.91    2.47
  -8   9 -14   27.02    2.55
  -8   9 -14   29.85    2.36
  -8   9 -14   32.45    2.55
  -8   9 -14   28.97    2.42
  -8   9 -14   31.71    2.35
  -8   9 -14   29.12    2.55
  -8   9 -13   21.76    2.25
  -8   9 -13   22.86    2.23
  -8   9 -13   20.57    2.12
  -8   9 -13   22.64    2.30
  -8   9 -13   21.81    2.24
  -8   9 -13   21.65    2.40
  -8   9 -13   22.72    2.40
  -8   9 -12   69.44    4.51
  -8   9 -12   67.75    4.50
  -8   9 -12   70.85    4.68
  -8   9 -12   71.51    4.86
  -8   9 -12   75.02    4.68
  -8   9 -12   82.67    4.83
  -8   9 -11    5.94    1.38
  -8   9 -11    6.47    1.50
  -8   9 -11    4.93    1.21
  -8   9 -11    6.28    1.38
  -8   9 -11    4.73    1.41
  -8   9 -11    6.68    1.55
  -8   9 -10  107.54    6.23
  -8   9 -10  109.73    6.24
  -8   9 -10  110.86    6.48
  -8   9 -10  103.85    6.27
  -8   9 -10  109.31    6.70
  -8   9  -9   12.15    2.10
  -8   9  -9   11.32    1.75
  -8   9  -9    8.36    1.74
  -8   9  -9   13.48    2.10
  -8   9  -9   11.64    2.07
  -8   9  -9    9.85    1.79
  -8   9  -8    5.03    1.54
  -8   9  -8    3.98    1.46
  -8   9  -8    4.67    1.41
  -8   9  -8    5.48    1.46
  -8   9  -8    6.70    1.39
  -8   9  -8    4.91    1.40
  -8   9  -7  206.35    9.73
  -8   9  -7  177.07    9.23
  -8   9  -7  216.23    9.78
  -8   9  -7  183.48    9.36
  -8   9  -6   48.23    4.22
  -8   9  -6   54.39    5.01
  -8   9  -6   55.28    4.61
  -8   9  -6   55.48    5.14
  -8   9  -6   50.79    4.24
  -8   9  -6   53.73    4.25
  -8   9  -5   70.30    5.11
  -8   9  -5   67.31    5.02
  -8   9  -5   74.56    5.49
  -8   9  -5   77.05    6.00
  -8   9  -5   78.02    6.45
  -8   9  -4    0.75    1.05
  -8   9  -4    0.87    0.71
  -8   9  -4    0.00    1.11
  -8   9  -4    1.82    1.51
  -8   9  -4   -0.08    0.86
  -8   9  -3  160.40    9.32
  -8   9  -3  175.20    9.28
  -8   9  -3  163.65    8.17
  -8   9  -3  176.75    9.48
  -8   9  -3  167.46    8.31
  -8   9  -3  158.34    8.54
  -8   9  -3  171.17   10.13
  -8   9  -2    0.16    1.74
  -8   9  -2    3.05    1.56
  -8   9  -2    1.14    1.10
  -8   9  -2    4.68    1.60
  -8   9  -2    2.21    0.85
  -8   9  -1   42.90    4.66
  -8   9  -1   36.84    3.26
  -8   9  -1   35.44    3.49
  -8   9  -1   39.77    4.05
  -8   9  -1   48.08    4.62
  -8   9  -1   45.84    4.34
  -8   9   0    1.61    1.25
  -8   9   0   -0.18    1.27
  -8   9   0    0.52    1.55
  -8   9   0    0.24    0.82
  -8   9   1    7.42    1.97
  -8   9   1    4.98    1.52
  -8   9   1    4.71    1.43
  -8   9   1    4.13    1.52
  -8   9   1    4.88    1.29
  -8   9   1    6.04    1.38
  -8   9   2   32.12    3.25
  -8   9   2   37.07    4.17
  -8   9   2   35.11    3.59
  -8   9   2   31.88    3.91
  -8   9   2   34.73    3.89
  -8   9   2   34.22    3.17
  -8   9   3  235.60   12.43
  -8   9   3  260.93   12.97
  -8   9   3  260.74   12.72
  -8   9   3  278.75   12.04
  -8   9   3  281.66   12.47
  -8   9   4   18.91    2.98
  -8   9   4   24.95    3.21
  -8   9   4   21.03    3.24
  -8   9   4   22.68    3.17
  -8   9   5   23.61    3.53
  -8   9   5   28.23    3.46
  -8   9   5   29.26    4.02
  -8   9   5   34.38    3.98
  -8   9   6   78.94    6.27
  -8   9   6   78.03    6.51
  -8   9   6   63.04    6.34
  -8   9   6   61.01    6.16
  -8   9  12    2.95    1.25
  -8   9  14    0.81    0.68
  -8   9  14   -0.24    0.69
  -8   9  15    5.72    1.84
  -8   9  15    6.83    1.11
  -8   9  15    6.16    1.01
  -8   9  15    5.03    0.94
  -8   9  16    4.43    1.17
  -8  10 -15   45.34    2.70
  -8  10 -15   45.89    2.58
  -8  10 -15   47.71    2.74
  -8  10 -15   45.13    2.85
  -8  10 -14    0.32    0.52
  -8  10 -14    0.58    0.46
  -8  10 -14    0.10    0.63
  -8  10 -14   -0.55    0.64
  -8  10 -14    0.39    0.46
  -8  10 -14    0.15    0.33
  -8  10 -14   -0.18    0.54
  -8  10 -14    0.07    0.54
  -8  10 -13   33.57    2.68
  -8  10 -13   33.74    2.74
  -8  10 -13   30.51    2.45
  -8  10 -13   36.81    2.70
  -8  10 -13   38.48    3.00
  -8  10 -13   33.90    2.65
  -8  10 -13   33.83    2.55
  -8  10 -12   25.59    2.47
  -8  10 -12   21.52    2.18
  -8  10 -12   22.96    2.34
  -8  10 -12   23.76    2.49
  -8  10 -12   24.94    2.53
  -8  10 -12   25.15    2.44
  -8  10 -11   23.54    2.59
  -8  10 -11   22.67    2.43
  -8  10 -11   22.72    2.59
  -8  10 -11   21.80    2.40
  -8  10 -11   22.17    2.43
  -8  10 -11   20.66    2.37
  -8  10 -10    6.16    1.55
  -8  10 -10    4.87    1.42
  -8  10 -10    5.21    1.31
  -8  10 -10    5.57    1.52
  -8  10 -10    5.94    1.43
  -8  10 -10    4.00    1.27
  -8  10  -9    0.21    0.79
  -8  10  -9    1.33    0.99
  -8  10  -9    0.08    0.63
  -8  10  -9   -0.01    0.84
  -8  10  -9    1.45    0.95
  -8  10  -9    0.47    0.91
  -8  10  -8    0.05    1.02
  -8  10  -8    0.10    0.79
  -8  10  -8    0.11    0.82
  -8  10  -8   -0.34    0.84
  -8  10  -8   -0.78    0.87
  -8  10  -8   -0.28    0.84
  -8  10  -7    0.90    1.05
  -8  10  -7   -0.33    0.95
  -8  10  -7   -0.47    0.91
  -8  10  -7   -1.24    1.37
  -8  10  -7   -0.49    0.97
  -8  10  -7   -0.08    1.00
  -8  10  -6    4.36    1.26
  -8  10  -6    6.08    1.45
  -8  10  -6   10.38    1.82
  -8  10  -6    7.05    1.76
  -8  10  -6    4.78    1.27
  -8  10  -5   76.52    5.20
  -8  10  -5   75.32    5.18
  -8  10  -5   76.15    5.57
  -8  10  -5   76.97    5.28
  -8  10  -4   14.58    2.14
  -8  10  -4   14.19    2.41
  -8  10  -4   16.79    2.28
  -8  10  -4   13.88    2.06
  -8  10  -3   -0.84    1.01
  -8  10  -3    1.31    1.03
  -8  10  -2   85.72    7.15
  -8  10  -2   84.47    5.54
  -8  10  -2   75.63    5.44
  -8  10  -2   70.34    4.85
  -8  10  -2   77.15    6.39
  -8  10  -2   78.21    6.57
  -8  10  -2   65.37    5.43
  -8  10  -1   23.80    2.76
  -8  10  -1   24.30    3.65
  -8  10  -1   22.17    3.52
  -8  10  -1   26.00    2.72
  -8  10  -1   24.00    2.79
  -8  10   0   -1.08    1.87
  -8  10   0   -0.79    1.26
  -8  10   0    0.33    0.69
  -8  10   0    1.32    1.49
  -8  10   1  145.37    9.33
  -8  10   1  152.36    9.31
  -8  10   2  120.65    8.68
  -8  10   2  110.65    8.09
  -8  10   2  113.19    7.13
  -8  10   5   -0.78    0.97
  -8  10   6   10.78    1.75
  -8  10   9   12.59    2.18
  -8  10   9   11.97    2.08
  -8  10  10    1.65    0.88
  -8  10  10    4.20    2.37
  -8  10  11   42.85    3.37
  -8  10  11   37.78    4.46
  -8  10  12   -0.27    0.57
  -8  10  12    0.16    1.18
  -8  10  13   12.65    1.87
  -8  10  13    9.59    1.69
  -8  10  13   13.33    1.80
  -8  10  14   -0.73    0.75
  -8  10  14   -1.30    1.42
  -8  10  14   -0.32    0.70
  -8  10  15   -2.71    1.11
  -8  11 -14   10.39    1.14
  -8  11 -14   11.12    1.30
  -8  11 -13    1.35    0.71
  -8  11 -13    1.36    0.55
  -8  11 -13    0.79    0.60
  -8  11 -13    0.43    0.48
  -8  11 -13    1.43    0.56
  -8  11 -13    1.45    0.66
  -8  11 -13    1.95    0.70
  -8  11 -12   -0.56    0.77
  -8  11 -12    0.05    0.48
  -8  11 -12   -0.10    0.54
  -8  11 -12   -0.03    0.59
  -8  11 -12    0.57    0.66
  -8  11 -11   -0.23    0.57
  -8  11 -11    1.23    0.80
  -8  11 -11    0.98    0.77
  -8  11 -11    0.60    0.51
  -8  11 -11   -0.27    0.60
  -8  11 -11    0.70    0.59
  -8  11 -11    0.95    0.81
  -8  11 -10   26.85    2.65
  -8  11 -10   24.81    2.52
  -8  11 -10   26.64    2.76
  -8  11 -10   26.74    2.60
  -8  11 -10   28.25    2.50
  -8  11 -10   27.74    2.67
  -8  11 -10   29.21    2.88
  -8  11  -9   44.48    3.67
  -8  11  -9   41.93    3.31
  -8  11  -9   38.91    3.37
  -8  11  -9   39.01    3.34
  -8  11  -9   37.63    3.31
  -8  11  -9   43.40    3.54
  -8  11  -9   40.90    3.51
  -8  11  -8   42.09    3.56
  -8  11  -8   45.09    3.80
  -8  11  -8   48.23    3.80
  -8  11  -8   41.26    3.61
  -8  11  -8   45.91    3.81
  -8  11  -8   42.11    3.59
  -8  11  -7   -0.90    0.98
  -8  11  -7    0.36    0.80
  -8  11  -7   -1.35    1.15
  -8  11  -7   -2.03    1.40
  -8  11  -7   -0.01    0.97
  -8  11  -7   -0.83    0.82
  -8  11  -7    0.53    0.80
  -8  11  -6  110.99    6.55
  -8  11  -6  117.32    6.59
  -8  11  -6  113.56    6.57
  -8  11  -6  106.92    6.59
  -8  11  -5  152.09    7.85
  -8  11  -5  137.98    7.89
  -8  11  -5  167.91    8.11
  -8  11  -5  158.16    7.89
  -8  11  -4    1.99    0.94
  -8  11  -4   -0.11    0.90
  -8  11  -4   -0.62    1.08
  -8  11  -4   -0.19    0.73
  -8  11  -3    1.88    0.93
  -8  11  -3    0.62    0.97
  -8  11  -2   19.84    2.37
  -8  11  -2   20.61    2.59
  -8  11  -1   95.14    5.60
  -8  11  -1   90.32    5.81
  -8  11   0  149.45    7.95
  -8  11   0  171.60    7.97
  -8  11   1    9.59    1.83
  -8  11   2    0.65    1.34
  -8  11   2    2.92    0.99
  -8  11   3    2.29    1.39
  -8  11   3    1.61    0.74
  -8  11   4  109.31    7.32
  -8  11   5   19.18    2.33
  -8  11   5   21.54    3.09
  -8  11   6    3.35    1.40
  -8  11   6    4.35    1.14
  -8  11   7    0.58    0.77
  -8  11   7    0.92    1.01
  -8  11   7    1.60    1.25
  -8  11   8   61.02    4.90
  -8  11   8   62.72    4.15
  -8  11   8   60.58    4.76
  -8  11   9   11.50    1.85
  -8  11   9    8.41    2.74
  -8  11   9   12.22    1.95
  -8  11   9   11.08    2.00
  -8  11  10    7.86    1.41
  -8  11  10    7.99    2.54
  -8  11  10    9.53    1.59
  -8  11  10   11.19    1.74
  -8  11  11   23.19    2.32
  -8  11  11   23.62    3.04
  -8  11  12   78.11    4.82
  -8  11  12   75.75    4.01
  -8  11  12   82.06    4.88
  -8  11  12   74.99    4.65
  -8  11  13   13.21    2.01
  -8  11  13   13.64    1.60
  -8  11  13   12.07    1.55
  -8  12 -12   -0.19    0.53
  -8  12 -12    0.01    0.39
  -8  12 -12   -0.95    0.48
  -8  12 -12    0.02    0.43
  -8  12 -12    0.00    0.43
  -8  12 -11   -0.19    0.62
  -8  12 -11   -0.37    0.47
  -8  12 -11    0.43    0.58
  -8  12 -11    0.00    0.52
  -8  12 -11    0.03    0.50
  -8  12 -11    2.05    0.75
  -8  12 -11   -0.43    0.64
  -8  12 -10   -0.88    0.76
  -8  12 -10   -0.29    0.54
  -8  12 -10    0.29    0.52
  -8  12 -10    0.14    0.68
  -8  12 -10   -0.06    0.55
  -8  12 -10   -0.92    0.79
  -8  12 -10    1.38    0.66
  -8  12  -9   -0.30    0.76
  -8  12  -9    0.09    0.71
  -8  12  -9    0.19    0.76
  -8  12  -9    0.03    0.49
  -8  12  -9    0.15    0.61
  -8  12  -9   -0.19    0.55
  -8  12  -8    0.72    0.73
  -8  12  -8   -0.26    0.86
  -8  12  -8   -0.72    0.65
  -8  12  -8    0.15    0.64
  -8  12  -8   -0.84    0.94
  -8  12  -8    0.77    0.66
  -8  12  -7    0.54    0.73
  -8  12  -7    0.96    0.72
  -8  12  -7    1.80    1.31
  -8  12  -7    2.18    0.95
  -8  12  -7    1.04    0.92
  -8  12  -7    1.43    0.94
  -8  12  -7    0.92    0.92
  -8  12  -6   -0.53    0.86
  -8  12  -6   -0.52    0.97
  -8  12  -6    0.54    0.59
  -8  12  -6    1.25    0.80
  -8  12  -6    0.09    0.50
  -8  12  -6    0.76    1.10
  -8  12  -6    1.57    0.96
  -8  12  -5   -0.74    0.91
  -8  12  -5    0.46    1.18
  -8  12  -5    2.12    1.17
  -8  12  -5   -1.16    1.18
  -8  12  -5   -0.80    0.94
  -8  12  -5    0.60    0.85
  -8  12  -4    0.28    0.68
  -8  12  -4    0.20    0.71
  -8  12  -4   -0.60    1.15
  -8  12  -4    0.24    1.73
  -8  12  -4    0.70    0.79
  -8  12  -3    0.02    0.70
  -8  12  -3   -0.69    0.91
  -8  12  -3   -2.80    1.79
  -8  12  -2    0.14    0.92
  -8  12  -2    1.02    0.74
  -8  12  -2   -0.26    1.54
  -8  12  -1   -0.21    0.81
  -8  12  -1    0.82    0.70
  -8  12  -1    1.61    1.84
  -8  12   0    2.66    1.07
  -8  12   0    1.06    1.47
  -8  12   0    2.52    0.70
  -8  12   1   43.89    4.69
  -8  12   1   44.95    3.41
  -8  12   1   43.17    3.61
  -8  12   2    1.44    1.47
  -8  12   2    0.63    0.76
  -8  12   3   17.86    2.12
  -8  12   3   14.60    2.03
  -8  12   3   14.59    2.52
  -8  12   4    0.46    0.99
  -8  12   4    1.30    0.86
  -8  12   5    2.29    0.88
  -8  12   5    0.09    1.03
  -8  12   5    2.16    1.23
  -8  12   5    1.94    1.16
  -8  12   6    6.59    1.49
  -8  12   6    5.86    1.62
  -8  12   6    2.32    1.09
  -8  12   6    2.59    2.29
  -8  12   6    4.14    1.14
  -8  12   7    5.29    1.50
  -8  12   7    2.70    2.28
  -8  12   7    4.32    1.43
  -8  12   7    8.79    1.48
  -8  12   8   19.05    2.03
  -8  12   8   15.12    2.12
  -8  12   8   15.91    2.15
  -8  12   8   15.08    2.87
  -8  12   8   16.38    2.26
  -8  12   9    2.04    0.86
  -8  12   9    0.11    0.54
  -8  12   9   -0.16    0.66
  -8  12   9    1.39    1.49
  -8  12   9    0.17    0.63
  -8  12  10    3.56    0.93
  -8  12  10    2.79    0.80
  -8  12  10    1.18    1.05
  -8  12  10    2.06    1.32
  -8  12  10    2.06    0.70
  -8  12  11   -0.95    0.72
  -8  12  11    0.14    0.86
  -8  12  11    0.62    0.50
  -8  12  11   -0.59    0.81
  -8  12  11   -0.83    0.80
  -8  13 -10    4.51    0.78
  -8  13 -10    3.95    0.76
  -8  13 -10    5.17    0.87
  -8  13  -9   17.20    1.81
  -8  13  -9   15.34    1.62
  -8  13  -9   14.14    1.56
  -8  13  -9   11.77    1.40
  -8  13  -9   15.68    1.51
  -8  13  -9   14.78    1.59
  -8  13  -8   12.02    1.49
  -8  13  -8   14.24    1.68
  -8  13  -8   11.65    1.48
  -8  13  -8   13.97    1.64
  -8  13  -8   12.36    1.58
  -8  13  -8   14.47    1.74
  -8  13  -7    8.86    1.36
  -8  13  -7    5.62    1.13
  -8  13  -7    6.12    1.11
  -8  13  -7    7.67    1.36
  -8  13  -7    7.36    1.31
  -8  13  -7    7.74    1.34
  -8  13  -6    0.28    0.80
  -8  13  -6    1.05    0.72
  -8  13  -6    0.25    0.49
  -8  13  -6    0.25    0.86
  -8  13  -6   -0.04    0.53
  -8  13  -6   -1.03    0.83
  -8  13  -5    5.97    1.40
  -8  13  -5    4.91    1.18
  -8  13  -5    5.23    1.01
  -8  13  -5    5.68    1.16
  -8  13  -5    5.95    1.61
  -8  13  -4   34.42    3.11
  -8  13  -4   37.27    3.70
  -8  13  -4   30.88    2.83
  -8  13  -3   16.97    2.27
  -8  13  -3   19.02    2.78
  -8  13  -3   16.91    2.07
  -8  13  -2   -0.43    0.95
  -8  13  -2    0.63    1.19
  -8  13  -2    0.54    0.62
  -8  13  -1   16.83    1.99
  -8  13  -1   19.61    2.32
  -8  13  -1   23.53    3.22
  -8  13   0   78.81    4.47
  -8  13   0   72.81    4.71
  -8  13   0   78.53    5.84
  -8  13   1   12.46    1.79
  -8  13   1   13.53    2.44
  -8  13   1   16.52    3.31
  -8  13   1   11.92    1.76
  -8  13   2    3.61    1.02
  -8  13   2    5.60    2.35
  -8  13   2    3.68    1.51
  -8  13   2    4.62    1.47
  -8  13   2    2.62    1.22
  -8  13   3    2.65    2.23
  -8  13   3    1.31    0.79
  -8  13   3    0.71    1.02
  -8  13   3    1.64    1.16
  -8  13   3    0.75    0.84
  -8  13   4    2.06    0.77
  -8  13   4    3.10    1.81
  -8  13   4    2.80    1.10
  -8  13   4    0.41    0.98
  -8  13   4    1.29    1.06
  -8  13   5   10.99    1.87
  -8  13   5    8.83    1.56
  -8  13   5   11.62    2.53
  -8  13   5    9.88    1.51
  -8  13   5   12.42    2.00
  -8  13   6   12.94    1.65
  -8  13   6   15.30    2.04
  -8  13   6   17.68    2.16
  -8  13   6   16.15    2.70
  -8  13   6   19.00    2.26
  -8  13   6   17.61    1.87
  -8  13   7    2.29    0.72
  -8  13   7    2.17    0.90
  -8  13   7    3.14    0.94
  -8  13   7    2.54    1.13
  -8  13   7    1.99    0.85
  -8  13   8    4.49    1.00
  -8  13   8    5.65    1.10
  -8  13   8    5.45    1.38
  -8  13   8    3.51    0.80
  -8  13   8    4.07    0.90
  -8  13   9   54.69    3.40
  -8  13   9   55.73    3.16
  -8  13   9   56.63    3.38
  -8  13   9   53.75    3.27
  -8  14  -6   14.11    1.47
  -8  14  -6   14.90    1.60
  -8  14  -5    0.39    0.48
  -8  14  -5    1.35    0.64
  -8  14  -5    0.28    0.46
  -8  14  -4    4.17    0.99
  -8  14  -4    5.22    1.03
  -8  14  -4    3.61    1.02
  -8  14  -3    2.34    0.76
  -8  14  -3    1.79    0.77
  -8  14  -2    5.00    1.43
  -8  14  -2    2.63    0.77
  -8  14  -2    4.46    1.03
  -8  14  -2    5.04    1.22
  -8  14  -2    2.11    0.90
  -8  14  -1   13.08    1.88
  -8  14  -1   14.12    1.68
  -8  14  -1   13.45    1.49
  -8  14  -1   14.74    2.12
  -8  14  -1   14.91    1.99
  -8  14   0   12.07    1.88
  -8  14   0   12.54    1.58
  -8  14   0   13.33    1.87
  -8  14   0    9.30    1.23
  -8  14   0   13.06    1.95
  -8  14   1   -0.22    0.66
  -8  14   1   -0.54    0.87
  -8  14   1    1.51    0.97
  -8  14   1    0.03    0.73
  -8  14   2   15.58    2.02
  -8  14   2   17.34    2.05
  -8  14   2   18.43    2.22
  -8  14   2   17.24    1.80
  -8  14   3   51.08    3.40
  -8  14   3   51.83    3.67
  -8  14   3   54.03    3.67
  -8  14   3   50.64    3.53
  -8  14   3   51.53    3.40
  -8  14   3   54.41    3.27
  -8  14   4    6.49    1.32
  -8  14   4    4.22    0.99
  -8  14   4    4.32    0.93
  -8  14   4    5.89    1.03
  -8  14   4    4.04    1.10
  -8  14   4    3.97    1.00
  -8  14   5    0.47    0.47
  -8  14   5    1.39    0.73
  -8  14   5    1.41    0.61
  -8  14   5    0.22    0.45
  -7  -8  -2    0.39    0.50
  -7  -8  -1   24.72    1.98
  -7  -8  -1   28.09    2.37
  -7  -8   0    3.08    0.70
  -7  -8   1    2.43    0.72
  -7  -8   2    1.76    0.74
  -7  -8   3   17.56    1.71
  -7  -8   4   14.99    1.61
  -7  -8   5    1.40    0.69
  -7  -7  -6    9.84    1.23
  -7  -7  -6   12.09    1.60
  -7  -7  -6    8.93    1.20
  -7  -7  -5    2.73    0.73
  -7  -7  -5    4.04    1.12
  -7  -7  -4   21.58    2.24
  -7  -7  -4   14.98    1.76
  -7  -7  -3    1.57    0.70
  -7  -7  -2    4.69    0.97
  -7  -7  -1    5.69    1.06
  -7  -7   0   47.44    3.30
  -7  -7   1   -0.05    0.63
  -7  -7  10    1.54    0.56
  -7  -7  10    1.86    0.61
  -7  -6  -9    1.88    0.64
  -7  -6  -9    0.38    0.62
  -7  -6  -9    0.71    0.49
  -7  -6  -8   14.92    1.69
  -7  -6  -8   15.92    1.69
  -7  -6  -8   19.11    2.11
  -7  -6  -8   17.97    1.70
  -7  -6  -7    5.94    1.16
  -7  -6  -7    6.34    1.41
  -7  -6  -6    3.27    0.94
  -7  -6  -6    3.57    1.20
  -7  -6  -5    6.93    1.37
  -7  -6  -5    8.80    1.78
  -7  -6  -4   18.86    2.23
  -7  -6  -2    7.85    1.39
  -7  -6  -1   35.07    3.00
  -7  -5 -11    3.25    0.92
  -7  -5 -11    1.03    0.55
  -7  -5 -11    1.79    0.74
  -7  -5 -10    4.10    1.03
  -7  -5 -10    5.50    1.14
  -7  -5 -10    2.76    0.72
  -7  -5 -10    6.77    1.22
  -7  -5 -10    6.39    1.09
  -7  -5  -9   16.61    2.00
  -7  -5  -9   19.46    2.38
  -7  -5  -9   20.68    2.08
  -7  -5  -8    1.11    0.74
  -7  -5  -8    0.16    0.87
  -7  -5  -7    3.42    1.05
  -7  -5  -7    2.27    0.97
  -7  -5  -6   35.51    3.18
  -7  -5  -5   -0.48    0.83
  -7  -4 -13    0.99    0.49
  -7  -4 -13    1.15    0.62
  -7  -4 -13    0.16    0.46
  -7  -4 -12   -0.14    0.49
  -7  -4 -12   -0.15    0.59
  -7  -4 -12    1.09    0.79
  -7  -4 -12   -0.44    0.72
  -7  -4 -11    1.93    0.88
  -7  -4 -11    2.03    0.93
  -7  -4 -11   -0.43    0.89
  -7  -4 -11    1.30    0.73
  -7  -4 -10    1.95    1.16
  -7  -4 -10    0.49    0.69
  -7  -4  -9   25.76    2.99
  -7  -4  -9   26.49    2.70
  -7  -4  -9   25.94    2.80
  -7  -4  -8   16.83    2.52
  -7  -4  -8   14.45    2.05
  -7  -4  -7   26.34    3.07
  -7  -4  -7   25.74    2.77
  -7  -4  -6    1.11    0.89
  -7  -4  -1    1.56    0.71
  -7  -4  -1    2.18    0.91
  -7  -4  -1    2.58    0.92
  -7  -4   0    9.70    1.93
  -7  -4   0    8.19    1.69
  -7  -4   0    9.07    1.67
  -7  -4   1    1.57    0.85
  -7  -4   1    2.08    1.22
  -7  -4   1    0.94    0.95
  -7  -4   1    3.02    1.31
  -7  -4   2  624.78   21.79
  -7  -4   2  597.66   21.02
  -7  -4   2  618.47   21.64
  -7  -4   2  645.64   21.88
  -7  -4   3    6.56    1.62
  -7  -4   3    8.07    1.54
  -7  -4   3    2.94    1.00
  -7  -4   4    0.45    0.95
  -7  -4   4   -0.54    0.69
  -7  -4   4    0.09    0.72
  -7  -4   5   20.37    2.45
  -7  -4   5   25.60    2.88
  -7  -4   5   21.99    2.75
  -7  -3 -14    8.27    1.17
  -7  -3 -14    5.86    0.98
  -7  -3 -14    8.54    1.22
  -7  -3 -14    8.66    1.13
  -7  -3 -13    1.51    0.80
  -7  -3 -13    2.04    0.90
  -7  -3 -13    2.13    0.73
  -7  -3 -13    1.05    0.71
  -7  -3 -12    2.20    0.90
  -7  -3 -12    2.14    0.94
  -7  -3 -12    1.18    0.92
  -7  -3 -12    3.23    1.03
  -7  -3 -11   -0.85    1.07
  -7  -3 -11   -0.44    0.71
  -7  -3 -11   -1.75    0.98
  -7  -3 -11   -0.97    0.93
  -7  -3 -10   32.94    3.24
  -7  -3 -10   38.09    3.75
  -7  -3  -9    1.51    1.25
  -7  -3  -9   -0.43    0.97
  -7  -3  -8    1.07    1.04
  -7  -3  -5    7.76    1.75
  -7  -3  -5    5.61    1.48
  -7  -3  -5    8.28    1.85
  -7  -3  -5    8.77    1.94
  -7  -3  -5    5.53    1.50
  -7  -3  -4   10.63    2.02
  -7  -3  -4   12.41    2.19
  -7  -3  -4   10.95    2.06
  -7  -3  -4   10.49    1.93
  -7  -3  -4    9.54    1.83
  -7  -3  -3   88.52    5.79
  -7  -3  -3   86.81    5.71
  -7  -3  -3   91.10    5.91
  -7  -3  -3   96.70    6.23
  -7  -3  -2    6.66    1.62
  -7  -3  -2    6.92    1.63
  -7  -3  -2    8.16    1.65
  -7  -3  -1   53.88    4.27
  -7  -3  -1   54.86    4.35
  -7  -3  -1   49.09    4.12
  -7  -3   0  202.15    9.60
  -7  -3   0  202.38    9.59
  -7  -3   0  214.33    9.84
  -7  -3   1    1.00    0.87
  -7  -3   1   -1.65    1.29
  -7  -3   1   -0.75    0.77
  -7  -3   1    1.30    1.08
  -7  -3   2    2.15    1.17
  -7  -3   2    2.63    1.22
  -7  -3   3   54.73    4.27
  -7  -3   3   60.65    4.17
  -7  -3   3   58.76    4.38
  -7  -3   4   48.50    3.62
  -7  -3   4   40.87    3.70
  -7  -3   4   44.75    3.77
  -7  -3   5    7.45    1.60
  -7  -3   5    8.09    1.49
  -7  -3   5   11.85    1.88
  -7  -3   6    1.07    0.72
  -7  -3   6    2.31    0.67
  -7  -3   6    1.54    0.98
  -7  -3   7   -2.92    0.97
  -7  -3   7   -1.74    1.31
  -7  -3   8   16.51    2.39
  -7  -3   8   16.89    2.18
  -7  -3   8   10.51    2.10
  -7  -3   8   13.97    2.39
  -7  -3   9   -0.35    1.06
  -7  -3   9    0.00    0.78
  -7  -3   9   -0.34    1.16
  -7  -2 -15    4.21    0.76
  -7  -2 -15    2.56    0.72
  -7  -2 -15    3.04    0.81
  -7  -2 -15    3.34    0.72
  -7  -2 -15    3.87    0.78
  -7  -2 -14    2.30    0.59
  -7  -2 -14    3.83    0.93
  -7  -2 -14    3.25    0.94
  -7  -2 -14    3.16    0.91
  -7  -2 -13   22.89    2.43
  -7  -2 -13   20.53    2.36
  -7  -2 -13   25.11    2.53
  -7  -2 -13   21.33    2.40
  -7  -2 -12    3.54    1.00
  -7  -2 -12    6.00    1.46
  -7  -2 -12    5.48    1.40
  -7  -2 -12    5.05    1.32
  -7  -2 -11    2.11    1.15
  -7  -2 -11    3.18    1.24
  -7  -2 -11    2.16    0.90
  -7  -2 -10    5.43    1.44
  -7  -2 -10   10.45    2.01
  -7  -2  -9   43.50    4.02
  -7  -2  -9   53.62    4.64
  -7  -2  -8    7.80    1.75
  -7  -2  -7    2.34    1.01
  -7  -2  -7    4.84    1.32
  -7  -2  -7    4.92    1.50
  -7  -2  -7    5.16    1.53
  -7  -2  -7    5.18    1.53
  -7  -2  -6   73.95    5.40
  -7  -2  -6   70.07    5.13
  -7  -2  -6   75.47    5.55
  -7  -2  -6   72.82    5.37
  -7  -2  -6   75.41    5.52
  -7  -2  -5   20.50    2.74
  -7  -2  -5   21.25    2.73
  -7  -2  -5   24.38    2.96
  -7  -2  -5   21.98    2.76
  -7  -2  -5   20.93    2.69
  -7  -2  -4   34.72    3.50
  -7  -2  -4   33.35    3.28
  -7  -2  -4   32.47    3.30
  -7  -2  -4   36.72    3.61
  -7  -2  -4   34.69    3.41
  -7  -2  -3   17.59    2.37
  -7  -2  -3   17.27    2.46
  -7  -2  -3   17.13    2.30
  -7  -2  -2   32.94    3.21
  -7  -2  -2   34.92    3.33
  -7  -2  -2   36.27    3.40
  -7  -2  -1   14.61    2.14
  -7  -2  -1   16.83    2.33
  -7  -2  -1   14.42    2.07
  -7  -2   0    1.48    0.89
  -7  -2   0    1.34    0.89
  -7  -2   0    1.17    0.85
  -7  -2   1    5.91    1.37
  -7  -2   1    1.85    1.02
  -7  -2   1    4.83    1.36
  -7  -2   2  345.56   12.93
  -7  -2   2  304.67   12.62
  -7  -2   3    0.07    0.90
  -7  -2   3   -0.36    0.84
  -7  -2   4  234.49    9.96
  -7  -2   4  219.90    9.73
  -7  -2   5   10.43    1.76
  -7  -2   6  147.44    7.52
  -7  -2   7   -0.04    0.71
  -7  -2   7    0.21    0.76
  -7  -2   8    3.60    1.36
  -7  -2   8    1.69    0.95
  -7  -2   8    0.82    1.02
  -7  -2   9   55.37    4.97
  -7  -2   9   58.92    5.19
  -7  -2  10   97.81    6.94
  -7  -2  10   96.50    7.02
  -7  -1 -16    0.67    0.45
  -7  -1 -16    0.11    0.47
  -7  -1 -16    0.21    0.54
  -7  -1 -15    2.86    0.94
  -7  -1 -15    1.74    0.76
  -7  -1 -15    3.10    0.95
  -7  -1 -15    2.78    0.77
  -7  -1 -14   10.56    1.70
  -7  -1 -14    9.44    1.63
  -7  -1 -14    8.80    1.57
  -7  -1 -13    2.92    0.85
  -7  -1 -13    1.56    1.03
  -7  -1 -13    2.96    1.12
  -7  -1 -13    3.29    1.14
  -7  -1 -12    4.93    1.33
  -7  -1 -12    3.28    1.13
  -7  -1 -12    3.95    1.38
  -7  -1 -12    5.24    1.30
  -7  -1 -11   24.83    2.99
  -7  -1 -11   20.07    2.63
  -7  -1 -11   18.37    2.55
  -7  -1 -10   20.80    2.72
  -7  -1 -10   23.74    2.98
  -7  -1  -9   47.03    4.29
  -7  -1  -9   36.98    3.72
  -7  -1  -8   12.26    2.24
  -7  -1  -8    7.59    1.68
  -7  -1  -8    4.90    1.44
  -7  -1  -8    7.86    1.90
  -7  -1  -8    8.02    1.90
  -7  -1  -8   10.66    1.96
  -7  -1  -7    5.22    1.40
  -7  -1  -7    2.19    0.93
  -7  -1  -7    3.10    1.19
  -7  -1  -7    3.18    1.25
  -7  -1  -7    6.12    1.64
  -7  -1  -6   63.55    4.93
  -7  -1  -6   67.15    4.75
  -7  -1  -6   60.86    4.76
  -7  -1  -6   62.71    4.89
  -7  -1  -6   64.93    4.91
  -7  -1  -5    0.69    0.90
  -7  -1  -5    0.01    0.98
  -7  -1  -5    1.07    0.96
  -7  -1  -5    1.43    0.92
  -7  -1  -5    1.35    0.97
  -7  -1  -4   -0.36    0.76
  -7  -1  -4   -0.19    0.69
  -7  -1  -4   -0.01    0.79
  -7  -1  -4   -0.80    0.97
  -7  -1  -4    0.02    0.87
  -7  -1  -3   10.10    1.72
  -7  -1  -3   10.30    1.77
  -7  -1  -3    8.22    1.63
  -7  -1  -3   10.37    1.81
  -7  -1  -2   82.31    5.19
  -7  -1  -2   80.66    5.13
  -7  -1  -2   83.88    5.03
  -7  -1  -1  137.52    7.06
  -7  -1  -1  136.71    7.08
  -7  -1  -1  143.27    6.99
  -7  -1   0  228.70   10.04
  -7  -1   0  231.93    9.99
  -7  -1   0  246.14   10.05
  -7  -1   1   19.85    2.23
  -7  -1   2  379.09   14.05
  -7  -1   3    2.24    0.76
  -7  -1   3    3.45    0.99
  -7  -1   4    3.54    1.05
  -7  -1   5  149.61    7.17
  -7  -1   6   52.80    4.17
  -7  -1   6   52.80    4.09
  -7  -1   7  136.25    7.58
  -7  -1   7  130.13    7.43
  -7  -1   8    3.45    1.55
  -7  -1   8    0.50    1.24
  -7  -1   9   -0.64    1.12
  -7  -1   9    2.03    1.58
  -7  -1  10   13.24    2.52
  -7  -1  10   13.36    2.48
  -7  -1  11   -2.32    1.78
  -7  -1  11   -1.27    1.47
  -7  -1  11    1.36    1.34
  -7  -1  12    0.53    1.40
  -7  -1  12    2.23    1.22
  -7  -1  12    2.04    1.29
  -7  -1  19    0.70    0.50
  -7   0 -17   -0.78    0.68
  -7   0 -17    0.47    0.40
  -7   0 -17   -0.47    0.60
  -7   0 -16    5.47    1.12
  -7   0 -16    7.10    1.17
  -7   0 -16    7.26    1.30
  -7   0 -16    5.48    1.03
  -7   0 -15   17.34    2.02
  -7   0 -15   18.70    2.16
  -7   0 -15   17.30    2.04
  -7   0 -15   16.57    2.06
  -7   0 -14   35.34    3.19
  -7   0 -14   31.22    2.97
  -7   0 -14   30.18    2.93
  -7   0 -13   13.64    2.09
  -7   0 -13   17.25    2.41
  -7   0 -13   13.10    2.03
  -7   0 -12   11.06    2.08
  -7   0 -12   15.75    2.39
  -7   0 -12   15.40    2.23
  -7   0 -11   72.82    5.29
  -7   0 -11   80.80    5.55
  -7   0 -10  216.67   10.90
  -7   0 -10  211.24   10.77
  -7   0 -10  222.59   10.94
  -7   0 -10  219.30   10.44
  -7   0  -9    4.85    1.46
  -7   0  -9    3.37    1.35
  -7   0  -9    3.76    1.12
  -7   0  -9    0.71    1.13
  -7   0  -9    1.71    0.90
  -7   0  -8  180.58    9.33
  -7   0  -8  167.38    9.08
  -7   0  -8  179.02    8.95
  -7   0  -8  158.94    8.87
  -7   0  -8  174.39    9.29
  -7   0  -8  165.04    8.88
  -7   0  -8  168.95    9.07
  -7   0  -7  291.07   12.78
  -7   0  -7  306.18   13.14
  -7   0  -7  296.81   12.96
  -7   0  -7  289.23   12.72
  -7   0  -6  232.55   11.03
  -7   0  -6  247.65   11.28
  -7   0  -6  231.76   10.75
  -7   0  -6  240.89   10.98
  -7   0  -5  200.29    9.54
  -7   0  -5  210.14    9.98
  -7   0  -5  198.98    9.49
  -7   0  -5  210.65    9.96
  -7   0  -4   38.93    3.40
  -7   0  -4   46.23    3.43
  -7   0  -4   45.07    3.79
  -7   0  -4   39.44    3.61
  -7   0  -4   40.07    3.46
  -7   0  -3   11.60    1.84
  -7   0  -3   13.01    1.98
  -7   0  -3    9.77    1.64
  -7   0  -3   15.78    1.93
  -7   0  -3   10.87    1.82
  -7   0  -2   66.23    4.10
  -7   0  -2   60.26    4.12
  -7   0  -2   56.83    4.04
  -7   0  -1  592.92   20.60
  -7   0  -1  582.08   20.62
  -7   0  -1  644.43   20.59
  -7   0   0  335.92   12.10
  -7   0   0  307.62   12.09
  -7   0   0  307.79   12.13
  -7   0   1    1.84    0.72
  -7   0   2  279.11   10.70
  -7   0   3  600.24   19.84
  -7   0   7  165.99    9.04
  -7   0   8   85.91    6.25
  -7   0   9   22.80    3.19
  -7   0  10   24.25    3.39
  -7   0  11  335.28   15.32
  -7   0  12  294.03   14.12
  -7   1 -18    5.79    0.92
  -7   1 -18    3.91    0.73
  -7   1 -17    2.43    0.80
  -7   1 -17    1.82    0.76
  -7   1 -17    3.26    0.89
  -7   1 -17    2.36    0.66
  -7   1 -17    3.14    0.75
  -7   1 -16    2.33    0.89
  -7   1 -16    0.93    0.69
  -7   1 -16    2.13    0.82
  -7   1 -16    2.59    0.82
  -7   1 -15    7.55    1.42
  -7   1 -15   10.31    1.60
  -7   1 -15    9.82    1.58
  -7   1 -15   10.65    1.61
  -7   1 -15    6.73    1.40
  -7   1 -14    0.19    0.71
  -7   1 -14    3.23    1.12
  -7   1 -14    0.70    0.86
  -7   1 -14    3.99    1.16
  -7   1 -13   -0.64    0.82
  -7   1 -13    0.03    1.02
  -7   1 -13    0.25    0.91
  -7   1 -12    0.66    0.64
  -7   1 -12   -0.97    1.34
  -7   1 -12    1.07    0.81
  -7   1 -11   33.55    3.47
  -7   1 -11   38.50    3.74
  -7   1 -11   36.51    3.58
  -7   1 -10   23.28    2.89
  -7   1 -10   23.56    3.14
  -7   1 -10   27.92    3.37
  -7   1 -10   28.12    3.36
  -7   1 -10   22.88    2.83
  -7   1  -9   -0.92    1.31
  -7   1  -9    0.06    0.96
  -7   1  -9    0.61    0.87
  -7   1  -9    0.85    0.78
  -7   1  -8    1.85    1.08
  -7   1  -8    3.95    1.33
  -7   1  -8    2.56    1.10
  -7   1  -8    5.11    1.57
  -7   1  -8    2.16    0.99
  -7   1  -8    3.56    1.26
  -7   1  -7    2.22    1.37
  -7   1  -7    1.90    0.95
  -7   1  -7    2.00    1.05
  -7   1  -7    4.98    1.54
  -7   1  -7    1.72    0.75
  -7   1  -7    3.00    1.20
  -7   1  -6    8.25    1.72
  -7   1  -6   10.31    1.94
  -7   1  -6    7.47    1.60
  -7   1  -6    9.40    1.89
  -7   1  -5   59.70    4.29
  -7   1  -5   58.26    4.43
  -7   1  -5   58.07    4.24
  -7   1  -5   60.35    4.52
  -7   1  -4    0.08    0.82
  -7   1  -4    0.74    0.85
  -7   1  -4    0.60    0.77
  -7   1  -4   -1.04    0.87
  -7   1  -3   34.86    3.14
  -7   1  -3   34.51    2.94
  -7   1  -3   32.62    3.04
  -7   1  -3   36.12    3.04
  -7   1  -2  222.75    9.34
  -7   1  -2  234.81    9.89
  -7   1  -2  227.02    9.43
  -7   1  -2  233.56    9.84
  -7   1  -1   53.29    3.60
  -7   1  -1   54.97    3.65
  -7   1   0   21.00    2.12
  -7   1   0   21.44    2.14
  -7   1   1   47.66    3.36
  -7   1   1   57.60    3.41
  -7   1   1   54.72    3.54
  -7   1   2   44.64    2.95
  -7   1   9    1.16    1.08
  -7   1   9    3.24    1.20
  -7   1  10    0.50    0.83
  -7   1  10    2.78    1.60
  -7   1  11   12.48    2.82
  -7   1  11    7.90    2.17
  -7   1  12  260.00   12.55
  -7   1  12  239.11   13.41
  -7   1  12  264.90   14.32
  -7   1  13   15.43    3.22
  -7   1  13   21.80    3.16
  -7   1  13   21.94    4.04
  -7   2 -18   15.25    1.55
  -7   2 -18   17.00    1.48
  -7   2 -18   14.11    1.48
  -7   2 -17   12.09    1.50
  -7   2 -17   12.66    1.58
  -7   2 -17   12.60    1.66
  -7   2 -17   12.48    1.62
  -7   2 -17   11.86    1.44
  -7   2 -16    0.28    0.65
  -7   2 -16    0.07    0.74
  -7   2 -16    0.42    0.83
  -7   2 -16    0.38    0.50
  -7   2 -16   -0.34    0.64
  -7   2 -15   21.46    2.27
  -7   2 -15   21.88    2.43
  -7   2 -15   19.19    2.31
  -7   2 -15   19.99    2.34
  -7   2 -15   18.70    2.30
  -7   2 -14   33.30    3.06
  -7   2 -14   30.68    3.05
  -7   2 -14   35.16    3.23
  -7   2 -14   34.55    3.24
  -7   2 -14   32.03    3.17
  -7   2 -14   36.18    3.34
  -7   2 -13   29.49    3.10
  -7   2 -13   28.22    2.99
  -7   2 -13   29.99    3.06
  -7   2 -12  138.22    7.56
  -7   2 -12  134.58    7.45
  -7   2 -12  138.83    7.41
  -7   2 -11   53.63    4.62
  -7   2 -11   47.41    4.06
  -7   2 -11   49.30    4.48
  -7   2 -11   54.47    4.51
  -7   2 -11   46.69    4.19
  -7   2 -11   50.24    4.11
  -7   2 -10  306.48   13.06
  -7   2 -10  313.22   13.78
  -7   2 -10  318.24   13.07
  -7   2 -10  314.59   13.85
  -7   2 -10  302.20   13.46
  -7   2  -9   11.93    2.24
  -7   2  -9   15.40    2.35
  -7   2  -9   17.52    2.36
  -7   2  -9   15.08    2.40
  -7   2  -9   16.42    2.60
  -7   2  -9   16.65    2.23
  -7   2  -9   15.82    2.46
  -7   2  -8   31.20    3.37
  -7   2  -8   31.31    3.39
  -7   2  -8   35.74    3.71
  -7   2  -8   30.08    3.40
  -7   2  -8   30.73    3.31
  -7   2  -8   36.53    3.73
  -7   2  -7   37.54    3.69
  -7   2  -7   41.46    3.88
  -7   2  -7   39.96    3.61
  -7   2  -7   41.49    3.92
  -7   2  -7   38.39    3.59
  -7   2  -7   39.24    3.82
  -7   2  -6   98.70    5.81
  -7   2  -6   93.35    6.17
  -7   2  -6   94.82    6.17
  -7   2  -6   98.12    6.06
  -7   2  -6   97.03    5.77
  -7   2  -6   99.82    6.07
  -7   2  -5  237.08   10.07
  -7   2  -5  232.68   10.73
  -7   2  -5  240.15   10.04
  -7   2  -5  236.53   10.45
  -7   2  -5  232.28   10.38
  -7   2  -5  225.19   10.71
  -7   2  -4  127.59    6.85
  -7   2  -4  132.78    6.56
  -7   2  -4  133.29    6.52
  -7   2  -4  128.45    6.83
  -7   2  -3  254.42   10.73
  -7   2  -3  273.26   10.48
  -7   2  -3  259.67   10.33
  -7   2  -3  258.71   10.80
  -7   2  -2    6.13    1.35
  -7   2  -2    7.20    1.29
  -7   2  -2    8.39    1.37
  -7   2  -2    7.44    1.44
  -7   2  -1  710.39   22.80
  -7   2  -1  678.14   23.18
  -7   2  -1  730.51   22.78
  -7   2  -1  686.18   23.25
  -7   2   0  335.58   11.82
  -7   2   0  324.19   11.68
  -7   2   0  307.35   12.10
  -7   2   1  111.49    5.30
  -7   2   1  114.60    5.37
  -7   2   9  306.66   13.18
  -7   2  10   51.07    4.77
  -7   2  10   40.15    4.42
  -7   2  10   36.76    4.03
  -7   2  11   -0.53    1.19
  -7   2  11    1.97    1.47
  -7   2  11   -0.76    1.11
  -7   2  12   52.55    5.89
  -7   2  12   61.05    5.75
  -7   2  12   64.17    6.26
  -7   2  13  286.87   14.53
  -7   2  13  278.96   15.04
  -7   3 -18   -0.21    0.41
  -7   3 -18    0.79    0.48
  -7   3 -18    0.24    0.47
  -7   3 -18    0.24    0.31
  -7   3 -18   -0.24    0.53
  -7   3 -17    1.37    0.72
  -7   3 -17    2.03    0.76
  -7   3 -17    1.97    0.63
  -7   3 -17    2.12    0.69
  -7   3 -17    0.78    0.45
  -7   3 -16   23.89    2.24
  -7   3 -16   22.43    2.42
  -7   3 -16   23.00    2.32
  -7   3 -16   20.93    2.27
  -7   3 -16   19.69    2.19
  -7   3 -16   20.34    2.32
  -7   3 -15   14.89    2.15
  -7   3 -15   16.34    2.13
  -7   3 -15   15.05    2.15
  -7   3 -15   13.02    1.88
  -7   3 -15   14.48    1.93
  -7   3 -14    2.81    1.08
  -7   3 -14    3.74    1.11
  -7   3 -14    3.39    1.24
  -7   3 -14    3.39    1.22
  -7   3 -14    2.56    0.98
  -7   3 -13   21.14    2.68
  -7   3 -13   19.13    2.53
  -7   3 -13   23.40    2.51
  -7   3 -13   21.46    2.63
  -7   3 -12   19.83    2.62
  -7   3 -12   25.99    2.71
  -7   3 -12   19.87    2.55
  -7   3 -12   19.66    2.60
  -7   3 -11   61.65    4.69
  -7   3 -11   64.55    5.16
  -7   3 -11   62.13    4.73
  -7   3 -11   65.40    5.22
  -7   3 -11   55.14    4.62
  -7   3 -11   64.35    4.60
  -7   3 -11   60.64    4.82
  -7   3 -10   10.39    1.89
  -7   3 -10   11.76    2.21
  -7   3 -10    9.53    2.10
  -7   3 -10    7.06    1.65
  -7   3 -10    9.75    2.00
  -7   3 -10    7.73    1.54
  -7   3 -10    7.86    1.81
  -7   3 -10    8.49    1.74
  -7   3  -9    5.99    1.62
  -7   3  -9    3.72    1.49
  -7   3  -9    3.60    1.27
  -7   3  -9    7.41    1.75
  -7   3  -9    6.23    1.68
  -7   3  -8   48.39    4.07
  -7   3  -8   47.75    4.25
  -7   3  -8   48.49    4.34
  -7   3  -8   48.62    4.20
  -7   3  -8   44.68    4.21
  -7   3  -7   -0.29    1.00
  -7   3  -7    1.22    0.94
  -7   3  -7    0.95    1.01
  -7   3  -7    0.06    0.96
  -7   3  -7    0.03    0.98
  -7   3  -6    8.23    1.72
  -7   3  -6    4.35    1.22
  -7   3  -6    4.53    1.22
  -7   3  -6    4.10    1.36
  -7   3  -6    4.95    1.42
  -7   3  -6    4.09    1.41
  -7   3  -5   15.47    2.36
  -7   3  -5   15.11    2.20
  -7   3  -5   19.23    2.27
  -7   3  -5   20.71    2.54
  -7   3  -5   14.43    2.32
  -7   3  -5   17.03    2.05
  -7   3  -4    1.04    0.92
  -7   3  -4    1.62    1.04
  -7   3  -4    1.42    0.69
  -7   3  -4    1.67    0.80
  -7   3  -4    3.69    1.04
  -7   3  -4    3.19    1.15
  -7   3  -3   20.15    2.35
  -7   3  -3   19.79    2.62
  -7   3  -3   20.10    2.40
  -7   3  -3   24.21    2.25
  -7   3  -3   23.89    2.81
  -7   3  -3   22.14    2.19
  -7   3  -2  538.60   16.99
  -7   3  -2  496.89   18.68
  -7   3  -2  457.96   17.38
  -7   3  -2  480.85   18.48
  -7   3  -2  545.02   17.11
  -7   3  -2  459.61   17.37
  -7   3  -1   14.85    1.84
  -7   3  -1   15.92    1.93
  -7   3   0   28.96    2.58
  -7   3   0   27.24    2.53
  -7   3   1    1.02    0.61
  -7   3   1    0.13    0.75
  -7   3   2  293.17   11.16
  -7   3   2  293.09   11.21
  -7   3   8   46.33    3.64
  -7   3   8   48.24    3.53
  -7   3   9   50.82    4.30
  -7   3   9   54.32    4.20
  -7   3   9   55.94    4.08
  -7   3  10   10.35    2.17
  -7   3  11    6.51    1.82
  -7   3  11    6.83    2.03
  -7   3  12    1.19    1.38
  -7   3  12    1.93    1.08
  -7   3  12    2.04    1.31
  -7   3  13  149.28    9.37
  -7   3  13  146.61    9.76
  -7   3  13  130.76   10.27
  -7   3  20    0.37    0.59
  -7   4 -18   11.54    1.40
  -7   4 -18   12.37    1.50
  -7   4 -18   11.06    1.26
  -7   4 -18    9.86    1.32
  -7   4 -18   14.17    1.55
  -7   4 -17   51.67    3.30
  -7   4 -17   50.26    3.37
  -7   4 -17   51.16    3.50
  -7   4 -17   53.03    3.54
  -7   4 -16   78.14    4.90
  -7   4 -16   86.90    4.88
  -7   4 -16   91.34    4.80
  -7   4 -16   83.96    4.89
  -7   4 -16   81.77    5.00
  -7   4 -16   83.76    4.81
  -7   4 -15    2.81    1.01
  -7   4 -15    3.53    1.14
  -7   4 -15    2.08    0.79
  -7   4 -15    0.63    0.68
  -7   4 -15    3.14    0.96
  -7   4 -15    3.34    1.09
  -7   4 -14   87.01    5.49
  -7   4 -14   79.75    5.33
  -7   4 -14   83.09    5.22
  -7   4 -14   88.35    5.45
  -7   4 -14   83.53    5.19
  -7   4 -13  132.28    7.32
  -7   4 -13  138.74    7.20
  -7   4 -13  135.62    7.34
  -7   4 -13  138.80    7.40
  -7   4 -13  132.08    7.38
  -7   4 -12   50.27    4.17
  -7   4 -12   46.25    4.08
  -7   4 -12   45.64    4.01
  -7   4 -12   49.20    3.98
  -7   4 -11   47.16    4.30
  -7   4 -11   43.46    3.90
  -7   4 -11   43.10    3.84
  -7   4 -11   44.47    3.76
  -7   4 -11   46.43    4.30
  -7   4 -11   36.62    3.59
  -7   4 -11   34.02    3.53
  -7   4 -10   46.69    3.83
  -7   4 -10   42.96    3.88
  -7   4 -10   45.67    4.22
  -7   4 -10   44.53    4.23
  -7   4 -10   42.46    3.88
  -7   4 -10   44.34    4.25
  -7   4 -10   39.88    3.79
  -7   4 -10   45.07    4.19
  -7   4 -10   43.78    4.03
  -7   4  -9   18.39    2.52
  -7   4  -9   18.67    2.71
  -7   4  -9   20.67    2.62
  -7   4  -9   14.29    2.48
  -7   4  -9   15.93    2.53
  -7   4  -9   16.21    2.58
  -7   4  -8   42.82    4.08
  -7   4  -8   44.10    4.13
  -7   4  -8   57.14    4.31
  -7   4  -8   42.44    3.94
  -7   4  -8   42.58    4.04
  -7   4  -8   42.97    4.09
  -7   4  -8   49.49    4.06
  -7   4  -7   25.27    3.05
  -7   4  -7   26.47    2.99
  -7   4  -7   23.34    2.87
  -7   4  -7   24.73    3.04
  -7   4  -7   30.42    3.05
  -7   4  -7   24.40    2.99
  -7   4  -6   23.88    2.58
  -7   4  -6   17.67    2.56
  -7   4  -6   19.52    2.66
  -7   4  -6   18.60    2.55
  -7   4  -6   17.25    2.46
  -7   4  -5   44.72    3.90
  -7   4  -5   44.25    3.99
  -7   4  -5   45.60    4.03
  -7   4  -5   42.79    3.79
  -7   4  -4  167.26    8.24
  -7   4  -4  168.32    8.27
  -7   4  -4  169.08    8.59
  -7   4  -4  170.17    8.68
  -7   4  -3   30.85    3.29
  -7   4  -3   30.23    2.98
  -7   4  -3   28.85    3.17
  -7   4  -3   30.82    3.04
  -7   4  -2   97.86    5.66
  -7   4  -2  100.83    6.21
  -7   4  -2  102.55    5.74
  -7   4  -2  100.43    6.26
  -7   4  -1  598.62   19.98
  -7   4  -1  597.68   19.91
  -7   4  -1  534.44   20.53
  -7   4  -1  544.97   20.61
  -7   4   0  105.99    5.60
  -7   4   0   93.47    6.03
  -7   4   0  109.05    5.64
  -7   4   0   99.01    5.44
  -7   4   0   90.35    5.96
  -7   4   1  911.61   27.36
  -7   4   1  896.74   27.22
  -7   4   1  744.84   27.79
  -7   4   1  779.21   27.96
  -7   4   1  820.76   26.76
  -7   4   2  122.77    5.86
  -7   4   2  119.38    6.73
  -7   4   2  124.50    6.76
  -7   4   3  560.38   19.49
  -7   4   3  569.89   19.61
  -7   4   3  518.80   18.92
  -7   4   4  701.29   23.40
  -7   4   5  549.91   19.67
  -7   4   5  571.18   19.94
  -7   4   6  312.91   12.05
  -7   4   6  315.09   12.22
  -7   4   7   23.76    2.40
  -7   4   7   25.04    2.55
  -7   4   7   21.69    2.34
  -7   4   7   22.25    2.40
  -7   4   8   12.38    1.96
  -7   4   8   15.37    2.04
  -7   4   8   12.97    1.79
  -7   4   9  134.96    7.10
  -7   4   9  144.87    7.78
  -7   4   9  138.25    7.39
  -7   4  10  318.97   14.20
  -7   4  10  331.67   13.62
  -7   4  10  333.21   14.69
  -7   4  10  342.91   14.68
  -7   4  11  125.38    8.43
  -7   4  11  123.08    8.66
  -7   4  11  127.29    8.49
  -7   4  12   31.83    4.54
  -7   4  12   30.45    4.08
  -7   4  12   34.78    3.99
  -7   4  13    8.03    2.29
  -7   4  13    5.17    1.89
  -7   4  20    9.07    1.32
  -7   5 -18   41.05    2.79
  -7   5 -18   43.25    2.81
  -7   5 -18   34.99    2.54
  -7   5 -18   37.88    2.63
  -7   5 -18   43.16    2.57
  -7   5 -17    3.30    0.93
  -7   5 -17    4.13    1.03
  -7   5 -17    1.85    0.81
  -7   5 -17    2.33    0.83
  -7   5 -17    3.39    0.88
  -7   5 -16   60.72    4.02
  -7   5 -16   60.14    3.91
  -7   5 -16   58.80    3.79
  -7   5 -16   55.24    3.97
  -7   5 -16   64.89    4.17
  -7   5 -16   56.43    4.01
  -7   5 -15  122.83    6.44
  -7   5 -15  121.52    6.59
  -7   5 -15  122.40    6.48
  -7   5 -15  123.76    6.35
  -7   5 -15  116.93    6.50
  -7   5 -14   32.35    3.12
  -7   5 -14   30.24    3.00
  -7   5 -14   35.53    3.08
  -7   5 -14   33.32    3.18
  -7   5 -14   34.51    3.30
  -7   5 -14   32.67    3.28
  -7   5 -13    3.05    1.16
  -7   5 -13    1.96    1.15
  -7   5 -13    1.47    0.94
  -7   5 -13    2.28    1.12
  -7   5 -13    0.20    0.83
  -7   5 -12    1.63    0.89
  -7   5 -12    2.30    1.25
  -7   5 -12    0.35    0.85
  -7   5 -12    2.12    1.09
  -7   5 -12    1.93    0.77
  -7   5 -11  241.90   11.15
  -7   5 -11  227.99   10.80
  -7   5 -11  236.92   11.17
  -7   5 -11  230.34   10.96
  -7   5 -11  231.49   10.61
  -7   5 -11  225.02   10.70
  -7   5 -11  237.02   10.79
  -7   5 -11  219.30   10.38
  -7   5 -10  371.31   15.43
  -7   5 -10  360.86   15.15
  -7   5 -10  353.72   14.50
  -7   5 -10  378.36   15.39
  -7   5 -10  374.09   15.04
  -7   5 -10  354.20   14.83
  -7   5 -10  359.73   14.71
  -7   5 -10  365.29   15.13
  -7   5  -9  143.83    8.04
  -7   5  -9  147.80    8.35
  -7   5  -9  137.84    7.96
  -7   5  -9  141.15    7.83
  -7   5  -9  149.96    8.31
  -7   5  -9  144.93    7.84
  -7   5  -8   -1.38    1.09
  -7   5  -8    0.38    0.92
  -7   5  -8    0.41    0.94
  -7   5  -8    0.60    0.89
  -7   5  -8   -0.67    1.17
  -7   5  -8    0.62    1.02
  -7   5  -7   84.72    5.48
  -7   5  -7   76.35    5.51
  -7   5  -7   81.39    5.56
  -7   5  -7   76.27    5.46
  -7   5  -7   74.16    5.40
  -7   5  -7   77.54    5.64
  -7   5  -6   59.47    4.50
  -7   5  -6   51.22    4.43
  -7   5  -6   54.80    4.45
  -7   5  -6   51.81    4.48
  -7   5  -6   53.71    4.40
  -7   5  -6   49.40    4.23
  -7   5  -5   55.14    4.47
  -7   5  -5   59.26    4.53
  -7   5  -5   65.25    4.77
  -7   5  -5   57.68    4.55
  -7   5  -5   64.30    4.88
  -7   5  -5   58.86    4.73
  -7   5  -4   76.52    5.16
  -7   5  -4   81.29    5.42
  -7   5  -4   73.19    5.27
  -7   5  -4   72.97    5.09
  -7   5  -4   75.93    5.21
  -7   5  -4   72.27    5.26
  -7   5  -3    1.64    1.02
  -7   5  -3    3.13    1.32
  -7   5  -3    3.85    1.34
  -7   5  -3    2.96    1.11
  -7   5  -3    4.54    1.34
  -7   5  -3    0.88    0.95
  -7   5  -2  248.51   11.65
  -7   5  -2  263.72   11.18
  -7   5  -2  263.12   11.88
  -7   5  -2  273.34   11.89
  -7   5  -2  285.53   11.53
  -7   5  -2  288.49   11.62
  -7   5  -1  174.02    8.04
  -7   5  -1  147.41    7.37
  -7   5  -1  157.46    8.09
  -7   5  -1  160.46    8.35
  -7   5  -1  173.06    7.99
  -7   5  -1  145.72    8.07
  -7   5   0  457.10   17.55
  -7   5   0  482.06   17.38
  -7   5   0  451.34   17.47
  -7   5   0  468.07   16.46
  -7   5   1   16.07    2.23
  -7   5   1   19.04    2.04
  -7   5   1   20.65    2.49
  -7   5   1   15.81    2.21
  -7   5   2  918.62   29.64
  -7   5   2  934.31   28.49
  -7   5   2  893.24   29.42
  -7   5   2  828.67   28.96
  -7   5   3  149.92    7.16
  -7   5   3  134.80    6.91
  -7   5   4    3.83    1.06
  -7   5   4    3.51    1.07
  -7   5   4    3.91    1.00
  -7   5   5  124.82    6.61
  -7   5   5  142.56    6.84
  -7   5   5  122.11    6.44
  -7   5   6  104.32    5.83
  -7   5   6  105.16    5.94
  -7   5   7  157.72    7.86
  -7   5   7  162.97    8.02
  -7   5   7  168.12    7.96
  -7   5   7  155.62    7.63
  -7   5   8   83.84    5.44
  -7   5   8   69.69    5.04
  -7   5   8   66.38    4.52
  -7   5   8   74.88    5.04
  -7   5   8   82.77    5.25
  -7   5   9   81.19    5.68
  -7   5   9   80.24    5.84
  -7   5   9   77.35    5.12
  -7   5  10   26.49    2.96
  -7   5  10   25.62    3.62
  -7   5  10   32.15    3.79
  -7   5  10   25.84    3.51
  -7   5  11  174.58   11.05
  -7   5  11  180.98   11.44
  -7   5  11  194.01    9.88
  -7   5  12   79.11    7.23
  -7   5  12   53.53    4.99
  -7   5  12   64.82    6.94
  -7   5  12   61.47    6.68
  -7   5  13    3.97    1.27
  -7   5  13   -4.28    3.00
  -7   5  20    0.98    0.66
  -7   6 -18   -0.85    0.56
  -7   6 -18   -0.14    0.44
  -7   6 -18    0.73    0.46
  -7   6 -18   -0.35    0.53
  -7   6 -17   12.71    1.51
  -7   6 -17   13.70    1.54
  -7   6 -17   11.92    1.57
  -7   6 -17   13.45    1.68
  -7   6 -17   12.16    1.58
  -7   6 -16   96.67    4.98
  -7   6 -16   72.58    4.67
  -7   6 -16   80.84    4.72
  -7   6 -16   96.73    5.25
  -7   6 -16   86.76    4.48
  -7   6 -16   84.73    4.48
  -7   6 -16   82.19    4.83
  -7   6 -16   77.34    4.79
  -7   6 -15   75.76    4.96
  -7   6 -15   79.19    4.92
  -7   6 -15   76.72    4.82
  -7   6 -15   83.60    4.79
  -7   6 -15   71.57    4.61
  -7   6 -15   80.38    5.06
  -7   6 -15   92.91    5.13
  -7   6 -15   81.83    4.72
  -7   6 -14    1.01    0.94
  -7   6 -14    1.62    0.73
  -7   6 -14    0.58    0.94
  -7   6 -14    1.11    0.87
  -7   6 -14    0.86    0.76
  -7   6 -13   34.80    3.37
  -7   6 -13   31.40    3.11
  -7   6 -13   33.66    3.40
  -7   6 -13   34.29    3.25
  -7   6 -13   33.54    3.19
  -7   6 -12   40.62    3.64
  -7   6 -12   40.28    3.68
  -7   6 -12   42.44    3.91
  -7   6 -12   47.33    4.14
  -7   6 -12   44.35    3.87
  -7   6 -11   44.87    3.88
  -7   6 -11   47.38    4.02
  -7   6 -11   45.04    4.17
  -7   6 -11   46.63    4.16
  -7   6 -11   46.74    4.02
  -7   6 -11   48.54    4.25
  -7   6 -11   45.31    3.90
  -7   6 -11   51.04    4.36
  -7   6 -11   50.02    4.29
  -7   6 -10    2.63    1.19
  -7   6 -10    4.52    1.62
  -7   6 -10    2.86    1.13
  -7   6 -10    2.98    1.14
  -7   6 -10   -1.05    1.34
  -7   6 -10    3.76    1.24
  -7   6 -10    4.50    1.26
  -7   6 -10    3.07    1.15
  -7   6  -9   70.27    5.11
  -7   6  -9   68.28    5.18
  -7   6  -9   72.24    5.55
  -7   6  -9   68.32    5.18
  -7   6  -9   64.81    4.88
  -7   6  -9   75.25    5.39
  -7   6  -9   69.08    4.86
  -7   6  -9   75.99    5.65
  -7   6  -8   20.87    2.92
  -7   6  -8   22.53    2.95
  -7   6  -8   22.03    2.80
  -7   6  -8   18.19    2.54
  -7   6  -8   20.42    2.72
  -7   6  -7  167.69    8.36
  -7   6  -7  156.70    8.56
  -7   6  -7  152.19    8.43
  -7   6  -7  150.08    8.10
  -7   6  -7  147.08    8.07
  -7   6  -7  147.38    8.04
  -7   6  -6  369.30   14.46
  -7   6  -6  338.92   14.10
  -7   6  -6  337.50   14.46
  -7   6  -6  345.20   14.17
  -7   6  -6  333.01   14.47
  -7   6  -6  343.73   14.10
  -7   6  -5    6.05    1.42
  -7   6  -5    5.98    1.75
  -7   6  -5    6.64    1.65
  -7   6  -5    5.63    1.60
  -7   6  -5    4.55    1.27
  -7   6  -5    4.31    1.50
  -7   6  -4  183.60    8.80
  -7   6  -4  164.13    8.95
  -7   6  -4  182.35    8.81
  -7   6  -4  173.33    9.05
  -7   6  -4  176.64    8.93
  -7   6  -4  161.97    8.40
  -7   6  -3  602.71   21.83
  -7   6  -3  676.91   22.44
  -7   6  -3  592.48   22.63
  -7   6  -3  685.54   22.51
  -7   6  -3  610.96   22.43
  -7   6  -3  596.03   22.57
  -7   6  -2  162.51    8.51
  -7   6  -2  186.98    8.44
  -7   6  -2  155.83    8.58
  -7   6  -2  157.43    7.87
  -7   6  -2  189.96    8.56
  -7   6  -2  150.91    8.45
  -7   6  -1   36.11    3.63
  -7   6  -1   38.29    3.61
  -7   6  -1   36.73    3.62
  -7   6  -1   40.09    3.27
  -7   6   0   48.61    3.56
  -7   6   0   45.28    3.95
  -7   6   0   49.44    4.07
  -7   6   0   48.46    4.07
  -7   6   1  527.95   18.02
  -7   6   1  514.47   18.44
  -7   6   1  497.46   18.18
  -7   6   1  545.72   19.20
  -7   6   1  543.43   19.05
  -7   6   1  497.27   18.69
  -7   6   2  548.67   19.97
  -7   6   2  626.90   20.75
  -7   6   2  530.23   20.25
  -7   6   2  628.65   20.69
  -7   6   2  622.68   19.87
  -7   6   2  549.21   20.17
  -7   6   3  366.74   14.45
  -7   6   3  386.46   14.71
  -7   6   3  356.00   14.57
  -7   6   4  104.02    5.89
  -7   6   4  100.28    5.94
  -7   6   4  111.08    6.12
  -7   6   5   28.95    2.92
  -7   6   5   25.64    2.75
  -7   6   5   24.16    2.74
  -7   6   6  344.78   13.60
  -7   6   6  329.46   13.68
  -7   6   6  328.89   13.50
  -7   6   6  341.91   13.34
  -7   6   7  508.09   19.28
  -7   6   7  515.19   19.54
  -7   6   7  528.58   19.08
  -7   6   7  531.60   19.38
  -7   6   8  285.26   12.62
  -7   6   8  257.52   11.25
  -7   6   8  270.59   12.11
  -7   6   8  278.51   12.70
  -7   6   8  279.93   12.41
  -7   6   9   69.68    5.63
  -7   6   9   68.71    5.65
  -7   6   9   70.24    5.88
  -7   6   9   65.14    4.84
  -7   6   9   72.58    6.01
  -7   6   9   74.10    5.62
  -7   6  10  361.54   16.94
  -7   6  10  353.67   15.17
  -7   6  10  377.19   17.56
  -7   6  11  279.93   16.06
  -7   6  11  306.70   13.66
  -7   6  11  285.93   15.60
  -7   6  12   38.25    4.07
  -7   6  12   38.55    5.49
  -7   6  12   52.57    6.05
  -7   6  12   43.18    6.14
  -7   6  17   12.55    2.09
  -7   6  19    9.25    1.12
  -7   7 -18   40.96    2.52
  -7   7 -18   43.89    2.62
  -7   7 -18   42.36    2.61
  -7   7 -17    5.13    0.98
  -7   7 -17    7.61    1.20
  -7   7 -17    5.68    1.04
  -7   7 -17    5.93    1.12
  -7   7 -17    7.84    1.18
  -7   7 -16    9.28    1.46
  -7   7 -16   10.45    1.59
  -7   7 -16    9.06    1.47
  -7   7 -16   11.04    1.69
  -7   7 -16   11.91    1.45
  -7   7 -16    8.55    1.38
  -7   7 -16   10.81    1.39
  -7   7 -15  116.12    6.11
  -7   7 -15  119.47    5.94
  -7   7 -15  122.04    5.94
  -7   7 -15  114.81    6.26
  -7   7 -15  120.65    6.33
  -7   7 -15  116.55    6.14
  -7   7 -14   26.88    2.71
  -7   7 -14   26.61    2.76
  -7   7 -14   25.08    2.76
  -7   7 -14   26.75    2.67
  -7   7 -14   28.78    2.94
  -7   7 -14   28.86    2.81
  -7   7 -14   27.82    2.82
  -7   7 -13   76.75    5.05
  -7   7 -13   68.18    4.70
  -7   7 -13   76.59    5.33
  -7   7 -13   71.63    4.80
  -7   7 -13   73.45    5.08
  -7   7 -13   73.42    4.78
  -7   7 -13   71.81    4.84
  -7   7 -12   29.02    2.94
  -7   7 -12   28.50    3.01
  -7   7 -12   25.91    2.86
  -7   7 -12   26.96    3.01
  -7   7 -12   29.35    3.18
  -7   7 -12   27.13    2.91
  -7   7 -11   10.79    1.87
  -7   7 -11    9.63    1.71
  -7   7 -11    9.58    1.86
  -7   7 -11    8.89    1.70
  -7   7 -11   11.06    2.05
  -7   7 -10  108.18    6.59
  -7   7 -10  114.27    7.07
  -7   7 -10  104.06    6.33
  -7   7 -10  104.07    6.74
  -7   7 -10  101.09    6.21
  -7   7 -10  101.97    6.36
  -7   7 -10  113.90    6.92
  -7   7 -10  104.09    6.46
  -7   7 -10  118.16    6.80
  -7   7  -9  282.98   12.74
  -7   7  -9  271.30   12.00
  -7   7  -9  277.58   12.05
  -7   7  -9  275.16   12.00
  -7   7  -9  260.30   12.14
  -7   7  -9  267.21   11.69
  -7   7  -9  272.72   11.79
  -7   7  -9  274.13   12.04
  -7   7  -8   83.27    5.68
  -7   7  -8   78.96    5.48
  -7   7  -8   83.91    5.65
  -7   7  -8   75.29    5.45
  -7   7  -8   84.92    5.52
  -7   7  -8   88.87    6.20
  -7   7  -8   86.07    5.48
  -7   7  -8   85.88    5.78
  -7   7  -7    1.57    0.98
  -7   7  -7    0.07    0.79
  -7   7  -7   -0.31    1.19
  -7   7  -7    0.22    0.90
  -7   7  -7    0.68    1.03
  -7   7  -6   55.14    4.41
  -7   7  -6   58.92    4.96
  -7   7  -6   51.19    4.31
  -7   7  -6   54.82    4.43
  -7   7  -6   59.39    4.77
  -7   7  -5  240.11   10.49
  -7   7  -5  227.13   11.24
  -7   7  -5  242.47   10.75
  -7   7  -5  235.41   11.10
  -7   7  -5  204.43   10.30
  -7   7  -5  244.76   10.70
  -7   7  -5  227.58   11.19
  -7   7  -5  244.97   10.73
  -7   7  -4  189.11    9.00
  -7   7  -4  186.43    9.09
  -7   7  -4  203.35    9.17
  -7   7  -4  202.64    9.20
  -7   7  -4  178.44    8.96
  -7   7  -4  187.11    9.61
  -7   7  -4  178.97    9.59
  -7   7  -4  173.62    9.54
  -7   7  -3   79.11    5.09
  -7   7  -3   75.71    5.07
  -7   7  -3   80.34    5.24
  -7   7  -3   72.01    5.56
  -7   7  -3   78.01    5.67
  -7   7  -3   67.18    5.36
  -7   7  -2   17.45    2.24
  -7   7  -2   17.68    2.32
  -7   7  -2   18.23    2.73
  -7   7  -2   20.82    2.94
  -7   7  -2   17.65    2.28
  -7   7  -2   16.05    2.57
  -7   7  -1  573.10   21.41
  -7   7  -1  588.32   21.49
  -7   7  -1  595.91   20.53
  -7   7  -1  611.52   20.79
  -7   7  -1  573.36   21.36
  -7   7  -1  558.98   20.13
  -7   7   0  130.13    7.33
  -7   7   0  122.92    6.63
  -7   7   0  130.85    6.89
  -7   7   0  126.89    7.16
  -7   7   0  135.00    7.33
  -7   7   0  120.97    6.38
  -7   7   1    8.43    1.57
  -7   7   1    7.99    1.74
  -7   7   1    7.87    1.44
  -7   7   1   10.33    1.76
  -7   7   1   10.49    1.77
  -7   7   2  113.24    6.47
  -7   7   2  129.41    6.26
  -7   7   2  112.96    6.67
  -7   7   2  115.24    6.44
  -7   7   3  142.83    6.53
  -7   7   3  123.60    6.83
  -7   7   3  122.71    6.92
  -7   7   3  121.17    6.99
  -7   7   4  103.59    6.23
  -7   7   4  102.55    5.85
  -7   7   4   92.43    5.98
  -7   7   4   99.27    6.04
  -7   7   4  100.78    5.98
  -7   7   5   38.61    3.48
  -7   7   5   33.01    3.50
  -7   7   5   34.61    3.45
  -7   7   5   40.14    3.70
  -7   7   5   33.51    3.43
  -7   7   6    7.28    1.87
  -7   7   6    7.69    1.76
  -7   7   6    8.95    1.90
  -7   7   6    6.08    1.67
  -7   7   7   58.70    5.06
  -7   7   7   55.84    5.14
  -7   7   7   61.43    4.93
  -7   7   7   54.33    4.97
  -7   7   8   85.41    6.60
  -7   7   8   82.44    5.44
  -7   7   8   91.72    6.57
  -7   7   8   79.48    6.51
  -7   7   8   81.56    6.71
  -7   7   9  197.65    9.64
  -7   7   9  158.20   10.54
  -7   7   9  203.82   11.76
  -7   7   9  168.42   11.04
  -7   7   9  231.78   11.12
  -7   7   9  199.04   11.25
  -7   7  10  120.56    8.18
  -7   7  10  106.18    8.86
  -7   7  10   98.49    8.24
  -7   7  10  107.21    6.81
  -7   7  11   14.57    3.32
  -7   7  11   14.30    2.48
  -7   7  11   14.21    3.79
  -7   7  11    7.87    2.55
  -7   7  16   20.99    3.18
  -7   7  16   27.50    2.40
  -7   7  17   12.57    2.02
  -7   7  18    2.17    0.75
  -7   8 -17   -0.44    0.48
  -7   8 -17    0.45    0.49
  -7   8 -17   -0.13    0.50
  -7   8 -17   -0.69    0.52
  -7   8 -17    0.15    0.44
  -7   8 -16   48.02    2.98
  -7   8 -16   49.87    3.30
  -7   8 -16   51.19    3.40
  -7   8 -16   44.76    3.21
  -7   8 -16   49.07    3.23
  -7   8 -16   51.63    3.52
  -7   8 -16   46.33    2.94
  -7   8 -15    0.69    0.50
  -7   8 -15    0.21    0.60
  -7   8 -15    2.35    0.68
  -7   8 -15    0.85    0.71
  -7   8 -15    0.17    0.65
  -7   8 -15    1.12    0.76
  -7   8 -15    1.74    0.76
  -7   8 -14   13.43    1.94
  -7   8 -14   14.02    1.96
  -7   8 -14   15.63    2.07
  -7   8 -14   11.81    1.72
  -7   8 -14   14.00    1.91
  -7   8 -14   12.23    2.00
  -7   8 -13   62.66    4.62
  -7   8 -13   67.22    4.34
  -7   8 -13   61.11    4.38
  -7   8 -13   62.45    4.28
  -7   8 -13   58.26    4.32
  -7   8 -13   58.98    4.21
  -7   8 -13   63.31    4.69
  -7   8 -12   39.18    3.44
  -7   8 -12   44.48    3.69
  -7   8 -12   42.96    3.70
  -7   8 -12   46.34    3.90
  -7   8 -12   49.94    4.15
  -7   8 -12   41.71    3.58
  -7   8 -12   47.21    3.74
  -7   8 -12   46.86    4.06
  -7   8 -11   12.34    2.00
  -7   8 -11   12.51    2.00
  -7   8 -11   16.12    2.27
  -7   8 -11   17.42    2.45
  -7   8 -11   14.36    2.03
  -7   8 -11   13.91    2.25
  -7   8 -11   13.87    2.12
  -7   8 -11   15.43    2.27
  -7   8 -10   60.89    4.85
  -7   8 -10   56.73    4.40
  -7   8 -10   51.86    4.31
  -7   8 -10   54.96    4.44
  -7   8 -10   61.86    4.54
  -7   8 -10   51.39    4.40
  -7   8 -10   52.38    4.21
  -7   8  -9   44.65    3.90
  -7   8  -9   44.68    3.82
  -7   8  -9   42.12    3.78
  -7   8  -9   44.31    4.14
  -7   8  -9   39.25    3.68
  -7   8  -9   39.99    3.61
  -7   8  -9   35.18    3.60
  -7   8  -9   47.37    4.35
  -7   8  -8   -0.62    1.13
  -7   8  -8   -0.58    1.26
  -7   8  -8    0.45    0.60
  -7   8  -8    0.83    0.89
  -7   8  -8   -0.45    0.91
  -7   8  -8   -1.28    1.18
  -7   8  -8   -1.52    1.20
  -7   8  -7  151.26    8.04
  -7   8  -7  152.92    8.11
  -7   8  -7  146.52    8.55
  -7   8  -7  142.04    7.82
  -7   8  -7  173.58    9.08
  -7   8  -7  139.79    7.79
  -7   8  -7  146.66    8.07
  -7   8  -7  145.61    7.63
  -7   8  -6  358.02   14.33
  -7   8  -6  378.50   15.59
  -7   8  -6  352.54   15.32
  -7   8  -6  363.17   14.39
  -7   8  -6  337.12   14.44
  -7   8  -6  355.77   14.36
  -7   8  -6  351.39   14.32
  -7   8  -5  325.94   13.91
  -7   8  -5  369.84   15.32
  -7   8  -5  331.35   14.77
  -7   8  -4  193.38    9.43
  -7   8  -4  174.31    8.94
  -7   8  -4  171.36    9.62
  -7   8  -4  198.51    9.31
  -7   8  -4  195.31   10.18
  -7   8  -3  123.42    7.60
  -7   8  -3  127.88    7.93
  -7   8  -3  127.12    7.29
  -7   8  -3  118.13    6.81
  -7   8  -3  127.32    7.10
  -7   8  -2  560.99   21.90
  -7   8  -2  629.94   21.64
  -7   8  -2  586.44   22.54
  -7   8  -2  564.50   20.85
  -7   8  -2  640.02   21.95
  -7   8  -1  569.98   20.85
  -7   8  -1  532.90   19.65
  -7   8  -1  571.23   20.44
  -7   8  -1  545.71   21.28
  -7   8  -1  583.49   20.72
  -7   8   0  225.38   10.30
  -7   8   0  237.13   10.65
  -7   8   0  228.93   10.49
  -7   8   0  218.08   10.94
  -7   8   0  213.76    9.63
  -7   8   1   52.85    3.92
  -7   8   1   57.72    4.52
  -7   8   1   66.64    4.64
  -7   8   1   55.81    4.79
  -7   8   1   55.09    4.52
  -7   8   2  195.31    9.06
  -7   8   2  192.75    9.39
  -7   8   2  171.43    9.43
  -7   8   2  194.23    9.56
  -7   8   2  197.20    8.71
  -7   8   2  192.72    8.87
  -7   8   3  266.01   11.22
  -7   8   3  237.66   11.48
  -7   8   3  248.24   10.84
  -7   8   3  221.34   11.24
  -7   8   3  274.58   10.66
  -7   8   3  243.29   11.35
  -7   8   4  634.04   21.73
  -7   8   4  621.73   21.31
  -7   8   4  549.28   21.64
  -7   8   4  569.39   22.01
  -7   8   4  550.84   21.59
  -7   8   5  208.19   10.68
  -7   8   5  215.62   11.22
  -7   8   5  198.06   10.73
  -7   8   5  227.53   10.58
  -7   8   5  232.39   10.91
  -7   8   6   26.12    3.39
  -7   8   6   23.70    3.32
  -7   8   6   22.56    3.32
  -7   8   6   21.60    3.38
  -7   8   7  101.97    6.30
  -7   8   7  100.11    7.91
  -7   8   7  116.96    8.11
  -7   8   7   99.87    7.72
  -7   8   7  117.82    7.86
  -7   8   8  292.31   15.10
  -7   8   8  255.03   15.10
  -7   8   8  296.71   13.04
  -7   8   8  309.83   15.86
  -7   8   9  166.16    8.94
  -7   8   9  128.75   10.40
  -7   8   9  147.88   10.78
  -7   8   9  174.50   12.01
  -7   8   9  196.06   10.69
  -7   8  12  157.74   10.13
  -7   8  15    9.23    1.60
  -7   8  15    7.56    1.48
  -7   8  16   25.02    2.16
  -7   8  16   20.20    2.96
  -7   8  17   24.55    1.91
  -7   8  17   34.71    2.86
  -7   8  18   18.15    1.56
  -7   9 -17   42.74    2.52
  -7   9 -16    3.51    0.86
  -7   9 -16    2.73    0.68
  -7   9 -16    3.33    0.72
  -7   9 -16    2.88    0.74
  -7   9 -16    3.18    0.85
  -7   9 -16    4.19    0.80
  -7   9 -16    3.97    0.87
  -7   9 -16    3.36    0.92
  -7   9 -15   62.34    4.07
  -7   9 -15   59.10    3.68
  -7   9 -15   55.87    3.63
  -7   9 -15   49.43    3.51
  -7   9 -15   59.80    3.76
  -7   9 -15   60.92    3.55
  -7   9 -15   57.55    3.53
  -7   9 -15   59.26    3.78
  -7   9 -14    5.70    1.30
  -7   9 -14    4.43    1.10
  -7   9 -14    4.77    1.06
  -7   9 -14    5.45    1.11
  -7   9 -14    6.90    1.29
  -7   9 -14    7.74    1.40
  -7   9 -14    5.94    1.14
  -7   9 -14    6.11    1.22
  -7   9 -13  158.61    7.62
  -7   9 -13  152.92    7.34
  -7   9 -13  164.90    7.97
  -7   9 -13  149.85    7.52
  -7   9 -13  166.48    7.40
  -7   9 -13  153.18    7.75
  -7   9 -13  147.94    7.24
  -7   9 -13  155.55    7.22
  -7   9 -12    3.74    1.19
  -7   9 -12    3.07    1.11
  -7   9 -12    1.91    0.74
  -7   9 -12    3.46    1.17
  -7   9 -12    3.35    1.26
  -7   9 -12    1.65    0.98
  -7   9 -12    2.79    1.03
  -7   9 -12    2.41    1.13
  -7   9 -11    6.77    1.57
  -7   9 -11    7.98    1.76
  -7   9 -11    7.68    1.50
  -7   9 -11    6.77    1.51
  -7   9 -11    5.05    1.32
  -7   9 -11    7.18    1.52
  -7   9 -11    6.52    1.52
  -7   9 -10    7.57    1.66
  -7   9 -10    8.47    1.66
  -7   9 -10    8.63    1.74
  -7   9 -10   14.88    2.25
  -7   9 -10    8.65    1.86
  -7   9 -10    8.28    1.68
  -7   9  -9   22.59    2.80
  -7   9  -9   25.59    2.99
  -7   9  -9   25.76    2.93
  -7   9  -9   24.14    2.97
  -7   9  -9   24.70    2.92
  -7   9  -8    6.34    1.55
  -7   9  -8    5.13    1.54
  -7   9  -8    5.95    1.51
  -7   9  -8    6.11    1.53
  -7   9  -8    5.26    1.53
  -7   9  -7    0.52    0.70
  -7   9  -7    1.24    0.90
  -7   9  -7    1.26    0.94
  -7   9  -7    0.95    0.88
  -7   9  -7    0.40    0.76
  -7   9  -7    0.71    1.14
  -7   9  -7    1.38    1.47
  -7   9  -7    0.64    0.65
  -7   9  -6    3.80    1.72
  -7   9  -6    3.15    1.02
  -7   9  -6    3.37    1.29
  -7   9  -6    3.39    1.27
  -7   9  -6    2.95    1.08
  -7   9  -6    1.90    1.41
  -7   9  -6    5.24    1.17
  -7   9  -6    3.17    1.20
  -7   9  -5    5.08    1.30
  -7   9  -5    3.72    1.28
  -7   9  -5    3.52    1.29
  -7   9  -5    7.59    2.39
  -7   9  -5    5.74    1.62
  -7   9  -5    5.76    1.33
  -7   9  -5    7.18    1.87
  -7   9  -4  373.14   15.81
  -7   9  -4  392.73   15.23
  -7   9  -4  430.17   17.78
  -7   9  -4  377.08   15.03
  -7   9  -4  391.98   15.61
  -7   9  -4  387.36   16.38
  -7   9  -3   93.94    6.26
  -7   9  -3  108.98    6.88
  -7   9  -3   95.18    6.08
  -7   9  -3   99.51    7.48
  -7   9  -3   90.87    6.41
  -7   9  -3  112.05    7.17
  -7   9  -3   91.23    5.67
  -7   9  -3   95.31    5.70
  -7   9  -2  109.53    6.64
  -7   9  -2  111.60    7.84
  -7   9  -2  100.44    6.22
  -7   9  -2  112.71    7.15
  -7   9  -2  103.38    5.97
  -7   9  -2  101.02    6.70
  -7   9  -2  120.52    7.52
  -7   9  -1  152.88    8.62
  -7   9  -1  145.91    8.04
  -7   9  -1  149.46    9.07
  -7   9  -1  146.40    8.68
  -7   9  -1  138.95    7.45
  -7   9   0   56.82    4.91
  -7   9   0   54.22    5.15
  -7   9   0   58.43    4.23
  -7   9   0   60.48    4.58
  -7   9   0   61.86    5.31
  -7   9   0   44.85    3.89
  -7   9   1   22.90    3.19
  -7   9   1   28.19    3.50
  -7   9   1   31.14    3.08
  -7   9   1   26.76    3.67
  -7   9   1   23.23    2.60
  -7   9   1   26.66    3.03
  -7   9   2    3.13    1.49
  -7   9   2    5.45    1.37
  -7   9   2    1.77    1.31
  -7   9   2    4.56    1.36
  -7   9   2    1.51    1.44
  -7   9   2    4.88    1.46
  -7   9   3   32.27    3.44
  -7   9   3   25.70    3.53
  -7   9   3   23.56    3.47
  -7   9   3   27.60    3.40
  -7   9   4   13.00    2.69
  -7   9   4   16.45    3.17
  -7   9   4   18.32    2.66
  -7   9   4   17.01    2.61
  -7   9   5  171.68   10.96
  -7   9   5  214.55   11.05
  -7   9   5  187.82   11.59
  -7   9   5  225.64   11.63
  -7   9   6  148.47    9.74
  -7   9   6  134.75    8.93
  -7   9   6  111.21    9.07
  -7   9   6  119.59    9.11
  -7   9   6  138.22    7.57
  -7   9   7   -0.67    1.67
  -7   9   7    0.84    0.87
  -7   9   7   -1.31    1.50
  -7   9   7   -0.93    1.78
  -7   9   7   -1.29    2.34
  -7   9   7    0.35    0.61
  -7   9   9   42.12    4.09
  -7   9   9   46.15    4.35
  -7   9  11    7.06    1.64
  -7   9  11   11.47    2.83
  -7   9  12   39.48    3.41
  -7   9  12   40.33    4.46
  -7   9  13   -0.08    1.21
  -7   9  14   60.25    4.37
  -7   9  14   61.51    4.40
  -7   9  15   -1.18    1.47
  -7   9  15   -0.76    0.59
  -7   9  15    0.65    0.55
  -7   9  15   -1.12    0.80
  -7   9  16   -0.62    0.58
  -7   9  16   -0.22    0.51
  -7   9  16   -1.14    1.04
  -7   9  16   -0.23    0.40
  -7  10 -16    1.84    0.61
  -7  10 -16    0.81    0.48
  -7  10 -15   69.51    3.78
  -7  10 -15   69.00    3.63
  -7  10 -15   66.82    3.66
  -7  10 -15   57.82    3.49
  -7  10 -15   74.36    4.11
  -7  10 -15   71.91    3.66
  -7  10 -15   64.59    3.76
  -7  10 -15   80.32    4.00
  -7  10 -14   48.48    3.35
  -7  10 -14   42.94    3.10
  -7  10 -14   42.96    3.12
  -7  10 -14   44.10    3.29
  -7  10 -14   44.11    2.80
  -7  10 -14   44.97    3.05
  -7  10 -14   39.18    3.00
  -7  10 -14   41.24    2.97
  -7  10 -14   44.99    3.39
  -7  10 -13    0.19    0.51
  -7  10 -13    0.34    0.65
  -7  10 -13    0.63    0.70
  -7  10 -13    1.66    0.74
  -7  10 -13    1.43    0.76
  -7  10 -13    0.93    0.59
  -7  10 -13    1.71    0.89
  -7  10 -12    3.77    1.15
  -7  10 -12    2.78    1.10
  -7  10 -12    2.97    1.03
  -7  10 -12    4.17    1.07
  -7  10 -12    3.07    1.08
  -7  10 -12    3.92    1.05
  -7  10 -12    3.37    0.93
  -7  10 -12    2.21    0.97
  -7  10 -11    0.28    0.75
  -7  10 -11    0.16    0.74
  -7  10 -11    0.37    0.87
  -7  10 -11    0.38    0.80
  -7  10 -11    1.25    0.82
  -7  10 -11    0.55    0.61
  -7  10 -11    0.95    0.90
  -7  10 -10   57.15    4.26
  -7  10 -10   60.74    4.39
  -7  10 -10   65.85    4.60
  -7  10 -10   59.06    4.55
  -7  10 -10   62.09    4.47
  -7  10 -10   65.10    4.93
  -7  10  -9   94.08    5.78
  -7  10  -9   83.58    5.49
  -7  10  -9   91.73    5.76
  -7  10  -9   89.24    5.87
  -7  10  -9   94.30    6.11
  -7  10  -9   89.27    5.67
  -7  10  -8   30.82    3.26
  -7  10  -8   33.98    3.41
  -7  10  -8   27.21    3.03
  -7  10  -8   28.69    3.09
  -7  10  -8   34.25    3.43
  -7  10  -8   34.06    3.45
  -7  10  -7   30.53    3.26
  -7  10  -7   26.93    3.05
  -7  10  -7   26.48    3.00
  -7  10  -7   27.93    3.24
  -7  10  -7   33.28    3.40
  -7  10  -7   28.91    3.15
  -7  10  -6    5.84    1.47
  -7  10  -6    6.03    1.51
  -7  10  -6    7.05    1.65
  -7  10  -6    6.88    1.59
  -7  10  -6    5.40    1.41
  -7  10  -6    5.06    1.40
  -7  10  -5  142.18    7.78
  -7  10  -5  139.34    7.64
  -7  10  -5  136.82    7.98
  -7  10  -5  141.92    7.72
  -7  10  -5  164.34    8.85
  -7  10  -5  158.99    8.81
  -7  10  -5  159.76    7.93
  -7  10  -5  147.00    8.18
  -7  10  -4   39.47    4.02
  -7  10  -4   29.05    3.42
  -7  10  -4   36.37    3.43
  -7  10  -4   34.19    3.29
  -7  10  -4   40.02    3.84
  -7  10  -4   38.10    3.95
  -7  10  -4   36.49    3.41
  -7  10  -3   -1.10    1.11
  -7  10  -3   -0.51    1.16
  -7  10  -3    0.96    0.78
  -7  10  -3    0.58    0.53
  -7  10  -3    3.56    1.47
  -7  10  -3    1.66    0.89
  -7  10  -3    1.71    0.93
  -7  10  -2    1.87    0.93
  -7  10  -2    1.88    1.07
  -7  10  -2    1.58    0.66
  -7  10  -2    1.80    1.13
  -7  10  -2    2.42    1.26
  -7  10  -1  276.38   14.24
  -7  10  -1  232.55   10.43
  -7  10  -1  240.71   11.22
  -7  10  -1  249.95   13.41
  -7  10  -1  250.99   10.88
  -7  10  -1  230.99   10.99
  -7  10  -1  246.06   10.97
  -7  10   0  162.68   10.38
  -7  10   0  157.49    7.76
  -7  10   0  147.86    7.90
  -7  10   0  157.50   10.53
  -7  10   1  199.70    9.45
  -7  10   1  208.75   12.04
  -7  10   1  183.81    9.04
  -7  10   1  202.81    9.14
  -7  10   1  203.70   12.19
  -7  10   2   45.11    5.60
  -7  10   2   38.52    3.42
  -7  10   2   28.71    3.19
  -7  10   2   37.86    4.79
  -7  10   3  317.72   16.38
  -7  10   3  342.93   13.42
  -7  10   3  324.40   16.76
  -7  10   4   45.49    4.95
  -7  10   4   55.50    6.38
  -7  10   4   55.14    5.13
  -7  10   4   63.36    5.80
  -7  10   4   61.76    6.06
  -7  10   5   74.72    5.98
  -7  10   5   70.31    6.04
  -7  10   6   76.69    5.11
  -7  10   6   86.31    6.34
  -7  10   7   -0.78    0.97
  -7  10   8   54.26    4.09
  -7  10   8   43.95    4.28
  -7  10   8   49.71    4.64
  -7  10   9  348.43   14.68
  -7  10   9  332.86   14.27
  -7  10   9  323.83   13.05
  -7  10  10   57.49    6.15
  -7  10  10   60.07    4.68
  -7  10  10   60.28    4.57
  -7  10  10   51.71    4.28
  -7  10  11   24.44    2.70
  -7  10  11   25.68    3.63
  -7  10  12   -1.56    1.57
  -7  10  12   -0.69    0.76
  -7  10  13   49.43    4.03
  -7  10  13   57.03    3.60
  -7  10  13   52.34    4.16
  -7  10  14   27.68    3.30
  -7  10  14   27.92    2.58
  -7  10  14   24.13    2.36
  -7  10  15    5.22    0.99
  -7  10  15    5.00    1.35
  -7  10  15    5.90    1.03
  -7  10  15    3.77    0.83
  -7  11 -14   15.44    1.53
  -7  11 -14   16.79    1.73
  -7  11 -14   16.25    1.71
  -7  11 -14   16.87    1.62
  -7  11 -14   17.46    1.73
  -7  11 -14   16.25    1.66
  -7  11 -13   37.66    2.68
  -7  11 -13   41.82    3.10
  -7  11 -13   36.54    2.82
  -7  11 -13   34.00    2.85
  -7  11 -13   39.39    2.63
  -7  11 -13   40.24    2.81
  -7  11 -13   37.26    2.76
  -7  11 -13   38.31    2.90
  -7  11 -12   19.85    1.98
  -7  11 -12   17.73    2.02
  -7  11 -12   22.87    2.47
  -7  11 -12   21.06    2.26
  -7  11 -12   19.16    2.14
  -7  11 -12   16.96    2.06
  -7  11 -11   38.33    3.35
  -7  11 -11   37.75    3.00
  -7  11 -11   42.19    3.46
  -7  11 -11   38.32    3.16
  -7  11 -11   40.89    3.27
  -7  11 -10    1.50    1.01
  -7  11 -10   -1.18    0.92
  -7  11 -10    1.75    0.96
  -7  11 -10    0.45    0.80
  -7  11 -10   -0.60    0.91
  -7  11 -10   -0.12    0.80
  -7  11 -10    0.93    0.81
  -7  11  -9    6.38    1.47
  -7  11  -9    9.72    1.79
  -7  11  -9    6.01    1.29
  -7  11  -9    6.34    1.45
  -7  11  -9    8.63    1.63
  -7  11  -9    8.25    1.59
  -7  11  -9    5.12    1.22
  -7  11  -8   14.84    2.20
  -7  11  -8   17.54    2.38
  -7  11  -8   19.24    2.56
  -7  11  -8   21.46    2.49
  -7  11  -8   20.57    2.58
  -7  11  -8   20.59    2.59
  -7  11  -8   20.40    2.55
  -7  11  -7   12.56    2.16
  -7  11  -7   12.99    2.10
  -7  11  -7   13.66    2.13
  -7  11  -7   11.78    2.02
  -7  11  -7   15.88    2.30
  -7  11  -7   15.35    2.61
  -7  11  -7   17.69    2.36
  -7  11  -7   17.46    2.33
  -7  11  -6   -0.20    0.71
  -7  11  -6   -0.18    0.87
  -7  11  -6   -0.44    1.27
  -7  11  -6    0.11    0.98
  -7  11  -6   -0.44    0.68
  -7  11  -6   -0.29    0.72
  -7  11  -6    1.18    0.94
  -7  11  -5   32.55    3.11
  -7  11  -5   19.40    2.70
  -7  11  -5   29.23    2.92
  -7  11  -5   27.07    2.92
  -7  11  -5   28.61    3.91
  -7  11  -5   25.95    2.92
  -7  11  -5   27.14    3.01
  -7  11  -5   23.91    2.93
  -7  11  -4  109.64    6.78
  -7  11  -4  112.79    6.93
  -7  11  -4  111.52    6.60
  -7  11  -4  128.94    6.82
  -7  11  -4  131.27    6.95
  -7  11  -4  123.38    8.51
  -7  11  -3   69.73    4.90
  -7  11  -3   68.12    6.32
  -7  11  -3   80.14    5.01
  -7  11  -3   67.37    5.02
  -7  11  -3   68.02    5.09
  -7  11  -3   80.63    5.06
  -7  11  -2   14.01    2.11
  -7  11  -2   15.21    2.28
  -7  11  -2   10.48    2.64
  -7  11  -2   12.25    1.91
  -7  11  -1   23.43    2.65
  -7  11  -1   23.26    2.58
  -7  11  -1   20.81    2.71
  -7  11  -1   20.34    3.49
  -7  11   0  124.81    8.59
  -7  11   0  121.08    6.64
  -7  11   0  113.21    6.66
  -7  11   1    7.75    1.66
  -7  11   1    8.76    1.64
  -7  11   1   10.64    2.55
  -7  11   2   22.91    2.72
  -7  11   2   16.23    2.97
  -7  11   3   49.23    4.88
  -7  11   3   60.87    4.41
  -7  11   4   19.99    3.08
  -7  11   4   22.97    2.65
  -7  11   5   39.10    4.02
  -7  11   5   35.62    3.38
  -7  11   6   71.62    4.93
  -7  11   6   84.37    5.94
  -7  11   7   67.28    5.32
  -7  11   7   66.05    4.65
  -7  11   7   70.37    5.54
  -7  11   8    5.03    1.46
  -7  11   8    4.03    1.62
  -7  11   8    2.16    2.30
  -7  11   8    3.90    1.15
  -7  11   9    4.75    1.41
  -7  11   9    3.85    2.33
  -7  11   9    4.33    1.11
  -7  11   9    0.87    0.88
  -7  11   9    1.40    1.02
  -7  11  10   36.90    3.38
  -7  11  10   41.77    3.63
  -7  11  10   44.87    3.65
  -7  11  10   40.85    3.14
  -7  11  10   41.19    4.50
  -7  11  11   42.97    4.16
  -7  11  11   43.36    3.45
  -7  11  11   48.64    3.47
  -7  11  12    9.82    1.47
  -7  11  12   10.76    2.34
  -7  11  12   10.98    1.91
  -7  11  12   11.40    1.90
  -7  11  12   13.28    2.03
  -7  11  13   15.03    1.82
  -7  11  13   16.74    2.24
  -7  11  13   11.16    1.31
  -7  11  13   17.68    1.97
  -7  11  14    0.45    0.47
  -7  11  14    0.31    0.53
  -7  11  14    1.46    0.55
  -7  11  14   -0.42    0.73
  -7  12 -13   40.71    2.46
  -7  12 -13   39.66    2.58
  -7  12 -13   38.57    2.44
  -7  12 -13   38.32    2.46
  -7  12 -13   36.69    2.37
  -7  12 -12    4.78    1.01
  -7  12 -12    4.24    0.81
  -7  12 -12    3.01    0.89
  -7  12 -12    4.37    0.92
  -7  12 -12    4.21    0.91
  -7  12 -12    4.90    1.00
  -7  12 -12    2.69    0.73
  -7  12 -11    1.80    0.70
  -7  12 -11    0.95    0.71
  -7  12 -11    1.29    0.75
  -7  12 -11    1.79    0.74
  -7  12 -11    1.99    0.75
  -7  12 -11    1.79    0.78
  -7  12 -11    0.74    0.59
  -7  12 -10    3.66    1.13
  -7  12 -10    4.52    1.16
  -7  12 -10    3.96    0.99
  -7  12 -10    4.72    1.17
  -7  12 -10    2.99    0.94
  -7  12 -10    4.68    1.00
  -7  12 -10    2.17    0.78
  -7  12 -10    3.54    1.02
  -7  12  -9   28.34    2.51
  -7  12  -9   26.65    2.68
  -7  12  -9   23.18    2.49
  -7  12  -9   19.22    2.26
  -7  12  -9   23.38    2.47
  -7  12  -9   22.11    2.38
  -7  12  -9   21.81    2.39
  -7  12  -8   21.77    2.48
  -7  12  -8   21.25    2.45
  -7  12  -8   22.49    2.52
  -7  12  -8   25.83    2.61
  -7  12  -8   21.91    2.49
  -7  12  -8   23.58    2.54
  -7  12  -7   23.91    2.65
  -7  12  -7   30.12    3.24
  -7  12  -7   21.06    2.55
  -7  12  -7   25.05    2.70
  -7  12  -7   25.14    2.68
  -7  12  -7   25.30    2.70
  -7  12  -7   23.57    2.63
  -7  12  -6    5.37    1.36
  -7  12  -6    3.72    1.14
  -7  12  -6    6.06    1.64
  -7  12  -6    7.61    1.58
  -7  12  -6    4.61    1.47
  -7  12  -6    2.91    1.18
  -7  12  -6    4.43    1.11
  -7  12  -5   12.96    1.88
  -7  12  -5   10.77    1.76
  -7  12  -5   10.70    1.77
  -7  12  -5    8.41    1.54
  -7  12  -5    9.35    1.54
  -7  12  -5    8.26    1.69
  -7  12  -5    8.68    2.22
  -7  12  -4    9.47    1.56
  -7  12  -4    7.91    1.58
  -7  12  -4    8.14    1.71
  -7  12  -4   10.54    1.76
  -7  12  -4    8.12    2.18
  -7  12  -3    0.82    0.93
  -7  12  -3    0.74    0.77
  -7  12  -3    1.63    1.60
  -7  12  -2    6.67    1.44
  -7  12  -2    7.60    2.24
  -7  12  -2    4.57    1.41
  -7  12  -1   26.56    2.82
  -7  12  -1   33.50    4.29
  -7  12  -1   27.78    3.05
  -7  12   0   61.35    4.59
  -7  12   0   65.82    5.88
  -7  12   0   66.25    4.51
  -7  12   1    3.47    1.13
  -7  12   1    3.76    1.63
  -7  12   1    7.25    1.43
  -7  12   2   11.77    2.38
  -7  12   2   14.70    1.95
  -7  12   2   10.15    1.85
  -7  12   3    2.24    1.05
  -7  12   3    3.62    1.60
  -7  12   3    2.84    1.05
  -7  12   4   38.35    3.40
  -7  12   4   38.93    4.04
  -7  12   4   39.75    3.97
  -7  12   4   35.54    3.78
  -7  12   4   37.42    5.23
  -7  12   5   62.94    4.45
  -7  12   5   58.22    4.93
  -7  12   5   61.52    4.97
  -7  12   5   59.37    4.77
  -7  12   5   57.59    6.08
  -7  12   6   32.85    3.13
  -7  12   6   32.49    3.55
  -7  12   6   34.18    3.61
  -7  12   6   38.48    3.50
  -7  12   6   31.34    4.53
  -7  12   7   18.06    2.56
  -7  12   7   16.12    2.42
  -7  12   7   22.66    3.60
  -7  12   7   15.62    2.04
  -7  12   7   21.15    2.65
  -7  12   8    1.20    0.71
  -7  12   8    1.64    0.98
  -7  12   8    0.53    0.89
  -7  12   8    2.00    1.70
  -7  12   8    2.45    1.12
  -7  12   9   13.55    2.42
  -7  12   9   13.01    1.71
  -7  12   9   12.14    1.89
  -7  12   9   12.63    1.83
  -7  12   9   10.69    1.77
  -7  12   9   13.17    2.52
  -7  12  10   62.60    3.69
  -7  12  10   68.07    4.18
  -7  12  10   67.31    4.64
  -7  12  10   64.39    4.53
  -7  12  10   68.43    4.59
  -7  12  10   70.51    4.10
  -7  12  10   66.50    4.07
  -7  12  10   70.23    4.59
  -7  12  11   28.27    2.24
  -7  12  11   30.85    2.68
  -7  12  11   36.80    2.89
  -7  12  11   38.61    2.97
  -7  12  11   37.24    2.65
  -7  12  11   42.31    3.02
  -7  12  12    2.09    0.79
  -7  12  12    0.99    0.62
  -7  13 -10   43.61    2.87
  -7  13 -10   49.59    3.05
  -7  13 -10   43.28    2.83
  -7  13 -10   44.66    2.92
  -7  13 -10   46.22    2.93
  -7  13 -10   47.43    2.83
  -7  13  -9   17.36    1.86
  -7  13  -9   16.36    1.80
  -7  13  -9   18.12    1.96
  -7  13  -9   16.81    1.78
  -7  13  -9   15.69    1.74
  -7  13  -9   16.05    1.75
  -7  13  -8    4.85    1.07
  -7  13  -8    5.21    1.10
  -7  13  -8    6.35    1.24
  -7  13  -8    5.16    1.11
  -7  13  -8    5.27    1.12
  -7  13  -8    4.25    1.00
  -7  13  -8    3.66    0.95
  -7  13  -7   17.56    1.96
  -7  13  -7   16.48    1.93
  -7  13  -7   14.97    1.86
  -7  13  -7   14.21    1.85
  -7  13  -7   15.06    1.72
  -7  13  -7   14.78    1.91
  -7  13  -7   15.07    1.85
  -7  13  -6   41.59    3.22
  -7  13  -6   44.37    3.63
  -7  13  -6   47.72    3.30
  -7  13  -6   41.01    3.35
  -7  13  -6   44.85    3.49
  -7  13  -6   44.57    3.38
  -7  13  -6   47.58    3.23
  -7  13  -5   52.91    4.10
  -7  13  -5   57.96    4.52
  -7  13  -5   63.48    4.04
  -7  13  -5   54.67    3.98
  -7  13  -5   62.49    3.96
  -7  13  -4    0.81    0.72
  -7  13  -4    0.36    1.13
  -7  13  -4   -0.47    0.86
  -7  13  -3   46.21    3.86
  -7  13  -3   46.24    3.62
  -7  13  -3   51.98    4.70
  -7  13  -3   55.46    4.38
  -7  13  -3   58.21    4.54
  -7  13  -2   27.21    2.70
  -7  13  -2   29.59    3.52
  -7  13  -2   26.74    2.86
  -7  13  -2   28.79    3.42
  -7  13  -2   28.00    3.27
  -7  13  -1   50.75    3.98
  -7  13  -1   65.23    4.98
  -7  13  -1   66.23    5.10
  -7  13  -1   48.02    3.67
  -7  13  -1   52.02    4.78
  -7  13   0    0.41    0.54
  -7  13   0    0.97    0.69
  -7  13   0    0.21    1.10
  -7  13   0    1.33    0.80
  -7  13   0    2.25    1.31
  -7  13   0    0.68    1.19
  -7  13   1   48.08    3.59
  -7  13   1   46.02    3.39
  -7  13   1   46.34    4.78
  -7  13   1   50.77    4.34
  -7  13   1   48.27    4.36
  -7  13   1   41.40    4.09
  -7  13   2   26.98    3.17
  -7  13   2   23.27    2.92
  -7  13   2   26.68    3.16
  -7  13   2   30.42    2.60
  -7  13   2   28.79    3.79
  -7  13   2   28.42    2.72
  -7  13   3   57.55    5.25
  -7  13   3   45.01    3.99
  -7  13   3   42.86    3.84
  -7  13   3   43.06    4.02
  -7  13   3   49.02    3.64
  -7  13   4    3.32    1.30
  -7  13   4    3.53    1.08
  -7  13   4    3.65    1.26
  -7  13   4    6.04    1.38
  -7  13   4    4.86    1.96
  -7  13   5    6.38    1.37
  -7  13   5    3.97    1.31
  -7  13   5    4.60    1.44
  -7  13   5    3.73    1.11
  -7  13   5    8.01    2.27
  -7  13   5    5.03    1.35
  -7  13   6   29.46    2.92
  -7  13   6   28.76    2.61
  -7  13   6   22.83    3.07
  -7  13   6   29.37    2.77
  -7  13   6   27.50    2.74
  -7  13   6   30.47    2.60
  -7  13   7   32.70    2.67
  -7  13   7   32.89    2.89
  -7  13   7   32.76    2.86
  -7  13   7   31.10    2.85
  -7  13   7   35.94    3.30
  -7  13   8   42.04    3.08
  -7  13   8   34.20    2.61
  -7  13   8   40.87    3.21
  -7  13   8   43.24    3.02
  -7  13   8   39.13    3.01
  -7  13   8   45.98    3.11
  -7  13   8   39.75    2.98
  -7  13   9    6.59    1.03
  -7  13   9    7.16    1.23
  -7  13   9    6.35    1.07
  -7  13   9    7.11    1.16
  -7  13   9    5.15    0.88
  -7  13   9    6.20    1.03
  -7  13   9    7.85    1.25
  -7  14  -7    1.53    0.61
  -7  14  -6    1.15    0.49
  -7  14  -6   -0.73    0.58
  -7  14  -5    9.05    1.36
  -7  14  -5   12.47    1.59
  -7  14  -5   10.03    1.35
  -7  14  -4    1.25    0.60
  -7  14  -4    2.79    0.83
  -7  14  -4    3.37    0.96
  -7  14  -3    5.90    1.12
  -7  14  -3    5.54    1.08
  -7  14  -3    5.55    1.35
  -7  14  -2    0.71    0.63
  -7  14  -2    0.56    0.64
  -7  14  -2    2.26    0.90
  -7  14  -2   -0.28    0.66
  -7  14  -2    1.83    1.08
  -7  14  -1    2.55    1.05
  -7  14  -1    2.35    0.84
  -7  14  -1    1.46    0.74
  -7  14  -1    1.69    1.09
  -7  14  -1    2.75    0.95
  -7  14   0   13.27    1.92
  -7  14   0   12.08    1.82
  -7  14   0   12.66    1.64
  -7  14   0    8.95    1.66
  -7  14   0    8.66    1.26
  -7  14   1   12.03    1.77
  -7  14   1   10.75    1.75
  -7  14   1   11.06    1.53
  -7  14   1   12.65    1.91
  -7  14   1    9.47    1.28
  -7  14   1   10.01    1.57
  -7  14   2   16.48    2.04
  -7  14   2   13.66    1.76
  -7  14   2   15.92    2.03
  -7  14   2   14.72    1.98
  -7  14   2   15.61    1.74
  -7  14   3    5.63    1.27
  -7  14   3    7.31    1.38
  -7  14   3    5.27    1.13
  -7  14   3    4.49    1.06
  -7  14   3    6.94    1.36
  -7  14   3    5.20    1.10
  -7  14   4    8.54    1.35
  -7  14   4    8.73    1.45
  -7  14   4    8.04    1.23
  -7  14   4   11.42    1.62
  -7  14   4   11.14    1.42
  -7  14   4    9.35    1.43
  -7  14   5    2.67    0.73
  -7  14   5    2.20    0.79
  -7  14   5    3.79    0.91
  -7  14   5    1.76    0.68
  -7  14   6    3.19    0.86
  -7  14   6    4.24    0.90
  -6  -9  -1   35.95    2.45
  -6  -9   0   19.61    1.80
  -6  -9   0   22.41    1.88
  -6  -9   0   23.69    2.10
  -6  -9   1    7.50    1.15
  -6  -9   2    1.25    0.62
  -6  -9   3   14.36    1.61
  -6  -9   4    6.63    1.14
  -6  -9   5   10.16    1.37
  -6  -9   6   24.58    2.05
  -6  -9   7   15.10    1.56
  -6  -8  -6    0.89    0.64
  -6  -8  -6    0.75    0.48
  -6  -8  -5    1.42    0.83
  -6  -8  -5    1.22    0.65
  -6  -8  -5   -0.67    0.61
  -6  -8  -4   -0.41    0.59
  -6  -8  -4   -0.56    0.85
  -6  -8  -4    0.42    0.77
  -6  -8  -3    0.58    0.69
  -6  -8  -3    2.24    0.84
  -6  -8  -3    1.00    0.74
  -6  -8  -3    1.36    0.76
  -6  -8  -2    0.05    0.60
  -6  -8  -2    1.78    0.82
  -6  -8  -1    2.29    0.90
  -6  -8  -1    3.18    0.92
  -6  -8   0    0.26    0.60
  -6  -8   0    0.48    0.54
  -6  -8   1    4.27    1.13
  -6  -8   1    4.98    1.00
  -6  -8   2    4.81    0.95
  -6  -8   2    4.49    1.10
  -6  -8   2    3.73    0.92
  -6  -8   3    6.43    1.22
  -6  -8   3    4.60    0.95
  -6  -8   4   56.21    3.69
  -6  -8   4   61.73    3.78
  -6  -8   8   26.31    2.27
  -6  -8   8   25.10    2.28
  -6  -8   9   -0.10    0.46
  -6  -8   9    0.56    0.59
  -6  -8  10    2.53    0.74
  -6  -8  10    1.49    0.68
  -6  -7  -9   32.10    2.32
  -6  -7  -9   37.36    2.72
  -6  -7  -9   30.12    2.39
  -6  -7  -9   33.58    2.39
  -6  -7  -8   64.14    4.06
  -6  -7  -8   54.27    3.54
  -6  -7  -7   19.06    2.33
  -6  -7  -7   15.13    1.95
  -6  -7  -7   22.50    2.08
  -6  -7  -6    0.69    0.93
  -6  -7  -6    1.08    0.60
  -6  -7  -6    1.45    0.90
  -6  -7  -5   21.07    2.59
  -6  -7  -5   21.16    2.25
  -6  -7  -5   19.64    2.18
  -6  -7  -5   14.82    2.03
  -6  -7  -4   38.88    3.14
  -6  -7  -4   42.27    3.34
  -6  -7  -3   44.33    3.46
  -6  -7  -3   42.39    3.37
  -6  -7  -2    1.72    0.69
  -6  -7  -2    4.64    1.21
  -6  -7  -1   29.70    2.80
  -6  -7  -1   23.47    2.59
  -6  -7   0  126.34    6.57
  -6  -7   2    0.99    0.55
  -6  -6 -11   -0.06    0.48
  -6  -6 -11    0.56    0.52
  -6  -6 -11   -0.30    0.48
  -6  -6 -10    1.70    0.82
  -6  -6 -10    0.23    0.60
  -6  -6 -10    0.85    0.67
  -6  -6 -10   -0.65    0.87
  -6  -6  -9    2.29    0.94
  -6  -6  -9    0.96    0.72
  -6  -6  -8    0.95    0.95
  -6  -6  -8   -1.26    0.86
  -6  -6  -8   -0.27    0.74
  -6  -6  -7   23.60    2.52
  -6  -6  -7   23.39    2.66
  -6  -6  -7   24.39    2.90
  -6  -6  -6    6.08    1.33
  -6  -6  -6    7.50    1.48
  -6  -6  -5   21.78    2.55
  -6  -6  -4    0.16    0.63
  -6  -6  -4    1.18    0.76
  -6  -6  -3    0.16    0.98
  -6  -6  -3    2.79    1.16
  -6  -6  -2   -0.36    0.89
  -6  -6  -2    2.66    0.98
  -6  -5 -13   28.61    2.32
  -6  -5 -13   26.69    2.10
  -6  -5 -13   27.81    2.22
  -6  -5 -12   56.05    3.19
  -6  -5 -12   57.23    3.84
  -6  -5 -12   53.84    3.65
  -6  -5 -12   52.24    3.47
  -6  -5 -11   26.46    2.65
  -6  -5 -11   28.18    2.86
  -6  -5 -11   28.64    2.81
  -6  -5 -11   26.07    2.52
  -6  -5 -11   26.76    2.37
  -6  -5 -10   10.79    1.93
  -6  -5 -10   15.46    2.09
  -6  -5 -10   17.87    2.38
  -6  -5  -9    0.00    0.94
  -6  -5  -9    0.45    0.81
  -6  -5  -8   53.79    4.59
  -6  -5  -8   48.32    4.14
  -6  -5  -7    7.92    1.67
  -6  -5  -6  114.00    6.70
  -6  -5  -2   88.61    5.81
  -6  -5  -2   90.45    5.84
  -6  -5  -2   98.94    5.96
  -6  -5  -1    4.80    1.12
  -6  -5  -1    5.16    1.41
  -6  -5  -1    3.56    1.27
  -6  -5  -1    2.68    0.79
  -6  -5   0    1.15    0.73
  -6  -5   0    2.03    1.08
  -6  -5   0    0.63    0.83
  -6  -5   1  239.94   10.69
  -6  -5   1  225.78   10.61
  -6  -5   1  239.83   10.85
  -6  -5   1  231.15   10.41
  -6  -5   2   92.18    5.89
  -6  -5   2   95.35    5.96
  -6  -5   2   93.76    5.93
  -6  -5   2   94.89    5.90
  -6  -5   2   83.43    5.50
  -6  -5   3    2.95    1.13
  -6  -5   3    2.79    0.95
  -6  -5   3    3.25    1.22
  -6  -5   4   10.91    1.91
  -6  -5   4    9.03    1.85
  -6  -5   4    7.16    1.53
  -6  -5   5  143.90    7.49
  -6  -5   5  140.10    7.68
  -6  -5   5  145.38    7.87
  -6  -5   6   93.15    6.14
  -6  -5   6   97.13    6.06
  -6  -5   6   93.32    5.77
  -6  -5  17    3.40    0.78
  -6  -4 -15   26.05    1.88
  -6  -4 -15   29.02    2.09
  -6  -4 -14   30.25    2.13
  -6  -4 -14   29.13    2.35
  -6  -4 -14   32.30    2.56
  -6  -4 -14   30.84    2.51
  -6  -4 -13    7.86    1.40
  -6  -4 -13    9.64    1.33
  -6  -4 -13    9.12    1.52
  -6  -4 -13    8.32    1.52
  -6  -4 -12    1.16    1.09
  -6  -4 -12    0.24    0.73
  -6  -4 -12   -0.79    1.03
  -6  -4 -12    1.23    0.60
  -6  -4 -11   17.89    2.27
  -6  -4 -11   15.97    2.21
  -6  -4 -11   21.61    2.77
  -6  -4 -11   19.74    2.61
  -6  -4 -10   37.21    3.51
  -6  -4 -10   38.66    3.85
  -6  -4  -9  272.59   12.40
  -6  -4  -9  263.85   11.82
  -6  -4  -8   21.44    2.93
  -6  -4  -8   20.08    2.61
  -6  -4  -7   12.25    2.12
  -6  -4  -6    8.56    1.76
  -6  -4  -6    6.59    1.40
  -6  -4  -5  151.71    8.15
  -6  -4  -5  153.79    8.08
  -6  -4  -5  153.93    8.21
  -6  -4  -5  156.16    8.14
  -6  -4  -5  125.77    7.47
  -6  -4  -5  158.39    8.24
  -6  -4  -4    7.22    1.74
  -6  -4  -4    2.41    0.87
  -6  -4  -4    4.77    1.47
  -6  -4  -4    5.68    1.52
  -6  -4  -4    6.13    1.49
  -6  -4  -4    7.76    1.76
  -6  -4  -3    4.36    1.43
  -6  -4  -3    2.76    1.00
  -6  -4  -3    1.43    0.81
  -6  -4  -3    2.86    1.12
  -6  -4  -2   62.75    4.60
  -6  -4  -2   64.61    4.70
  -6  -4  -2   56.90    4.27
  -6  -4  -2   59.89    4.57
  -6  -4  -1   41.94    3.78
  -6  -4  -1   40.85    3.54
  -6  -4  -1   43.63    3.82
  -6  -4  -1   49.17    3.96
  -6  -4   0   54.91    4.28
  -6  -4   0   52.82    4.28
  -6  -4   0   55.78    4.31
  -6  -4   0   53.36    4.06
  -6  -4   1  345.98   13.38
  -6  -4   1  330.16   13.60
  -6  -4   1  338.08   13.63
  -6  -4   2    7.74    1.69
  -6  -4   2    6.40    1.45
  -6  -4   2    6.85    1.43
  -6  -4   3    0.16    1.00
  -6  -4   3    1.47    0.88
  -6  -4   3    1.53    1.02
  -6  -4   4  388.57   15.07
  -6  -4   4  386.26   14.88
  -6  -4   4  375.03   14.52
  -6  -4   5   33.49    3.20
  -6  -4   5   33.10    3.10
  -6  -4   5   30.93    3.18
  -6  -4   6   12.11    1.89
  -6  -4   6   12.22    2.06
  -6  -4   6   12.79    2.14
  -6  -4   7  147.98    7.72
  -6  -4   7  131.62    7.02
  -6  -4   7  128.21    7.64
  -6  -4   8   28.65    2.96
  -6  -4   8   32.41    3.71
  -6  -4   8   32.59    3.36
  -6  -4   9  112.36    7.38
  -6  -4   9  110.22    6.91
  -6  -4   9  108.30    7.20
  -6  -3 -16    7.74    1.10
  -6  -3 -16    7.29    1.03
  -6  -3 -15   42.82    3.05
  -6  -3 -15   42.72    2.76
  -6  -3 -15   38.77    2.85
  -6  -3 -15   42.43    3.03
  -6  -3 -14   33.09    2.92
  -6  -3 -14   31.12    2.63
  -6  -3 -14   35.20    3.02
  -6  -3 -14   30.30    2.76
  -6  -3 -13   -0.70    0.93
  -6  -3 -13    1.08    0.73
  -6  -3 -13   -0.43    0.70
  -6  -3 -13    0.51    0.75
  -6  -3 -12   19.54    2.63
  -6  -3 -12   20.53    2.64
  -6  -3 -12   20.50    2.46
  -6  -3 -12   26.33    3.05
  -6  -3 -12   24.51    2.55
  -6  -3 -11   88.61    6.09
  -6  -3 -11   92.58    5.73
  -6  -3 -11   82.43    5.86
  -6  -3 -10  152.25    8.71
  -6  -3 -10  164.60    8.43
  -6  -3  -9   47.62    4.48
  -6  -3  -9   49.74    4.21
  -6  -3  -8    6.90    1.57
  -6  -3  -8    7.43    1.60
  -6  -3  -8    8.32    1.75
  -6  -3  -8    4.44    1.53
  -6  -3  -7  118.22    6.94
  -6  -3  -7  116.16    6.97
  -6  -3  -7  113.76    6.83
  -6  -3  -7  114.56    7.02
  -6  -3  -7  114.99    6.73
  -6  -3  -6  143.68    7.51
  -6  -3  -6  130.87    7.39
  -6  -3  -6  138.59    7.69
  -6  -3  -6  135.13    7.57
  -6  -3  -6  137.36    7.67
  -6  -3  -6  134.74    7.57
  -6  -3  -5   89.15    5.78
  -6  -3  -5   98.63    5.78
  -6  -3  -5   94.74    6.01
  -6  -3  -5   86.61    5.73
  -6  -3  -5   90.50    5.95
  -6  -3  -5   88.63    5.71
  -6  -3  -4   14.73    2.18
  -6  -3  -4   15.47    2.23
  -6  -3  -4   15.02    2.04
  -6  -3  -4   13.29    2.03
  -6  -3  -3  142.41    7.03
  -6  -3  -3  139.32    7.33
  -6  -3  -3  134.43    7.18
  -6  -3  -3  133.11    7.14
  -6  -3  -2  143.79    7.35
  -6  -3  -2  131.45    7.12
  -6  -3  -2  145.17    7.11
  -6  -3  -2  147.65    7.48
  -6  -3  -1  635.34   22.44
  -6  -3  -1  631.76   22.30
  -6  -3  -1  656.97   22.64
  -6  -3  -1  679.30   22.24
  -6  -3   0    3.96    1.07
  -6  -3   0    6.33    1.51
  -6  -3   0    4.38    1.11
  -6  -3   0    7.22    1.55
  -6  -3   0    5.60    1.11
  -6  -3   1    1.55    0.79
  -6  -3   1    2.81    1.18
  -6  -3   1    1.48    1.01
  -6  -3   2  249.89   10.15
  -6  -3   2  246.65   10.38
  -6  -3   2  233.03   10.24
  -6  -3   3 1103.61   35.67
  -6  -3   3 1142.03   35.50
  -6  -3   3 1123.56   35.79
  -6  -3   4   46.28    3.46
  -6  -3   4   41.04    3.54
  -6  -3   4   43.74    3.53
  -6  -3   5    5.33    1.20
  -6  -3   5    5.60    1.36
  -6  -3   5    4.07    1.21
  -6  -3   5    3.07    1.07
  -6  -3   6   70.82    4.93
  -6  -3   6   71.78    4.97
  -6  -3   6   62.58    4.51
  -6  -3   7  268.67   12.07
  -6  -3   7  268.87   11.50
  -6  -3   7  261.83   11.92
  -6  -3   8  166.42    8.98
  -6  -3   8  153.76    8.12
  -6  -3   8  154.84    8.73
  -6  -3   9   54.12    4.93
  -6  -3   9   48.60    4.20
  -6  -3   9   46.42    4.56
  -6  -3  10    0.74    1.32
  -6  -3  10   -0.22    1.21
  -6  -3  11   65.67    5.71
  -6  -3  11   52.73    5.75
  -6  -3  11   67.45    5.60
  -6  -2 -17   21.88    1.77
  -6  -2 -17   22.50    1.88
  -6  -2 -16    1.05    0.50
  -6  -2 -16    0.20    0.52
  -6  -2 -16    0.74    0.63
  -6  -2 -16    0.73    0.54
  -6  -2 -15    2.22    0.86
  -6  -2 -15    3.33    0.94
  -6  -2 -15    3.67    1.09
  -6  -2 -15    0.58    0.91
  -6  -2 -14   43.02    3.63
  -6  -2 -14   43.65    3.58
  -6  -2 -14   43.08    3.41
  -6  -2 -14   44.95    3.65
  -6  -2 -13   22.66    2.67
  -6  -2 -13   21.65    2.69
  -6  -2 -13   24.57    2.86
  -6  -2 -13   25.58    2.95
  -6  -2 -12    1.24    0.95
  -6  -2 -12    1.02    1.06
  -6  -2 -12    0.86    0.87
  -6  -2 -12    0.00    0.89
  -6  -2 -11   29.81    3.46
  -6  -2 -11   23.45    2.98
  -6  -2 -10   22.61    3.04
  -6  -2  -9    4.54    1.37
  -6  -2  -9    7.06    1.81
  -6  -2  -9    3.68    1.11
  -6  -2  -9    5.85    1.73
  -6  -2  -8  299.93   13.17
  -6  -2  -8  275.01   12.56
  -6  -2  -8  300.81   13.06
  -6  -2  -8  314.66   13.21
  -6  -2  -8  295.15   12.94
  -6  -2  -7  113.70    6.80
  -6  -2  -7  113.42    6.77
  -6  -2  -7  107.60    6.56
  -6  -2  -7  119.01    6.99
  -6  -2  -7  110.01    6.76
  -6  -2  -6   52.44    4.15
  -6  -2  -6   54.72    4.35
  -6  -2  -6   59.56    4.56
  -6  -2  -6   52.40    4.20
  -6  -2  -6   52.61    4.32
  -6  -2  -5  136.08    7.26
  -6  -2  -5  135.39    7.18
  -6  -2  -5  149.16    7.72
  -6  -2  -5  156.87    7.34
  -6  -2  -5  146.81    7.62
  -6  -2  -5  131.15    7.25
  -6  -2  -4  291.13   12.11
  -6  -2  -4  297.16   12.27
  -6  -2  -4  292.83   12.32
  -6  -2  -3  105.03    6.00
  -6  -2  -3  103.98    5.92
  -6  -2  -3  110.05    6.15
  -6  -2  -2   56.61    4.08
  -6  -2  -2   61.43    4.28
  -6  -2  -2   69.69    4.17
  -6  -2  -2   59.30    4.16
  -6  -2  -1  305.02   11.20
  -6  -2  -1  262.44   11.12
  -6  -2  -1  257.71   10.96
  -6  -2  -1  300.33   11.01
  -6  -2  -1  271.15   11.27
  -6  -2   0  410.40   14.50
  -6  -2   0  423.14   14.37
  -6  -2   1   46.22    3.42
  -6  -2   1   49.64    3.35
  -6  -2   1   41.29    3.29
  -6  -2   2    5.17    1.22
  -6  -2   2    4.82    1.05
  -6  -2   2    4.28    1.08
  -6  -2   3    1.98    0.87
  -6  -2   3    2.22    0.76
  -6  -2   4   48.55    3.62
  -6  -2   4   62.55    4.10
  -6  -2   4   53.66    3.56
  -6  -2   4   64.33    4.11
  -6  -2   5  176.80    8.01
  -6  -2   5  167.75    7.87
  -6  -2   6   71.09    4.93
  -6  -2   6   77.08    5.07
  -6  -2   7   77.61    5.41
  -6  -2   7   80.00    5.48
  -6  -2   8   39.78    3.89
  -6  -2   8   40.27    3.93
  -6  -2   8   43.93    4.49
  -6  -2   9  222.97   11.08
  -6  -2   9  205.75   10.84
  -6  -2  10   48.73    5.19
  -6  -2  10   50.96    4.81
  -6  -2  10   52.34    4.81
  -6  -2  11  311.34   14.37
  -6  -2  11  311.70   15.37
  -6  -2  11  327.61   14.65
  -6  -2  12   14.53    3.13
  -6  -2  12   11.98    2.45
  -6  -2  12   11.99    2.43
  -6  -2  19    8.06    1.23
  -6  -1 -18    6.59    1.01
  -6  -1 -17   -0.08    0.54
  -6  -1 -17    0.96    0.63
  -6  -1 -17   -0.20    0.58
  -6  -1 -16    2.83    0.90
  -6  -1 -16    3.57    0.84
  -6  -1 -16    3.15    0.90
  -6  -1 -16    3.97    1.11
  -6  -1 -16    4.70    0.94
  -6  -1 -15   17.31    2.27
  -6  -1 -15   18.09    2.20
  -6  -1 -15   16.12    2.12
  -6  -1 -15   21.24    2.31
  -6  -1 -15   23.19    2.35
  -6  -1 -14   54.12    4.19
  -6  -1 -14   54.21    4.32
  -6  -1 -14   52.73    4.15
  -6  -1 -13   85.57    5.71
  -6  -1 -13   84.62    5.77
  -6  -1 -13   86.52    5.73
  -6  -1 -12    7.22    1.75
  -6  -1 -12    5.99    1.74
  -6  -1 -12    4.84    1.34
  -6  -1 -12    4.85    1.46
  -6  -1 -11    2.81    1.12
  -6  -1 -11    3.12    0.92
  -6  -1 -11    3.60    1.34
  -6  -1 -10  115.63    7.09
  -6  -1 -10  110.20    6.94
  -6  -1 -10   98.77    6.60
  -6  -1 -10   87.33    6.26
  -6  -1 -10  108.26    6.95
  -6  -1 -10  108.09    6.84
  -6  -1  -9  276.25   12.35
  -6  -1  -9  256.93   11.87
  -6  -1  -9  262.79   12.31
  -6  -1  -9  305.11   12.88
  -6  -1  -9  265.66   12.22
  -6  -1  -9  280.67   12.45
  -6  -1  -8   85.78    5.70
  -6  -1  -8   90.50    6.00
  -6  -1  -8   84.91    5.82
  -6  -1  -8   94.22    6.09
  -6  -1  -8   87.41    5.87
  -6  -1  -7    2.79    0.89
  -6  -1  -7    3.40    1.29
  -6  -1  -7    1.75    1.06
  -6  -1  -7    0.79    0.78
  -6  -1  -7    1.95    1.02
  -6  -1  -6  148.87    7.29
  -6  -1  -6  139.80    7.44
  -6  -1  -6  138.53    7.36
  -6  -1  -6  145.30    7.59
  -6  -1  -6  152.07    7.72
  -6  -1  -5  191.60    8.62
  -6  -1  -5  194.08    8.94
  -6  -1  -5  200.22    9.12
  -6  -1  -5  194.45    8.87
  -6  -1  -5  201.08    9.18
  -6  -1  -4  272.77   11.15
  -6  -1  -4  259.06   10.51
  -6  -1  -4  253.46   10.62
  -6  -1  -4  272.30   11.09
  -6  -1  -4  254.45   10.70
  -6  -1  -3   12.01    1.75
  -6  -1  -3   10.40    1.66
  -6  -1  -3   11.61    1.77
  -6  -1  -2   21.76    2.22
  -6  -1  -2   32.18    2.72
  -6  -1  -1   13.06    1.82
  -6  -1  -1   10.91    1.61
  -6  -1  -1   15.46    1.67
  -6  -1  -1   11.91    1.79
  -6  -1   0  808.07   25.49
  -6  -1   0  868.69   25.50
  -6  -1   1  313.08   10.78
  -6  -1   1  295.34   10.85
  -6  -1   2   28.52    2.26
  -6  -1   2   25.39    2.26
  -6  -1   3    8.79    1.28
  -6  -1   3    7.71    1.17
  -6  -1   4   51.95    3.56
  -6  -1   4   53.17    3.56
  -6  -1   5  202.16    8.85
  -6  -1   5  206.40    8.92
  -6  -1   6   29.69    3.20
  -6  -1   7    5.06    1.66
  -6  -1   8  162.29    9.22
  -6  -1   9  305.68   14.11
  -6  -1  10   81.75    6.44
  -6  -1  11   18.98    3.23
  -6  -1  12   36.09    4.35
  -6  -1  13  194.18    9.87
  -6  -1  13  193.12   10.72
  -6  -1  20   -0.02    0.64
  -6   0 -18   32.79    2.36
  -6   0 -18   33.77    2.50
  -6   0 -17   36.35    2.60
  -6   0 -17   34.83    2.73
  -6   0 -17   39.29    2.92
  -6   0 -17   38.02    3.00
  -6   0 -16   58.61    3.79
  -6   0 -16   56.81    3.86
  -6   0 -16   53.21    3.86
  -6   0 -16   57.31    4.09
  -6   0 -15    4.22    1.18
  -6   0 -15    1.94    0.85
  -6   0 -15    1.86    0.94
  -6   0 -15    2.27    1.07
  -6   0 -14  126.23    6.93
  -6   0 -14  129.98    7.19
  -6   0 -14  129.46    7.04
  -6   0 -13  158.32    8.23
  -6   0 -13  161.58    8.23
  -6   0 -13  152.85    8.25
  -6   0 -12  103.90    6.62
  -6   0 -12  107.73    6.60
  -6   0 -12  108.44    6.70
  -6   0 -11   27.28    3.13
  -6   0 -11   23.92    3.08
  -6   0 -11   26.49    3.12
  -6   0 -11   29.36    3.34
  -6   0 -11   29.27    3.38
  -6   0 -10    1.78    1.08
  -6   0 -10    0.06    0.96
  -6   0 -10    0.08    0.98
  -6   0 -10   -0.12    0.86
  -6   0  -9  337.42   13.38
  -6   0  -9  310.41   13.55
  -6   0  -9  319.61   13.64
  -6   0  -9  313.51   13.64
  -6   0  -9  310.84   13.44
  -6   0  -8  100.78    5.86
  -6   0  -8   91.58    5.89
  -6   0  -8   96.16    6.09
  -6   0  -8   88.00    5.88
  -6   0  -8   93.11    6.00
  -6   0  -8   94.01    6.06
  -6   0  -8  100.86    6.29
  -6   0  -7  188.44    8.97
  -6   0  -7  180.26    8.81
  -6   0  -7  173.04    8.56
  -6   0  -7  197.82    8.64
  -6   0  -7  167.18    8.55
  -6   0  -6    3.08    1.01
  -6   0  -6    1.76    0.90
  -6   0  -6    3.06    0.97
  -6   0  -6    3.38    1.09
  -6   0  -6    3.61    1.14
  -6   0  -5    1.69    0.96
  -6   0  -5    1.74    0.80
  -6   0  -5    3.10    0.99
  -6   0  -5    1.49    1.02
  -6   0  -5    2.22    0.91
  -6   0  -4  590.04   20.41
  -6   0  -4  578.51   20.29
  -6   0  -4  636.56   20.26
  -6   0  -4  614.69   20.92
  -6   0  -4  610.91   20.87
  -6   0  -3   60.49    3.69
  -6   0  -3   58.28    3.83
  -6   0  -3   57.74    3.80
  -6   0  -2   47.59    3.12
  -6   0  -2   40.27    3.02
  -6   0  -2   41.53    3.10
  -6   0  -1   19.06    1.89
  -6   0  -1   18.88    1.99
  -6   0  -1   19.65    2.04
  -6   0   0 1098.49   33.64
  -6   0   1  178.24    7.50
  -6   0   1  200.75    7.47
  -6   0   7  300.44   12.96
  -6   0   7  311.84   12.77
  -6   0   8    0.81    0.82
  -6   0   8    0.31    0.89
  -6   0   9   12.71    2.30
  -6   0   9   12.19    2.42
  -6   0  10  283.57   13.43
  -6   0  10  278.51   13.95
  -6   0  11   84.78    6.32
  -6   0  11   94.55    7.41
  -6   0  11   82.52    6.70
  -6   0  12    4.00    2.00
  -6   0  12    2.37    1.74
  -6   0  12    5.88    1.76
  -6   0  13   28.64    4.27
  -6   0  13   38.43    4.30
  -6   0  13   29.88    4.48
  -6   0  14    8.46    2.85
  -6   0  14   13.09    2.60
  -6   0  21   18.33    1.64
  -6   1 -19   11.52    1.28
  -6   1 -19   10.52    1.25
  -6   1 -18    4.39    1.03
  -6   1 -18    3.59    0.81
  -6   1 -18    4.93    1.00
  -6   1 -17   14.31    1.81
  -6   1 -17   15.32    1.75
  -6   1 -17   13.11    1.80
  -6   1 -17   13.08    1.78
  -6   1 -16   12.27    1.92
  -6   1 -16    9.71    1.65
  -6   1 -16    9.96    1.62
  -6   1 -16   11.06    1.83
  -6   1 -15   45.78    3.69
  -6   1 -15   43.52    3.60
  -6   1 -15   42.28    3.54
  -6   1 -15   40.84    3.65
  -6   1 -14  198.41    9.39
  -6   1 -14  192.65    9.52
  -6   1 -14  189.08    9.20
  -6   1 -13   31.07    3.24
  -6   1 -13   31.75    3.28
  -6   1 -13   31.87    3.27
  -6   1 -12  168.27    8.78
  -6   1 -12  170.22    9.03
  -6   1 -12  168.42    8.79
  -6   1 -12  164.16    8.98
  -6   1 -12  191.70    9.40
  -6   1 -12  167.31    8.66
  -6   1 -11  237.77   11.30
  -6   1 -11  234.36   10.89
  -6   1 -11  229.76   10.86
  -6   1 -11  229.62   11.12
  -6   1 -11  237.85   11.20
  -6   1 -11  240.67   10.87
  -6   1 -10   76.21    5.57
  -6   1 -10   77.90    5.60
  -6   1 -10   77.75    5.65
  -6   1  -9   13.16    2.07
  -6   1  -9   12.34    2.27
  -6   1  -9    9.36    1.86
  -6   1  -9   10.95    1.99
  -6   1  -9   11.64    2.10
  -6   1  -8  160.94    8.32
  -6   1  -8  165.96    8.30
  -6   1  -8  148.74    7.88
  -6   1  -8  153.91    8.10
  -6   1  -8  152.66    8.04
  -6   1  -8  158.25    8.20
  -6   1  -7   12.31    1.91
  -6   1  -7   11.04    1.95
  -6   1  -7   11.47    1.89
  -6   1  -7   11.70    1.95
  -6   1  -7   10.78    1.82
  -6   1  -7   14.75    2.17
  -6   1  -6   24.61    2.71
  -6   1  -6   22.47    2.62
  -6   1  -6   25.48    2.60
  -6   1  -6   21.43    2.45
  -6   1  -5   28.64    2.38
  -6   1  -5   24.48    2.46
  -6   1  -5   25.46    2.59
  -6   1  -5   24.93    2.46
  -6   1  -5   24.77    2.64
  -6   1  -4    0.18    0.64
  -6   1  -4    0.48    0.76
  -6   1  -4    1.65    0.83
  -6   1  -4    0.92    0.60
  -6   1  -4    0.56    0.94
  -6   1  -3    5.15    1.06
  -6   1  -3    3.93    1.06
  -6   1  -3    5.32    0.94
  -6   1  -3    4.80    1.15
  -6   1  -3    4.59    1.00
  -6   1  -2  253.86   10.05
  -6   1  -2  260.78   10.10
  -6   1  -1  168.41    7.29
  -6   1  -1  175.40    7.38
  -6   1   0   19.36    1.87
  -6   1   0   20.19    1.91
  -6   1   0   21.21    1.77
  -6   1   1    8.08    1.09
  -6   1   8  236.29   10.06
  -6   1   9  103.59    6.60
  -6   1   9   98.63    6.72
  -6   1  10  344.89   15.42
  -6   1  10  360.29   15.86
  -6   1  11   47.48    4.93
  -6   1  11   45.11    4.93
  -6   1  11   45.00    4.63
  -6   1  12   36.59    4.71
  -6   1  12   36.69    4.46
  -6   1  12   36.83    4.75
  -6   1  13   33.32    4.83
  -6   1  13   40.92    4.85
  -6   1  13   46.08    4.53
  -6   1  14   27.15    4.35
  -6   1  14   27.53    3.59
  -6   1  14   20.07    3.47
  -6   2 -19    0.89    0.57
  -6   2 -19    0.59    0.42
  -6   2 -19    0.63    0.53
  -6   2 -18    0.29    0.62
  -6   2 -18   -0.35    0.57
  -6   2 -18   -0.79    0.74
  -6   2 -17   61.25    4.07
  -6   2 -17   66.87    3.95
  -6   2 -17   58.44    3.95
  -6   2 -17   64.76    4.28
  -6   2 -17   64.32    4.02
  -6   2 -16   57.49    4.26
  -6   2 -16   59.57    4.18
  -6   2 -16   63.33    4.21
  -6   2 -16   64.02    4.39
  -6   2 -15   25.69    2.84
  -6   2 -15   28.18    3.03
  -6   2 -15   35.62    3.07
  -6   2 -15   27.16    2.82
  -6   2 -15   31.72    3.10
  -6   2 -14   45.33    3.86
  -6   2 -14   44.09    3.75
  -6   2 -14   44.03    3.77
  -6   2 -14   44.09    3.82
  -6   2 -14   42.31    3.77
  -6   2 -13   55.29    4.40
  -6   2 -13   52.50    4.36
  -6   2 -13   56.03    4.33
  -6   2 -12  344.02   14.57
  -6   2 -12  355.53   14.48
  -6   2 -12  353.60   14.65
  -6   2 -12  383.32   15.38
  -6   2 -12  382.30   15.21
  -6   2 -12  380.05   15.24
  -6   2 -11  469.26   18.15
  -6   2 -11  459.15   17.64
  -6   2 -11  457.71   18.13
  -6   2 -11  452.11   17.56
  -6   2 -11  480.40   17.60
  -6   2 -11  462.35   17.93
  -6   2 -10   20.39    2.66
  -6   2 -10   24.43    3.05
  -6   2 -10   19.95    2.76
  -6   2  -9   -0.49    1.14
  -6   2  -9   -0.04    0.71
  -6   2  -9    0.78    1.21
  -6   2  -9    1.18    0.86
  -6   2  -9    2.99    1.28
  -6   2  -8  106.07    6.31
  -6   2  -8  112.51    6.48
  -6   2  -8  113.15    6.69
  -6   2  -8  113.25    6.58
  -6   2  -8  114.64    6.66
  -6   2  -8  114.00    6.76
  -6   2  -7  255.57   10.76
  -6   2  -7  253.11   10.80
  -6   2  -7  259.77   11.17
  -6   2  -7  249.97   10.96
  -6   2  -7  257.50   11.17
  -6   2  -7  249.05   11.01
  -6   2  -6   70.40    4.81
  -6   2  -6   67.44    4.61
  -6   2  -6   67.40    4.70
  -6   2  -6   65.92    4.39
  -6   2  -6   71.52    4.72
  -6   2  -6   68.20    4.38
  -6   2  -5   39.93    3.08
  -6   2  -5   41.03    3.38
  -6   2  -5   39.01    3.40
  -6   2  -5   37.26    2.99
  -6   2  -5   41.17    3.38
  -6   2  -5   35.91    3.31
  -6   2  -4   77.58    4.34
  -6   2  -4   76.26    4.32
  -6   2  -4   79.81    4.70
  -6   2  -4   75.72    4.66
  -6   2  -3    9.91    1.37
  -6   2  -3    9.53    1.35
  -6   2  -3    7.96    1.42
  -6   2  -3    8.48    1.50
  -6   2  -2  504.11   16.45
  -6   2  -2  493.83   16.93
  -6   2  -2  499.59   16.90
  -6   2  -2  484.30   16.32
  -6   2  -1  161.31    6.57
  -6   2  -1  169.49    6.70
  -6   2  -1  162.25    7.04
  -6   2  -1  158.10    6.96
  -6   2   0  485.26   15.81
  -6   2   0  484.45   15.86
  -6   2   8  347.71   12.85
  -6   2   8  342.61   12.55
  -6   2   9   51.11    3.80
  -6   2   9   43.89    3.84
  -6   2  10   14.03    2.38
  -6   2  11  240.68   12.50
  -6   2  11  240.30   11.83
  -6   2  11  256.88   12.40
  -6   2  12  520.96   23.05
  -6   2  12  578.20   22.57
  -6   2  12  550.97   21.83
  -6   2  13   68.88    6.32
  -6   2  13   75.51    6.35
  -6   2  14    8.32    3.19
  -6   2  14    8.71    2.35
  -6   2  14   10.56    2.59
  -6   2  19   14.40    2.19
  -6   2  20    6.56    1.24
  -6   3 -19    5.01    0.89
  -6   3 -19    5.79    0.97
  -6   3 -19    5.96    1.03
  -6   3 -19    6.16    1.08
  -6   3 -18   -0.01    0.68
  -6   3 -18   -0.02    0.50
  -6   3 -18   -0.11    0.48
  -6   3 -17   16.23    1.74
  -6   3 -17   15.68    1.94
  -6   3 -17   15.47    1.99
  -6   3 -17   15.31    2.04
  -6   3 -17   14.65    1.82
  -6   3 -17   15.45    1.81
  -6   3 -16    4.30    1.17
  -6   3 -16    3.40    1.10
  -6   3 -16    4.75    1.19
  -6   3 -16    4.93    1.27
  -6   3 -16    4.94    1.11
  -6   3 -16    3.84    1.17
  -6   3 -15    7.48    1.64
  -6   3 -15    5.72    1.30
  -6   3 -15    7.40    1.62
  -6   3 -15    8.35    1.55
  -6   3 -15    5.31    1.32
  -6   3 -14   24.36    2.83
  -6   3 -14   18.83    2.45
  -6   3 -14   20.54    2.57
  -6   3 -14   21.62    2.56
  -6   3 -14   23.88    2.76
  -6   3 -13   14.13    2.10
  -6   3 -13   10.20    1.84
  -6   3 -13   14.75    2.22
  -6   3 -13   10.44    1.81
  -6   3 -13   10.30    1.88
  -6   3 -13   12.93    2.15
  -6   3 -13   11.91    2.10
  -6   3 -13    8.83    1.70
  -6   3 -13    8.48    1.74
  -6   3 -12   63.44    4.78
  -6   3 -12   64.53    4.84
  -6   3 -12   63.01    4.95
  -6   3 -12   62.24    4.68
  -6   3 -12   70.31    5.20
  -6   3 -12   60.71    4.50
  -6   3 -11   77.07    5.39
  -6   3 -11   80.85    5.23
  -6   3 -11   85.43    5.49
  -6   3 -11   84.11    5.82
  -6   3 -11   81.52    5.75
  -6   3 -11   83.55    5.51
  -6   3 -11   81.74    5.48
  -6   3 -10  259.15   11.12
  -6   3 -10  223.78   10.96
  -6   3 -10  230.69   11.02
  -6   3 -10  227.83   10.66
  -6   3 -10  252.63   11.14
  -6   3  -9  124.24    7.37
  -6   3  -9  138.19    7.55
  -6   3  -9  139.00    7.47
  -6   3  -9  135.55    7.32
  -6   3  -9  133.77    7.60
  -6   3  -8   85.67    5.32
  -6   3  -8   83.88    5.46
  -6   3  -8   71.11    5.26
  -6   3  -8   77.25    5.43
  -6   3  -8   84.29    5.46
  -6   3  -7  178.13    8.64
  -6   3  -7  173.42    8.61
  -6   3  -7  180.66    8.72
  -6   3  -7  174.10    8.29
  -6   3  -7  169.20    8.50
  -6   3  -6   61.86    4.44
  -6   3  -6   58.80    4.39
  -6   3  -6   55.75    4.27
  -6   3  -6   60.83    4.12
  -6   3  -6   65.62    4.54
  -6   3  -6   62.27    4.17
  -6   3  -5   23.95    2.65
  -6   3  -5   28.68    2.58
  -6   3  -5   26.22    2.51
  -6   3  -5   25.47    2.74
  -6   3  -5   27.69    2.82
  -6   3  -5   28.68    2.88
  -6   3  -4   63.69    3.78
  -6   3  -4   60.28    4.25
  -6   3  -4   52.64    3.86
  -6   3  -4   54.52    3.84
  -6   3  -4   54.95    4.13
  -6   3  -4   63.26    3.74
  -6   3  -3    1.45    0.99
  -6   3  -3    1.29    1.02
  -6   3  -3    3.25    1.11
  -6   3  -3    1.66    0.69
  -6   3  -3    2.39    0.71
  -6   3  -3    2.56    0.72
  -6   3  -2   29.67    2.94
  -6   3  -2   34.48    3.10
  -6   3  -2   30.19    2.58
  -6   3  -2   34.81    2.37
  -6   3  -2   33.53    2.35
  -6   3  -2   30.10    2.60
  -6   3  -1   15.28    1.44
  -6   3  -1   14.53    1.71
  -6   3  -1   15.15    1.42
  -6   3  -1   13.03    1.59
  -6   3   0  215.87    8.50
  -6   3   0  216.28    8.51
  -6   3   1    0.71    0.55
  -6   3   1    0.23    0.45
  -6   3   2   29.21    2.24
  -6   3   2   28.00    2.18
  -6   3   3  306.77   10.83
  -6   3   4   48.11    3.40
  -6   3   5 1141.21   35.18
  -6   3   6  638.80   21.03
  -6   3   6  656.46   21.22
  -6   3   7  460.52   15.46
  -6   3   7  467.58   15.32
  -6   3   7  417.65   15.34
  -6   3   7  418.01   15.14
  -6   3   8   34.04    2.82
  -6   3   8   37.56    2.97
  -6   3   8   39.90    3.19
  -6   3   9   26.84    2.87
  -6   3   9   26.21    2.74
  -6   3   9   29.11    2.74
  -6   3   9   25.03    2.73
  -6   3  10   19.27    2.33
  -6   3  10   14.49    2.39
  -6   3  10   17.08    2.57
  -6   3  10   18.81    2.52
  -6   3  11  153.10    9.40
  -6   3  11  140.07    9.06
  -6   3  11  154.21    9.09
  -6   3  11  158.04    8.18
  -6   3  12  127.87    9.33
  -6   3  12  133.76    8.60
  -6   3  12  136.38    8.33
  -6   3  13    3.03    1.85
  -6   3  13    8.79    2.27
  -6   3  13    7.40    2.17
  -6   3  14   21.14    3.70
  -6   3  14   14.11    3.54
  -6   3  14   20.62    3.40
  -6   3  20   19.40    2.20
  -6   4 -19   28.81    2.35
  -6   4 -19   31.77    2.29
  -6   4 -19   30.69    2.37
  -6   4 -19   32.16    2.27
  -6   4 -18    6.18    1.23
  -6   4 -18    5.05    1.12
  -6   4 -18    5.68    1.10
  -6   4 -18    5.64    1.23
  -6   4 -18    6.79    1.11
  -6   4 -17    9.62    1.57
  -6   4 -17    7.62    1.45
  -6   4 -17    8.17    1.35
  -6   4 -17    8.91    1.63
  -6   4 -16   10.18    1.62
  -6   4 -16    8.48    1.61
  -6   4 -16    9.43    1.64
  -6   4 -16   10.84    1.65
  -6   4 -16    8.31    1.66
  -6   4 -16    8.81    1.75
  -6   4 -15   43.41    3.66
  -6   4 -15   46.50    3.78
  -6   4 -15   43.86    3.59
  -6   4 -15   44.46    3.79
  -6   4 -15   44.37    3.68
  -6   4 -15   46.35    3.92
  -6   4 -14  134.56    7.20
  -6   4 -14  132.19    7.04
  -6   4 -14  125.72    6.92
  -6   4 -14  133.88    7.38
  -6   4 -14  123.70    7.10
  -6   4 -13   80.38    5.35
  -6   4 -13   77.68    5.24
  -6   4 -13   82.39    5.63
  -6   4 -13   65.75    5.02
  -6   4 -13   72.46    5.04
  -6   4 -13   77.25    5.36
  -6   4 -13   81.53    5.55
  -6   4 -13   81.43    5.51
  -6   4 -12    2.04    0.86
  -6   4 -12    2.06    1.09
  -6   4 -12    0.92    0.93
  -6   4 -12    1.88    1.00
  -6   4 -12    0.90    0.90
  -6   4 -12    1.72    0.88
  -6   4 -12   -0.18    1.32
  -6   4 -12    1.92    1.07
  -6   4 -11  356.35   14.81
  -6   4 -11  357.92   14.89
  -6   4 -11  374.23   14.33
  -6   4 -11  354.84   14.37
  -6   4 -11  361.49   14.65
  -6   4 -11  336.97   14.36
  -6   4 -11  383.41   14.58
  -6   4 -10  705.00   24.83
  -6   4 -10  765.89   25.59
  -6   4 -10  753.69   25.67
  -6   4 -10  723.56   24.84
  -6   4 -10  698.31   25.36
  -6   4 -10  703.92   25.35
  -6   4  -9  260.30   11.49
  -6   4  -9  248.81   11.42
  -6   4  -9  256.67   11.39
  -6   4  -9  257.88   11.11
  -6   4  -9  248.94   11.39
  -6   4  -9  252.80   10.88
  -6   4  -8    0.71    0.91
  -6   4  -8    1.91    1.22
  -6   4  -8    0.15    0.74
  -6   4  -8    0.25    0.77
  -6   4  -8    1.13    0.91
  -6   4  -8    0.36    0.93
  -6   4  -8    1.45    1.10
  -6   4  -7    2.87    1.14
  -6   4  -7    4.58    1.24
  -6   4  -7    3.22    1.06
  -6   4  -7    3.90    1.43
  -6   4  -7    4.09    1.11
  -6   4  -7    2.27    1.02
  -6   4  -7    3.73    1.09
  -6   4  -6    3.49    1.43
  -6   4  -6    3.37    1.20
  -6   4  -6    3.03    1.20
  -6   4  -6    3.65    1.19
  -6   4  -6    4.56    1.03
  -6   4  -6    4.04    1.07
  -6   4  -5   77.95    4.39
  -6   4  -5   61.26    4.38
  -6   4  -5   65.70    4.62
  -6   4  -5   66.29    4.65
  -6   4  -5   58.44    4.31
  -6   4  -4  126.52    6.80
  -6   4  -4  124.33    6.45
  -6   4  -4  130.16    6.83
  -6   4  -4  116.50    6.27
  -6   4  -3    6.29    1.30
  -6   4  -3    8.27    1.46
  -6   4  -3   10.17    1.75
  -6   4  -2  853.82   28.21
  -6   4  -2  865.05   27.51
  -6   4  -2  840.37   28.10
  -6   4  -2  853.73   27.45
  -6   4  -1  533.85   19.32
  -6   4  -1  560.57   18.61
  -6   4  -1  561.05   18.76
  -6   4  -1  532.54   19.27
  -6   4  -1  557.34   18.64
  -6   4   0    5.70    1.10
  -6   4   0    3.99    1.20
  -6   4   0    6.10    1.19
  -6   4   0    2.82    1.01
  -6   4   0    5.33    1.12
  -6   4   1  310.48   10.59
  -6   4   1  256.91   10.99
  -6   4   1  261.66   10.17
  -6   4   1  247.78   10.84
  -6   4   1  295.12   10.45
  -6   4   2  670.81   22.48
  -6   4   2  695.73   21.87
  -6   4   2  677.88   22.80
  -6   4   2  687.36   22.75
  -6   4   3  798.90   23.82
  -6   4   3  763.22   24.52
  -6   4   3  756.08   24.56
  -6   4   4  286.39   10.89
  -6   4   5   39.08    2.89
  -6   4   5   33.19    2.75
  -6   4   5   35.30    2.77
  -6   4   6  244.09    9.68
  -6   4   6  244.04    9.84
  -6   4   7  658.43   21.27
  -6   4   7  612.14   21.31
  -6   4   7  613.92   21.07
  -6   4   7  658.58   21.46
  -6   4   8  564.39   18.51
  -6   4   8  475.01   17.82
  -6   4   8  512.17   18.35
  -6   4   8  560.97   18.70
  -6   4   8  519.01   18.66
  -6   4   9  286.97   12.17
  -6   4   9  272.88   11.29
  -6   4   9  279.56   12.19
  -6   4   9  288.82   11.99
  -6   4  10   46.75    3.92
  -6   4  10   46.94    4.55
  -6   4  10   50.72    4.57
  -6   4  10   55.64    4.80
  -6   4  11   34.37    4.25
  -6   4  11   30.51    4.15
  -6   4  11   34.40    3.48
  -6   4  11   27.25    3.81
  -6   4  12  121.01    9.57
  -6   4  12  153.25    8.79
  -6   4  12  157.02   10.44
  -6   4  12  132.88   10.28
  -6   4  12  154.60    9.22
  -6   4  12  150.21    8.39
  -6   4  13  275.97   16.06
  -6   4  13  314.94   14.86
  -6   4  13  328.59   14.62
  -6   4  13  295.86   13.35
  -6   4  14    1.25    2.06
  -6   4  14    5.16    1.95
  -6   4  14    2.81    1.40
  -6   4  14    4.00    2.07
  -6   4  19    1.73    0.59
  -6   4  20    0.23    0.83
  -6   5 -19    2.12    0.62
  -6   5 -19    1.24    0.63
  -6   5 -19    1.69    0.66
  -6   5 -19    1.43    0.48
  -6   5 -18   15.28    1.74
  -6   5 -18   13.64    1.74
  -6   5 -18   13.46    1.66
  -6   5 -18   15.75    1.88
  -6   5 -18   16.07    1.63
  -6   5 -17    3.34    1.08
  -6   5 -17    2.45    0.92
  -6   5 -17    3.95    1.08
  -6   5 -17    2.22    0.89
  -6   5 -17    2.71    0.77
  -6   5 -16   26.71    2.66
  -6   5 -16   28.59    2.91
  -6   5 -16   25.13    2.66
  -6   5 -16   22.51    2.41
  -6   5 -16   22.03    2.56
  -6   5 -16   24.80    2.62
  -6   5 -16   25.16    2.66
  -6   5 -15    1.45    0.87
  -6   5 -15    0.42    0.60
  -6   5 -15    1.21    0.88
  -6   5 -15    0.81    0.73
  -6   5 -15    0.74    0.67
  -6   5 -14   79.42    5.21
  -6   5 -14   74.13    5.00
  -6   5 -14   75.54    4.96
  -6   5 -14   73.78    5.20
  -6   5 -14   77.06    5.36
  -6   5 -14   82.03    5.29
  -6   5 -13    1.20    1.03
  -6   5 -13    1.65    0.86
  -6   5 -13    4.64    1.47
  -6   5 -13    0.59    0.85
  -6   5 -13    2.58    1.26
  -6   5 -12  179.49    8.86
  -6   5 -12  187.75    9.29
  -6   5 -12  185.71    9.23
  -6   5 -12  180.47    9.03
  -6   5 -12  180.45    8.89
  -6   5 -12  154.87    8.44
  -6   5 -12  185.58    9.21
  -6   5 -12  187.09    8.64
  -6   5 -11  262.79   11.18
  -6   5 -11  267.08   11.62
  -6   5 -11  263.91   11.94
  -6   5 -11  271.33   11.66
  -6   5 -11  274.68   11.58
  -6   5 -11  298.33   12.45
  -6   5 -11  263.88   11.87
  -6   5 -11  275.20   11.64
  -6   5 -11  262.47   11.90
  -6   5 -11  255.36   11.73
  -6   5 -10   81.75    5.61
  -6   5 -10   82.55    5.41
  -6   5 -10   86.67    5.88
  -6   5 -10   83.23    5.69
  -6   5 -10   91.33    5.48
  -6   5 -10   85.19    5.86
  -6   5  -9  295.92   11.36
  -6   5  -9  259.74   11.75
  -6   5  -9  253.13   11.49
  -6   5  -9  251.45   11.43
  -6   5  -9  251.87   11.20
  -6   5  -9  260.72   11.74
  -6   5  -8    7.96    1.70
  -6   5  -8    6.06    1.54
  -6   5  -8    7.92    1.57
  -6   5  -8    6.60    1.62
  -6   5  -8    5.83    1.46
  -6   5  -7  106.04    6.25
  -6   5  -7   96.32    6.13
  -6   5  -7   97.65    6.09
  -6   5  -7  110.58    6.12
  -6   5  -7  105.79    6.17
  -6   5  -7   98.86    5.96
  -6   5  -6  119.07    6.63
  -6   5  -6  123.95    6.89
  -6   5  -6  130.47    6.76
  -6   5  -6  120.73    6.85
  -6   5  -6  116.54    6.61
  -6   5  -6  115.20    6.51
  -6   5  -5    0.85    0.93
  -6   5  -5    1.45    1.07
  -6   5  -5    1.09    0.90
  -6   5  -5   -0.57    1.18
  -6   5  -5   -0.37    0.90
  -6   5  -5   -0.29    1.01
  -6   5  -4    0.16    0.69
  -6   5  -4   -0.21    1.04
  -6   5  -4   -1.21    1.14
  -6   5  -4    0.49    0.80
  -6   5  -4   -0.84    0.96
  -6   5  -4    0.53    0.76
  -6   5  -3  249.09   10.84
  -6   5  -3  256.90   10.54
  -6   5  -3  250.16   10.34
  -6   5  -3  234.88   10.64
  -6   5  -3  250.97   10.45
  -6   5  -3  257.81   10.77
  -6   5  -2    0.67    0.64
  -6   5  -2    1.93    0.93
  -6   5  -2    0.59    0.88
  -6   5  -2    0.35    0.61
  -6   5  -2    0.30    0.96
  -6   5  -2    0.10    0.78
  -6   5  -1   33.05    3.13
  -6   5  -1   32.24    2.76
  -6   5  -1   36.35    3.23
  -6   5  -1   37.98    3.36
  -6   5  -1   41.78    3.11
  -6   5  -1   40.64    3.08
  -6   5   0  289.95   11.84
  -6   5   0  293.15   11.04
  -6   5   0  297.43   11.86
  -6   5   0  299.50   11.74
  -6   5   1  151.81    7.24
  -6   5   1  149.23    7.07
  -6   5   1  154.20    7.31
  -6   5   1  147.66    6.53
  -6   5   2  112.53    5.67
  -6   5   2  104.53    5.59
  -6   5   2  107.71    5.65
  -6   5   2  108.84    5.16
  -6   5   3  280.81   11.28
  -6   5   3  325.11   10.94
  -6   5   3  306.52   11.33
  -6   5   3  317.47   11.35
  -6   5   3  282.45   11.14
  -6   5   3  268.63   11.18
  -6   5   4   48.31    3.43
  -6   5   4   49.59    3.45
  -6   5   4   52.92    3.63
  -6   5   5   47.69    3.33
  -6   5   5   43.09    3.37
  -6   5   5   42.08    3.23
  -6   5   6   28.50    2.71
  -6   5   6   27.14    2.66
  -6   5   6   28.29    2.74
  -6   5   6   30.88    2.74
  -6   5   7    9.36    1.62
  -6   5   7    7.74    1.53
  -6   5   7    8.09    1.54
  -6   5   7    8.53    1.53
  -6   5   8   18.74    2.38
  -6   5   8   22.84    2.76
  -6   5   8   19.16    2.37
  -6   5   8   16.97    2.16
  -6   5   8   20.35    2.46
  -6   5   9   -0.13    1.05
  -6   5   9   -0.86    0.92
  -6   5   9    0.05    1.00
  -6   5   9    0.68    1.07
  -6   5   9    1.70    1.06
  -6   5   9   -0.10    0.75
  -6   5  10   36.35    3.53
  -6   5  10   33.73    4.20
  -6   5  10   39.06    4.17
  -6   5  10   31.67    3.92
  -6   5  11   49.23    5.29
  -6   5  11   50.54    4.43
  -6   5  11   44.93    5.34
  -6   5  11   43.76    5.44
  -6   5  12   15.43    3.48
  -6   5  12   13.38    3.58
  -6   5  12   18.67    2.82
  -6   5  12   13.16    3.11
  -6   5  13    0.62    2.78
  -6   5  13    0.80    1.15
  -6   5  13   -0.41    1.88
  -6   5  13   -0.75    1.62
  -6   5  13   -0.29    1.19
  -6   5  17   27.95    3.26
  -6   5  19    7.67    1.25
  -6   5  20    2.84    0.61
  -6   5  20    5.63    1.23
  -6   6 -19   27.69    2.14
  -6   6 -19   30.89    2.11
  -6   6 -19   27.81    2.07
  -6   6 -18   14.80    1.67
  -6   6 -18   13.98    1.70
  -6   6 -18   13.59    1.62
  -6   6 -18   14.15    1.51
  -6   6 -18   14.22    1.68
  -6   6 -18   15.33    1.70
  -6   6 -17    4.06    1.09
  -6   6 -17    2.10    0.68
  -6   6 -17    3.60    0.98
  -6   6 -17    5.84    1.24
  -6   6 -17    5.07    1.10
  -6   6 -17    5.26    1.26
  -6   6 -16    8.09    1.66
  -6   6 -16    8.01    1.56
  -6   6 -16    8.41    1.52
  -6   6 -16    9.13    1.56
  -6   6 -16    7.93    1.58
  -6   6 -16    8.77    1.59
  -6   6 -15    7.50    1.35
  -6   6 -15    9.40    1.69
  -6   6 -15    8.79    1.63
  -6   6 -15    8.85    1.46
  -6   6 -15    9.31    1.59
  -6   6 -15    9.45    1.72
  -6   6 -15    8.49    1.66
  -6   6 -15    9.12    1.70
  -6   6 -14    1.12    0.75
  -6   6 -14    2.81    1.07
  -6   6 -14    0.42    1.01
  -6   6 -14    0.19    0.91
  -6   6 -14    0.52    0.73
  -6   6 -14   -0.63    1.05
  -6   6 -14    1.62    0.79
  -6   6 -14    1.26    0.69
  -6   6 -13   68.32    4.81
  -6   6 -13   70.08    4.89
  -6   6 -13   69.13    5.01
  -6   6 -13   69.14    5.13
  -6   6 -13   62.37    4.62
  -6   6 -12   21.14    2.64
  -6   6 -12   19.62    2.68
  -6   6 -12   20.00    2.61
  -6   6 -12   21.93    2.76
  -6   6 -12   20.90    2.65
  -6   6 -12   12.22    2.20
  -6   6 -12   23.99    2.78
  -6   6 -12   20.08    2.47
  -6   6 -11   20.73    2.69
  -6   6 -11   17.00    2.31
  -6   6 -11   16.82    2.32
  -6   6 -11   20.53    2.82
  -6   6 -11   18.87    2.63
  -6   6 -11   17.90    2.52
  -6   6 -11   17.83    2.39
  -6   6 -11   18.73    2.59
  -6   6 -11   19.38    2.42
  -6   6 -11   17.91    2.54
  -6   6 -10   56.71    4.31
  -6   6 -10   55.43    4.27
  -6   6 -10   54.78    4.51
  -6   6 -10   54.67    4.37
  -6   6 -10   57.68    4.42
  -6   6 -10   52.56    4.29
  -6   6 -10   51.76    4.19
  -6   6 -10   53.94    4.50
  -6   6 -10   45.34    4.12
  -6   6 -10   52.22    4.49
  -6   6  -9  166.52    8.41
  -6   6  -9  163.22    8.36
  -6   6  -9  165.84    8.46
  -6   6  -9  164.60    8.28
  -6   6  -9  167.69    8.76
  -6   6  -8   74.77    5.09
  -6   6  -8   69.24    4.90
  -6   6  -8   74.01    5.32
  -6   6  -8   73.50    5.08
  -6   6  -8   73.16    4.83
  -6   6  -7   10.29    2.04
  -6   6  -7    7.36    1.31
  -6   6  -7   11.42    2.10
  -6   6  -7    9.95    1.78
  -6   6  -7   11.24    1.93
  -6   6  -7    9.06    1.76
  -6   6  -7   11.16    1.94
  -6   6  -6   22.47    2.20
  -6   6  -6   18.50    2.43
  -6   6  -6   19.18    2.63
  -6   6  -6   15.76    2.19
  -6   6  -6   21.12    2.73
  -6   6  -6   16.30    2.28
  -6   6  -6   19.67    2.48
  -6   6  -5   21.33    2.85
  -6   6  -5   23.94    2.74
  -6   6  -5   25.76    2.76
  -6   6  -5   21.43    2.53
  -6   6  -5   25.31    2.68
  -6   6  -5   24.54    2.93
  -6   6  -4   35.44    3.20
  -6   6  -4   35.28    3.16
  -6   6  -4   37.26    3.63
  -6   6  -4   38.78    3.36
  -6   6  -4   33.46    3.29
  -6   6  -4   37.28    3.62
  -6   6  -3   74.88    4.85
  -6   6  -3   78.20    5.42
  -6   6  -3   97.53    5.35
  -6   6  -3   81.23    5.45
  -6   6  -3   87.18    5.50
  -6   6  -3   90.09    5.23
  -6   6  -2  168.93    8.33
  -6   6  -2  200.57    8.23
  -6   6  -2  157.87    8.33
  -6   6  -2  161.02    7.70
  -6   6  -2  195.44    8.10
  -6   6  -2  153.82    8.24
  -6   6  -1  133.58    7.03
  -6   6  -1  121.57    6.13
  -6   6  -1  132.40    6.91
  -6   6  -1  126.07    6.84
  -6   6   0  825.05   27.28
  -6   6   0  830.68   26.66
  -6   6   0  802.83   26.25
  -6   6   0  823.18   27.21
  -6   6   0  825.76   26.48
  -6   6   0  819.26   27.24
  -6   6   1  830.37   27.21
  -6   6   1  843.38   27.44
  -6   6   1  831.28   27.73
  -6   6   1  880.13   27.89
  -6   6   1  871.57   27.80
  -6   6   1  837.27   26.87
  -6   6   2    3.87    1.02
  -6   6   2    0.58    0.75
  -6   6   2    4.56    1.06
  -6   6   2    0.82    0.74
  -6   6   2    1.80    0.66
  -6   6   2    1.72    0.98
  -6   6   3   95.81    4.75
  -6   6   3   86.30    5.11
  -6   6   3   87.37    5.15
  -6   6   3   86.12    4.99
  -6   6   4   94.73    5.46
  -6   6   4   96.52    5.45
  -6   6   4   96.39    5.46
  -6   6   5  278.68   11.46
  -6   6   5  301.25   11.71
  -6   6   5  272.21   11.45
  -6   6   5  288.32   11.29
  -6   6   5  284.32   11.71
  -6   6   6  169.90    8.37
  -6   6   6  182.22    8.35
  -6   6   6  194.39    8.55
  -6   6   6  168.47    8.36
  -6   6   6  166.52    8.50
  -6   6   7   19.57    2.62
  -6   6   7   16.39    2.47
  -6   6   7   16.00    2.53
  -6   6   7   15.90    2.28
  -6   6   8   76.82    5.83
  -6   6   8   81.37    5.93
  -6   6   8   73.09    4.88
  -6   6   8   88.36    5.90
  -6   6   8   68.48    5.44
  -6   6   9   13.16    2.38
  -6   6   9   11.53    1.97
  -6   6   9    9.13    1.96
  -6   6   9    8.78    2.34
  -6   6   9    9.56    2.30
  -6   6   9   13.25    2.61
  -6   6  10  279.07   15.11
  -6   6  10  306.16   15.90
  -6   6  10  338.07   13.79
  -6   6  10  296.32   15.27
  -6   6  10  362.55   15.50
  -6   6  11    1.48    1.77
  -6   6  11    3.02    1.07
  -6   6  11    1.83    1.43
  -6   6  11    4.80    2.66
  -6   6  12    1.65    1.25
  -6   6  12   -1.35    2.25
  -6   6  12    3.69    2.84
  -6   6  12    1.68    2.42
  -6   6  16   15.17    2.02
  -6   6  16    7.95    2.38
  -6   6  17   21.59    2.11
  -6   6  17   19.19    2.81
  -6   6  18    6.48    1.39
  -6   6  19   35.31    2.53
  -6   7 -19    1.98    0.54
  -6   7 -19    2.90    0.64
  -6   7 -18    5.55    1.08
  -6   7 -18    3.82    0.87
  -6   7 -18    5.09    0.87
  -6   7 -18    4.77    0.99
  -6   7 -18    2.78    0.84
  -6   7 -17    0.50    0.63
  -6   7 -17    0.26    0.49
  -6   7 -17   -1.40    1.02
  -6   7 -17    0.57    0.57
  -6   7 -17   -0.59    0.80
  -6   7 -16    1.07    0.44
  -6   7 -16    0.10    0.90
  -6   7 -16   -0.44    0.58
  -6   7 -16    1.23    0.86
  -6   7 -16   -0.12    0.86
  -6   7 -16    1.12    0.78
  -6   7 -16    1.39    0.73
  -6   7 -15   14.39    2.03
  -6   7 -15   16.39    2.20
  -6   7 -15   12.90    1.79
  -6   7 -15   14.16    1.85
  -6   7 -15   16.26    2.19
  -6   7 -15   13.45    2.08
  -6   7 -14   20.49    2.53
  -6   7 -14   19.96    2.44
  -6   7 -14   22.15    2.69
  -6   7 -14   20.77    2.60
  -6   7 -14   22.58    2.44
  -6   7 -14   23.36    2.50
  -6   7 -13    9.79    1.89
  -6   7 -13    6.06    1.40
  -6   7 -13    5.60    1.39
  -6   7 -13    5.41    1.21
  -6   7 -13    7.99    1.80
  -6   7 -13    5.62    1.34
  -6   7 -13    7.37    1.57
  -6   7 -12   25.90    2.92
  -6   7 -12   30.16    3.09
  -6   7 -12   29.46    3.02
  -6   7 -12   27.83    2.95
  -6   7 -12   29.38    3.05
  -6   7 -12   28.39    3.19
  -6   7 -12   30.89    3.22
  -6   7 -12   30.46    3.31
  -6   7 -11   44.60    4.06
  -6   7 -11   37.67    3.59
  -6   7 -11   35.94    3.46
  -6   7 -11   23.87    3.05
  -6   7 -11   39.13    3.68
  -6   7 -11   39.99    3.66
  -6   7 -11   40.57    3.54
  -6   7 -11   39.75    3.64
  -6   7 -11   39.91    3.91
  -6   7 -11   39.30    3.86
  -6   7 -10  257.20   11.80
  -6   7 -10  250.66   11.19
  -6   7 -10  261.06   11.83
  -6   7 -10  234.68   11.36
  -6   7 -10  266.49   11.56
  -6   7 -10  255.12   11.83
  -6   7 -10  254.19   11.28
  -6   7 -10  261.89   11.25
  -6   7 -10  256.00   11.08
  -6   7 -10  255.23   11.35
  -6   7  -9  318.48   13.50
  -6   7  -9  330.14   13.64
  -6   7  -9  323.98   13.56
  -6   7  -9  321.11   13.21
  -6   7  -9  335.85   14.04
  -6   7  -9  318.83   13.47
  -6   7  -9  332.65   13.98
  -6   7  -9  340.94   14.24
  -6   7  -9  343.29   13.61
  -6   7  -9  330.78   13.49
  -6   7  -8   38.95    3.59
  -6   7  -8   35.65    3.52
  -6   7  -8   33.58    3.38
  -6   7  -8   40.88    3.94
  -6   7  -8   42.01    3.56
  -6   7  -7   -0.09    1.18
  -6   7  -7   -0.09    0.85
  -6   7  -7    0.79    0.73
  -6   7  -7    0.67    0.63
  -6   7  -7    0.68    0.81
  -6   7  -6   30.80    3.36
  -6   7  -6   31.70    3.15
  -6   7  -6   30.49    3.06
  -6   7  -6   26.01    2.89
  -6   7  -6   29.25    3.32
  -6   7  -5  117.74    6.36
  -6   7  -5  108.04    6.84
  -6   7  -5  116.34    6.40
  -6   7  -5  100.91    6.15
  -6   7  -5  112.62    6.80
  -6   7  -4   37.69    3.26
  -6   7  -4   44.40    3.51
  -6   7  -4   33.11    3.17
  -6   7  -4   40.64    3.33
  -6   7  -4   34.11    3.54
  -6   7  -4   37.44    3.30
  -6   7  -4   31.28    3.43
  -6   7  -3    1.59    1.23
  -6   7  -3    7.65    1.40
  -6   7  -3    2.98    1.09
  -6   7  -3    1.42    1.21
  -6   7  -3    9.75    1.55
  -6   7  -2   56.47    4.49
  -6   7  -2   57.68    4.16
  -6   7  -2   54.47    3.92
  -6   7  -2   55.94    4.56
  -6   7  -2   56.79    4.00
  -6   7  -1   99.37    5.42
  -6   7  -1   98.73    6.21
  -6   7  -1  100.37    5.61
  -6   7  -1  105.02    5.80
  -6   7  -1   97.07    6.06
  -6   7   0  115.77    6.15
  -6   7   0  103.15    5.57
  -6   7   0  116.05    6.33
  -6   7   0  110.56    6.50
  -6   7   0  109.37    5.95
  -6   7   1  114.92    6.14
  -6   7   1  125.34    6.41
  -6   7   1  115.28    5.81
  -6   7   1  114.17    6.26
  -6   7   1  110.31    6.55
  -6   7   2  128.32    7.04
  -6   7   2  129.37    6.85
  -6   7   2  131.38    6.78
  -6   7   2  135.96    6.36
  -6   7   3  286.70   12.55
  -6   7   3  342.77   12.04
  -6   7   3  319.82   12.44
  -6   7   3  312.49   12.12
  -6   7   3  304.05   12.55
  -6   7   3  314.49   12.80
  -6   7   4   36.78    3.14
  -6   7   4   33.40    3.31
  -6   7   4   35.14    3.41
  -6   7   4   33.81    3.28
  -6   7   4   38.64    3.35
  -6   7   5   34.41    3.53
  -6   7   5   37.32    3.67
  -6   7   5   37.13    3.49
  -6   7   5   36.80    3.31
  -6   7   5   35.53    3.48
  -6   7   6   42.71    4.04
  -6   7   6   44.21    3.87
  -6   7   6   36.47    3.87
  -6   7   6   37.03    3.95
  -6   7   7   59.11    5.48
  -6   7   7   74.45    5.52
  -6   7   7   68.40    4.72
  -6   7   7   60.92    5.41
  -6   7   7   81.81    6.02
  -6   7   8   65.18    4.77
  -6   7   8   58.35    5.74
  -6   7   8   53.59    5.38
  -6   7   8   68.96    6.03
  -6   7   8   67.41    5.78
  -6   7   8   72.34    5.40
  -6   7   9   33.71    4.01
  -6   7   9   21.71    3.87
  -6   7   9   30.00    3.34
  -6   7   9   21.46    3.69
  -6   7   9   29.63    4.35
  -6   7  10  117.51    8.32
  -6   7  10   83.30    8.24
  -6   7  10  109.85    6.94
  -6   7  10   87.70    8.06
  -6   7  10   88.73    8.34
  -6   7  11   -4.05    3.45
  -6   7  11   -0.91    2.52
  -6   7  11    3.36    2.52
  -6   7  11   -1.81    2.24
  -6   7  11   -0.41    1.27
  -6   7  15    3.98    1.21
  -6   7  15    5.95    1.50
  -6   7  16    1.70    0.81
  -6   7  16   -0.26    1.43
  -6   7  17    7.55    1.28
  -6   7  17    8.28    1.87
  -6   7  18    4.35    1.12
  -6   7  18    3.69    0.76
  -6   7  19    0.08    0.68
  -6   7  19   -0.39    0.51
  -6   8 -18    1.04    0.44
  -6   8 -18    1.35    0.50
  -6   8 -18    0.22    0.45
  -6   8 -18    1.22    0.62
  -6   8 -17   -0.11    0.52
  -6   8 -17    0.64    0.62
  -6   8 -17   -0.14    0.41
  -6   8 -17    1.36    0.69
  -6   8 -17   -0.20    0.58
  -6   8 -16    1.21    0.95
  -6   8 -16    1.48    0.89
  -6   8 -16   -0.10    0.56
  -6   8 -16    1.11    0.82
  -6   8 -16    1.29    0.67
  -6   8 -16   -0.17    0.66
  -6   8 -16   -0.71    0.80
  -6   8 -15    2.91    0.95
  -6   8 -15    2.10    0.97
  -6   8 -15    2.50    1.16
  -6   8 -15    2.11    0.79
  -6   8 -15   -0.61    0.79
  -6   8 -15    2.79    0.99
  -6   8 -15    1.80    0.89
  -6   8 -14   41.75    3.63
  -6   8 -14   45.97    3.87
  -6   8 -14   46.40    3.39
  -6   8 -14   43.79    3.60
  -6   8 -14   46.37    3.52
  -6   8 -14   43.29    3.63
  -6   8 -14   41.72    3.43
  -6   8 -13   11.15    2.05
  -6   8 -13   11.66    1.86
  -6   8 -13   13.35    1.95
  -6   8 -13   10.05    1.92
  -6   8 -13   10.15    1.76
  -6   8 -13   10.88    1.91
  -6   8 -13    9.19    1.60
  -6   8 -12    7.03    1.54
  -6   8 -12    7.16    1.54
  -6   8 -12    7.84    1.61
  -6   8 -12    7.23    1.67
  -6   8 -12    6.69    1.46
  -6   8 -12    7.05    1.49
  -6   8 -12    7.99    1.60
  -6   8 -11    2.77    1.15
  -6   8 -11    2.55    1.24
  -6   8 -11    1.17    0.88
  -6   8 -11    0.47    0.69
  -6   8 -11    2.23    0.91
  -6   8 -11    1.27    0.99
  -6   8 -11    0.60    0.71
  -6   8 -11    2.05    1.02
  -6   8 -10   15.45    2.15
  -6   8 -10   13.25    2.11
  -6   8 -10   15.47    2.48
  -6   8 -10   17.02    2.40
  -6   8 -10   14.74    2.14
  -6   8 -10   15.82    2.52
  -6   8 -10   11.40    2.03
  -6   8 -10   14.55    2.21
  -6   8 -10   15.88    2.28
  -6   8 -10   18.47    2.43
  -6   8 -10   15.32    2.42
  -6   8 -10   15.00    2.24
  -6   8 -10   15.64    2.27
  -6   8  -9    6.04    1.56
  -6   8  -9    5.47    1.47
  -6   8  -9    4.94    1.15
  -6   8  -9    7.41    1.75
  -6   8  -9    5.95    1.35
  -6   8  -9    6.11    1.58
  -6   8  -9    6.02    1.47
  -6   8  -9    5.51    1.33
  -6   8  -9    8.30    1.81
  -6   8  -9    5.08    1.32
  -6   8  -9    8.19    1.75
  -6   8  -9    5.29    1.38
  -6   8  -9    7.12    1.75
  -6   8  -8   23.75    2.81
  -6   8  -8   20.05    2.54
  -6   8  -8   21.98    2.69
  -6   8  -8   21.88    2.67
  -6   8  -8   21.30    2.69
  -6   8  -8   21.03    2.61
  -6   8  -8   25.60    2.87
  -6   8  -8   21.79    2.73
  -6   8  -8   25.92    2.79
  -6   8  -8   21.67    2.59
  -6   8  -8   24.65    2.98
  -6   8  -8   22.92    2.97
  -6   8  -7   72.29    5.15
  -6   8  -7   83.52    5.15
  -6   8  -7   69.63    5.05
  -6   8  -7   77.01    5.67
  -6   8  -7   76.68    5.21
  -6   8  -7   80.09    5.86
  -6   8  -7   70.02    5.01
  -6   8  -7   68.05    4.99
  -6   8  -6    2.19    1.36
  -6   8  -6    0.37    0.78
  -6   8  -6    1.82    0.75
  -6   8  -6    1.77    1.12
  -6   8  -6    0.18    1.12
  -6   8  -5  155.41    8.79
  -6   8  -5  174.22    8.14
  -6   8  -5  146.44    8.09
  -6   8  -5  172.13    9.39
  -6   8  -5  179.39    8.18
  -6   8  -4  212.56   10.64
  -6   8  -4  195.72   10.01
  -6   8  -4  192.19    9.23
  -6   8  -3   98.82    5.98
  -6   8  -3   91.18    6.57
  -6   8  -3   88.54    6.08
  -6   8  -3   80.03    5.31
  -6   8  -3  101.16    6.18
  -6   8  -2    6.43    1.61
  -6   8  -2    7.43    2.05
  -6   8  -2    6.19    1.41
  -6   8  -2    8.37    1.68
  -6   8  -2    6.06    1.47
  -6   8  -1    5.12    1.60
  -6   8  -1    2.83    1.30
  -6   8  -1    3.51    1.03
  -6   8  -1    3.27    1.90
  -6   8  -1    2.87    1.07
  -6   8   0   57.37    4.50
  -6   8   0   60.74    4.65
  -6   8   0   44.55    3.54
  -6   8   0   56.06    4.22
  -6   8   0   54.51    4.80
  -6   8   1   10.26    2.04
  -6   8   1   11.83    1.86
  -6   8   1   11.87    1.72
  -6   8   1    9.97    1.65
  -6   8   1   10.19    2.05
  -6   8   1   16.11    2.59
  -6   8   1   11.89    1.87
  -6   8   2  376.24   16.17
  -6   8   2  439.01   15.43
  -6   8   2  414.91   16.44
  -6   8   2  391.02   14.92
  -6   8   2  390.56   16.02
  -6   8   2  446.58   15.73
  -6   8   3  713.93   23.66
  -6   8   3  653.84   24.62
  -6   8   3  725.09   23.21
  -6   8   3  605.66   24.09
  -6   8   3  761.53   24.22
  -6   8   3  635.96   24.30
  -6   8   4   48.49    4.68
  -6   8   4   47.54    4.46
  -6   8   4   51.96    4.18
  -6   8   4   54.04    4.45
  -6   8   5   63.73    4.96
  -6   8   5   50.70    5.06
  -6   8   5   48.88    4.86
  -6   8   5   62.91    5.08
  -6   8   6   16.94    3.24
  -6   8   6   14.82    3.02
  -6   8   6   15.84    2.74
  -6   8   6   15.28    2.75
  -6   8   7   29.27    4.36
  -6   8   7   30.30    3.32
  -6   8   7   39.10    4.00
  -6   8   7   31.06    4.43
  -6   8   7   32.66    4.32
  -6   8   8    8.48    3.92
  -6   8   8    9.75    2.99
  -6   8   8   15.71    2.89
  -6   8   8    9.31    2.69
  -6   8   8    8.38    1.84
  -6   8   9   -0.98    2.73
  -6   8   9    5.41    1.77
  -6   8   9   -0.08    2.03
  -6   8   9    4.58    2.68
  -6   8   9    5.12    2.05
  -6   8  10   -0.93    2.72
  -6   8  10   -0.60    1.23
  -6   8  10   -2.31    1.81
  -6   8  10    0.44    1.78
  -6   8  10    4.36    3.11
  -6   8  11   20.20    3.72
  -6   8  11   20.89    2.72
  -6   8  12   29.36    4.11
  -6   8  12   33.91    3.40
  -6   8  14    7.94    1.86
  -6   8  14   10.56    2.08
  -6   8  15    0.61    0.79
  -6   8  15    1.14    0.91
  -6   8  15    2.58    1.88
  -6   8  16    1.35    0.67
  -6   8  16    0.40    0.63
  -6   8  16    0.89    0.66
  -6   8  16    0.50    1.29
  -6   8  17   -0.73    1.01
  -6   8  17    0.14    0.33
  -6   8  17   -1.13    0.73
  -6   8  17    1.04    0.51
  -6   8  18    3.30    0.85
  -6   8  18    4.96    0.93
  -6   9 -17   17.85    1.70
  -6   9 -17   19.30    1.87
  -6   9 -17   19.57    1.76
  -6   9 -17   16.63    1.56
  -6   9 -17   17.03    1.64
  -6   9 -16    3.64    0.84
  -6   9 -16    5.64    1.17
  -6   9 -16    5.40    1.16
  -6   9 -16    4.71    0.92
  -6   9 -16    3.91    1.11
  -6   9 -16    3.19    0.83
  -6   9 -16    4.67    1.06
  -6   9 -16    2.94    0.77
  -6   9 -15   28.85    2.66
  -6   9 -15   27.09    2.66
  -6   9 -15   29.59    2.49
  -6   9 -15   33.46    2.86
  -6   9 -15   32.44    2.87
  -6   9 -15   32.04    2.61
  -6   9 -15   28.64    2.59
  -6   9 -15   33.93    3.12
  -6   9 -14    9.37    1.54
  -6   9 -14   10.02    1.65
  -6   9 -14    7.73    1.45
  -6   9 -14    7.56    1.53
  -6   9 -14    9.33    1.52
  -6   9 -14    9.15    1.70
  -6   9 -13    1.31    0.88
  -6   9 -13    1.74    0.76
  -6   9 -13    2.05    1.04
  -6   9 -13    1.38    0.71
  -6   9 -13    0.42    0.78
  -6   9 -13    1.99    0.90
  -6   9 -13   -0.12    0.66
  -6   9 -13    0.74    0.76
  -6   9 -12   77.51    5.03
  -6   9 -12   78.55    5.25
  -6   9 -12   86.93    5.48
  -6   9 -12   78.85    4.99
  -6   9 -12   77.06    4.90
  -6   9 -12   77.70    5.07
  -6   9 -12   88.87    5.75
  -6   9 -12   80.18    5.64
  -6   9 -11    0.16    0.77
  -6   9 -11   -0.20    0.72
  -6   9 -11    0.58    0.67
  -6   9 -11   -0.12    0.80
  -6   9 -11    0.64    0.65
  -6   9 -11   -0.29    0.68
  -6   9 -11   -0.72    0.81
  -6   9 -11    0.27    0.62
  -6   9 -10   16.74    2.39
  -6   9 -10   17.36    2.54
  -6   9 -10   15.45    2.26
  -6   9 -10   16.27    2.28
  -6   9 -10   16.03    2.35
  -6   9 -10   15.95    2.37
  -6   9 -10   19.46    2.56
  -6   9 -10   23.49    2.88
  -6   9  -9  105.91    6.60
  -6   9  -9  110.81    6.59
  -6   9  -9  109.57    6.46
  -6   9  -9   92.05    6.21
  -6   9  -9  102.21    6.36
  -6   9  -9   93.58    6.17
  -6   9  -9  114.82    6.84
  -6   9  -9  111.68    6.91
  -6   9  -9  120.94    6.80
  -6   9  -8  284.10   12.52
  -6   9  -8  314.06   13.33
  -6   9  -8  308.17   12.74
  -6   9  -8  292.61   12.43
  -6   9  -8  291.00   12.78
  -6   9  -8  281.57   12.47
  -6   9  -8  245.08   11.89
  -6   9  -8  324.28   13.33
  -6   9  -8  255.87   12.01
  -6   9  -8  292.94   12.50
  -6   9  -7  175.75    8.88
  -6   9  -7  177.16    9.07
  -6   9  -7  177.40    9.19
  -6   9  -7  186.64    9.22
  -6   9  -7  175.58    8.91
  -6   9  -7  180.78    9.07
  -6   9  -7  193.95    9.81
  -6   9  -6    1.17    0.71
  -6   9  -6    0.95    0.98
  -6   9  -6    1.92    1.24
  -6   9  -6    2.39    1.14
  -6   9  -6    3.22    1.26
  -6   9  -6    0.34    1.01
  -6   9  -6    0.41    1.21
  -6   9  -5  108.19    6.33
  -6   9  -5  106.83    6.29
  -6   9  -5  109.38    7.02
  -6   9  -5  107.20    6.52
  -6   9  -5  102.20    6.25
  -6   9  -5  108.44    6.76
  -6   9  -5  104.26    6.22
  -6   9  -5  120.19    6.55
  -6   9  -4   58.35    4.29
  -6   9  -4   54.70    4.80
  -6   9  -4   57.69    5.54
  -6   9  -4   55.91    4.43
  -6   9  -3  217.24   11.80
  -6   9  -3  203.85   10.31
  -6   9  -3  214.55    9.85
  -6   9  -2   84.10    5.44
  -6   9  -2  100.22    6.91
  -6   9  -2  103.73    7.22
  -6   9  -2   89.82    7.08
  -6   9  -2   86.69    5.92
  -6   9  -1   33.07    4.02
  -6   9  -1   24.73    3.64
  -6   9  -1   24.34    2.70
  -6   9  -1   21.88    2.71
  -6   9  -1   22.29    2.80
  -6   9   0   56.49    4.20
  -6   9   0   52.52    4.14
  -6   9   0   58.31    5.22
  -6   9   0   47.65    3.89
  -6   9   0   63.81    5.61
  -6   9   1  799.43   28.68
  -6   9   1  737.05   25.60
  -6   9   1  786.37   28.33
  -6   9   2  308.49   12.34
  -6   9   2  250.06   13.04
  -6   9   2  306.93   12.68
  -6   9   2  247.01   13.28
  -6   9   2  249.32   11.07
  -6   9   3   12.08    2.80
  -6   9   3   11.84    1.82
  -6   9   3   13.82    2.47
  -6   9   3   10.43    2.14
  -6   9   3    7.32    2.31
  -6   9   4  115.99    7.75
  -6   9   4   86.55    7.52
  -6   9   4   88.62    7.33
  -6   9   4  111.74    7.27
  -6   9   5   62.10    5.94
  -6   9   5   73.21    6.18
  -6   9   5   62.69    5.26
  -6   9   5   64.77    5.46
  -6   9   5   53.75    6.04
  -6   9   6    5.02    1.09
  -6   9   6    2.66    1.49
  -6   9   6    9.08    2.67
  -6   9   6    5.66    2.33
  -6   9   6    4.49    1.31
  -6   9   6    4.63    2.54
  -6   9   7    1.07    0.65
  -6   9   7    4.73    2.80
  -6   9   7   -1.22    2.95
  -6   9   7    3.58    2.91
  -6   9   7    0.92    0.92
  -6   9   8    5.72    2.48
  -6   9   8    9.20    3.40
  -6   9   8   13.20    2.42
  -6   9   8    8.36    3.15
  -6   9   8    7.41    1.45
  -6   9   9  115.75    7.29
  -6   9   9  116.76    7.43
  -6   9   9  116.50    6.58
  -6   9  10  108.62    6.87
  -6   9  10   92.42    8.21
  -6   9  10  105.21    6.60
  -6   9  10  110.26    6.81
  -6   9  10  102.53    6.10
  -6   9  11   10.39    1.93
  -6   9  11    9.50    2.75
  -6   9  12    0.63    0.69
  -6   9  12   -0.61    1.32
  -6   9  13    1.91    0.77
  -6   9  13    1.16    1.18
  -6   9  14   56.60    3.68
  -6   9  14   45.70    4.98
  -6   9  14   50.35    4.02
  -6   9  14   48.83    4.06
  -6   9  15    6.39    1.19
  -6   9  15    5.14    1.23
  -6   9  15    6.92    1.98
  -6   9  15    5.53    1.30
  -6   9  16   -0.71    1.10
  -6   9  16   -0.38    0.56
  -6   9  16    0.26    0.48
  -6   9  16    0.14    0.57
  -6   9  17    3.53    0.71
  -6   9  17    3.14    0.87
  -6   9  17    4.03    0.92
  -6  10 -16    0.11    0.48
  -6  10 -16    1.47    0.72
  -6  10 -16    0.25    0.45
  -6  10 -16    1.22    0.54
  -6  10 -16    1.22    0.55
  -6  10 -16    1.43    0.59
  -6  10 -15    1.49    0.71
  -6  10 -15    0.55    0.51
  -6  10 -15    1.11    0.54
  -6  10 -15    1.69    0.68
  -6  10 -15    1.90    0.82
  -6  10 -15    2.26    0.77
  -6  10 -15    1.43    0.74
  -6  10 -15    0.57    0.64
  -6  10 -14    7.96    1.37
  -6  10 -14    5.99    1.33
  -6  10 -14    7.55    1.46
  -6  10 -14    7.15    1.33
  -6  10 -14    8.35    1.51
  -6  10 -14    6.32    1.22
  -6  10 -14    5.23    1.24
  -6  10 -14    7.20    1.28
  -6  10 -13   -0.66    0.61
  -6  10 -13   -0.43    0.91
  -6  10 -13   -0.95    0.61
  -6  10 -13    0.63    0.87
  -6  10 -13    1.13    0.79
  -6  10 -13   -0.23    0.79
  -6  10 -13    0.11    0.75
  -6  10 -13    0.02    0.61
  -6  10 -12    7.43    1.37
  -6  10 -12    7.78    1.41
  -6  10 -12    8.34    1.58
  -6  10 -12    7.33    1.60
  -6  10 -12    7.96    1.52
  -6  10 -12    8.20    1.56
  -6  10 -12    7.57    1.41
  -6  10 -12    8.94    1.63
  -6  10 -11    5.71    1.52
  -6  10 -11    6.78    1.51
  -6  10 -11    7.18    1.47
  -6  10 -11    4.65    1.39
  -6  10 -11    7.62    1.50
  -6  10 -11    4.85    1.25
  -6  10 -11    6.49    1.49
  -6  10 -11    7.87    1.65
  -6  10 -10   38.77    3.56
  -6  10 -10   33.30    3.44
  -6  10 -10   41.35    3.70
  -6  10 -10   40.89    3.80
  -6  10 -10   38.67    3.61
  -6  10 -10   35.85    3.67
  -6  10 -10   34.60    3.26
  -6  10 -10   35.17    3.32
  -6  10 -10   42.63    3.42
  -6  10  -9   51.27    4.42
  -6  10  -9   47.00    3.97
  -6  10  -9   46.03    4.09
  -6  10  -9   51.80    4.16
  -6  10  -9   48.04    4.08
  -6  10  -9   61.79    4.69
  -6  10  -9   47.34    4.03
  -6  10  -8   38.71    3.74
  -6  10  -8   37.65    3.63
  -6  10  -8   39.42    3.73
  -6  10  -8   41.79    3.87
  -6  10  -8   41.29    3.74
  -6  10  -8   42.29    3.76
  -6  10  -7    5.08    1.33
  -6  10  -7    7.40    1.67
  -6  10  -7    8.31    1.85
  -6  10  -7    6.38    1.54
  -6  10  -7    5.42    1.44
  -6  10  -7    7.02    1.62
  -6  10  -6   52.68    4.28
  -6  10  -6   53.87    4.67
  -6  10  -6   58.64    5.63
  -6  10  -6   54.78    4.56
  -6  10  -6   51.90    4.52
  -6  10  -6   56.85    4.93
  -6  10  -6   51.38    4.27
  -6  10  -6   52.77    4.28
  -6  10  -6   49.38    4.17
  -6  10  -6   49.41    4.19
  -6  10  -5   20.91    3.04
  -6  10  -5   20.00    2.80
  -6  10  -5   20.71    2.64
  -6  10  -5   16.49    2.76
  -6  10  -5   17.44    2.39
  -6  10  -5   21.63    2.68
  -6  10  -5   17.06    2.34
  -6  10  -5   18.71    2.72
  -6  10  -5   18.42    2.42
  -6  10  -4   63.17    5.00
  -6  10  -4   66.20    4.71
  -6  10  -4   67.33    5.30
  -6  10  -4   67.96    5.14
  -6  10  -4   66.18    4.77
  -6  10  -4   74.53    4.94
  -6  10  -4   64.74    5.28
  -6  10  -4   61.34    4.63
  -6  10  -4   69.87    4.90
  -6  10  -3   34.45    3.27
  -6  10  -3   35.87    3.23
  -6  10  -3   35.68    3.51
  -6  10  -3   40.67    3.46
  -6  10  -3   33.87    3.62
  -6  10  -3   32.20    3.35
  -6  10  -3   32.39    3.57
  -6  10  -2   21.90    2.72
  -6  10  -2   21.20    2.62
  -6  10  -2   22.51    2.58
  -6  10  -2   21.93    2.84
  -6  10  -2   23.65    2.89
  -6  10  -1   45.04    3.91
  -6  10  -1   39.72    3.63
  -6  10  -1   56.73    6.55
  -6  10  -1   43.06    3.66
  -6  10  -1   42.76    3.86
  -6  10  -1   49.48    5.97
  -6  10  -1   44.08    3.85
  -6  10  -1   38.19    3.42
  -6  10   0   45.35    3.92
  -6  10   0   47.77    6.04
  -6  10   0   47.74    3.81
  -6  10   0   45.42    3.83
  -6  10   0   60.99    6.48
  -6  10   1    1.56    1.00
  -6  10   1    4.53    1.26
  -6  10   1    2.58    0.90
  -6  10   1    4.39    1.99
  -6  10   1    2.84    2.01
  -6  10   2    2.42    1.36
  -6  10   2    2.31    1.65
  -6  10   2   -0.47    2.01
  -6  10   2   -0.40    1.01
  -6  10   2    0.64    0.66
  -6  10   2    1.55    0.67
  -6  10   3   13.84    3.44
  -6  10   3   21.47    3.24
  -6  10   3   19.10    3.05
  -6  10   3   18.78    2.31
  -6  10   3   16.79    2.36
  -6  10   4   52.07    4.97
  -6  10   4   64.17    4.79
  -6  10   4   51.29    6.30
  -6  10   4   63.40    4.51
  -6  10   4   56.26    5.29
  -6  10   5    3.10    1.06
  -6  10   5    2.00    1.10
  -6  10   5    3.69    0.99
  -6  10   5    2.18    2.02
  -6  10   5    3.13    1.40
  -6  10   6   19.65    2.51
  -6  10   6   21.14    2.98
  -6  10   7    1.02    0.92
  -6  10   7   -0.96    1.31
  -6  10   7    0.79    0.95
  -6  10   8    4.16    1.53
  -6  10   8    3.83    1.31
  -6  10   8    5.52    1.59
  -6  10   9    0.68    1.99
  -6  10   9   -0.90    0.95
  -6  10   9    0.49    0.97
  -6  10   9    0.58    1.00
  -6  10   9    0.71    0.66
  -6  10  10   11.43    2.08
  -6  10  10    9.73    1.98
  -6  10  10   12.26    2.14
  -6  10  10   10.04    2.89
  -6  10  10   12.85    1.96
  -6  10  11    2.45    1.54
  -6  10  11   -1.64    1.33
  -6  10  11    0.89    0.72
  -6  10  11    0.76    0.93
  -6  10  11   -0.09    0.79
  -6  10  12   45.42    3.68
  -6  10  12   48.88    4.40
  -6  10  13   -1.42    1.24
  -6  10  13   -0.64    1.01
  -6  10  13    3.56    1.99
  -6  10  13    2.52    0.93
  -6  10  13   -1.46    1.30
  -6  10  14    7.84    1.85
  -6  10  14   11.42    1.75
  -6  10  14    9.00    1.31
  -6  10  14    8.13    1.49
  -6  10  15   -1.00    0.60
  -6  10  15   -0.13    0.85
  -6  10  15   -0.53    0.71
  -6  10  15    0.20    0.52
  -6  11 -15   28.07    2.11
  -6  11 -15   28.02    2.03
  -6  11 -15   27.73    2.09
  -6  11 -15   27.94    2.14
  -6  11 -14    4.01    0.99
  -6  11 -14    4.59    0.91
  -6  11 -14    3.27    0.89
  -6  11 -14    4.53    1.03
  -6  11 -14    5.53    1.01
  -6  11 -14    4.45    0.87
  -6  11 -14    4.41    0.96
  -6  11 -14    4.44    1.05
  -6  11 -13   37.84    3.06
  -6  11 -13   35.43    2.92
  -6  11 -13   37.94    2.57
  -6  11 -13   31.23    2.76
  -6  11 -13   35.33    2.77
  -6  11 -13   33.56    2.84
  -6  11 -13   34.62    2.77
  -6  11 -13   31.89    2.73
  -6  11 -13   35.31    2.75
  -6  11 -12   37.75    3.19
  -6  11 -12   31.69    2.91
  -6  11 -12   39.00    2.87
  -6  11 -12   31.65    2.82
  -6  11 -12   37.64    2.98
  -6  11 -12   33.34    3.10
  -6  11 -12   37.58    3.20
  -6  11 -12   35.38    3.12
  -6  11 -12   32.41    2.85
  -6  11 -11   14.53    2.03
  -6  11 -11   15.67    1.93
  -6  11 -11   12.80    2.09
  -6  11 -11   13.01    2.01
  -6  11 -11   12.66    1.86
  -6  11 -11   12.84    1.93
  -6  11 -11   12.00    1.88
  -6  11 -10    0.05    0.78
  -6  11 -10   -0.25    0.72
  -6  11 -10    0.77    0.97
  -6  11 -10   -0.10    0.64
  -6  11 -10    0.25    0.74
  -6  11 -10    0.01    0.79
  -6  11 -10    0.23    0.63
  -6  11  -9    2.35    1.02
  -6  11  -9    1.36    0.92
  -6  11  -9    1.33    0.89
  -6  11  -9    3.20    1.25
  -6  11  -9    1.48    0.99
  -6  11  -9    2.48    1.10
  -6  11  -9    2.17    0.99
  -6  11  -8   78.97    5.42
  -6  11  -8   81.90    5.23
  -6  11  -8   74.51    5.14
  -6  11  -8   71.62    4.99
  -6  11  -8   69.19    5.03
  -6  11  -8   75.37    5.18
  -6  11  -8   73.42    5.21
  -6  11  -7   53.95    4.32
  -6  11  -7   68.44    5.37
  -6  11  -7   58.46    4.57
  -6  11  -7   56.88    4.47
  -6  11  -7   55.57    4.47
  -6  11  -7   60.21    4.60
  -6  11  -7   56.92    4.44
  -6  11  -7   63.32    4.72
  -6  11  -6   23.37    2.80
  -6  11  -6   30.64    3.70
  -6  11  -6   26.47    2.93
  -6  11  -6   23.00    2.75
  -6  11  -6   22.79    2.72
  -6  11  -6   22.84    2.89
  -6  11  -6   23.95    2.96
  -6  11  -6   28.90    3.04
  -6  11  -5   -0.12    0.95
  -6  11  -5    0.64    0.78
  -6  11  -5    0.47    0.79
  -6  11  -5    0.11    0.67
  -6  11  -5    0.39    0.71
  -6  11  -5   -0.66    1.13
  -6  11  -5    0.67    0.69
  -6  11  -4   41.69    3.72
  -6  11  -4   41.83    4.76
  -6  11  -4   43.85    3.70
  -6  11  -4   49.93    3.92
  -6  11  -4   35.22    3.57
  -6  11  -4   37.86    3.54
  -6  11  -4   37.34    3.49
  -6  11  -4   40.66    3.86
  -6  11  -3   96.47    6.23
  -6  11  -3  103.04    5.99
  -6  11  -3   95.53    6.05
  -6  11  -3  107.86    6.17
  -6  11  -3   89.87    5.79
  -6  11  -3  110.03    8.06
  -6  11  -2   15.01    3.02
  -6  11  -2   16.61    2.22
  -6  11  -2   15.89    2.37
  -6  11  -2   14.97    2.13
  -6  11  -1    3.04    0.99
  -6  11  -1    2.67    1.32
  -6  11  -1    2.93    1.62
  -6  11   0    9.02    1.83
  -6  11   0    5.49    1.31
  -6  11   0    8.29    2.18
  -6  11   1    4.25    1.12
  -6  11   1    4.71    1.35
  -6  11   1    3.46    1.52
  -6  11   2  102.90    6.33
  -6  11   2  106.21    7.52
  -6  11   2  125.42    6.69
  -6  11   3   76.21    6.10
  -6  11   3   81.72    5.36
  -6  11   4    1.74    1.11
  -6  11   4    1.25    0.80
  -6  11   4    2.07    0.95
  -6  11   5    4.99    1.27
  -6  11   5    5.82    1.69
  -6  11   5    5.57    1.59
  -6  11   5    5.24    1.54
  -6  11   6   47.31    5.88
  -6  11   6   51.61    4.78
  -6  11   6   49.52    4.69
  -6  11   6   58.25    4.76
  -6  11   6   53.70    4.28
  -6  11   7   14.53    3.43
  -6  11   7   14.91    2.22
  -6  11   7   11.69    2.27
  -6  11   7   14.86    2.55
  -6  11   8    1.65    2.00
  -6  11   8    0.62    1.08
  -6  11   8    0.29    0.93
  -6  11   8   -0.81    1.04
  -6  11   8    1.18    1.48
  -6  11   9    2.01    1.90
  -6  11   9    2.44    1.35
  -6  11   9   -2.16    1.39
  -6  11   9   -0.10    0.93
  -6  11   9    0.06    0.70
  -6  11  10   50.08    4.12
  -6  11  10   52.08    3.84
  -6  11  10   50.36    4.09
  -6  11  10   53.17    4.90
  -6  11  10   52.61    4.08
  -6  11  11   42.30    3.49
  -6  11  11   39.62    4.07
  -6  11  11   49.00    3.61
  -6  11  11   42.69    3.20
  -6  11  11   40.80    3.82
  -6  11  11   43.44    3.35
  -6  11  11   47.14    4.04
  -6  11  11   47.00    4.14
  -6  11  12    2.30    1.29
  -6  11  12    1.41    1.08
  -6  11  12    1.38    1.02
  -6  11  12    2.58    0.77
  -6  11  12    1.65    0.84
  -6  11  12    0.37    0.95
  -6  11  13    1.34    0.83
  -6  11  13    2.16    0.63
  -6  11  13    2.47    0.86
  -6  11  13    3.54    1.09
  -6  11  14    2.29    0.76
  -6  11  14    2.64    0.72
  -6  11  14    3.06    0.88
  -6  11  14    3.08    0.83
  -6  12 -13    3.12    0.80
  -6  12 -13    2.53    0.75
  -6  12 -13    3.89    0.89
  -6  12 -13    2.07    0.67
  -6  12 -13    2.92    0.73
  -6  12 -12    2.70    0.90
  -6  12 -12    3.20    0.90
  -6  12 -12    2.59    0.72
  -6  12 -12    2.43    0.80
  -6  12 -12    2.67    0.76
  -6  12 -12    2.74    0.85
  -6  12 -11    9.01    1.51
  -6  12 -11    7.00    1.37
  -6  12 -11    6.67    1.28
  -6  12 -11    9.45    1.46
  -6  12 -11    8.48    1.44
  -6  12 -11    8.35    1.25
  -6  12 -10   -0.30    0.80
  -6  12 -10    0.43    0.71
  -6  12 -10    1.80    0.68
  -6  12 -10   -0.29    0.75
  -6  12 -10    0.65    0.59
  -6  12 -10    1.31    0.87
  -6  12 -10    0.58    0.62
  -6  12  -9   -0.04    0.53
  -6  12  -9    1.08    0.76
  -6  12  -9    0.05    0.84
  -6  12  -9    0.05    0.71
  -6  12  -9    0.17    0.74
  -6  12  -9   -0.13    0.71
  -6  12  -9    1.28    0.97
  -6  12  -8    9.40    1.71
  -6  12  -8   10.29    1.70
  -6  12  -8   10.58    1.85
  -6  12  -8    8.92    1.68
  -6  12  -8   11.38    1.79
  -6  12  -8    9.44    1.71
  -6  12  -8   10.10    1.78
  -6  12  -7   14.56    2.09
  -6  12  -7   17.73    2.35
  -6  12  -7   14.94    2.16
  -6  12  -7   19.35    2.40
  -6  12  -7   14.62    2.13
  -6  12  -7   15.89    2.21
  -6  12  -7   13.71    2.16
  -6  12  -7   15.95    2.32
  -6  12  -6   18.61    2.37
  -6  12  -6   20.11    2.55
  -6  12  -6   23.04    3.03
  -6  12  -6   21.63    2.67
  -6  12  -6   21.80    2.58
  -6  12  -6   25.96    2.96
  -6  12  -6   23.53    2.66
  -6  12  -6   17.73    2.34
  -6  12  -5   24.51    2.74
  -6  12  -5   25.29    2.73
  -6  12  -5   27.03    2.92
  -6  12  -5   30.01    3.65
  -6  12  -5   28.37    2.94
  -6  12  -5   26.83    2.83
  -6  12  -5   24.86    2.95
  -6  12  -4   -1.11    0.87
  -6  12  -4    0.43    0.73
  -6  12  -4    1.14    0.94
  -6  12  -4   -0.63    0.72
  -6  12  -4   -0.71    0.81
  -6  12  -4   -0.55    0.81
  -6  12  -4   -1.13    1.55
  -6  12  -3    6.83    1.44
  -6  12  -3    2.55    1.27
  -6  12  -3    3.04    1.12
  -6  12  -3    3.22    1.63
  -6  12  -3    4.10    1.22
  -6  12  -2   13.75    2.29
  -6  12  -2   13.49    2.96
  -6  12  -2   13.97    2.08
  -6  12  -1   -1.88    1.90
  -6  12  -1    0.04    0.73
  -6  12  -1    0.00    0.94
  -6  12   0    5.93    1.43
  -6  12   0    7.08    1.54
  -6  12   0    7.72    2.21
  -6  12   1    0.51    2.37
  -6  12   1   -3.74    1.14
  -6  12   1    0.09    0.77
  -6  12   1   -0.80    1.58
  -6  12   2   16.09    2.72
  -6  12   2   12.89    3.07
  -6  12   2   13.72    2.15
  -6  12   2   18.76    2.35
  -6  12   2   18.56    2.28
  -6  12   2   15.30    2.69
  -6  12   2   13.41    2.57
  -6  12   3   13.86    2.57
  -6  12   3   16.44    2.29
  -6  12   3   13.09    2.41
  -6  12   3   15.38    3.55
  -6  12   3   21.58    2.47
  -6  12   3   13.11    2.38
  -6  12   4   15.55    2.56
  -6  12   4   12.68    2.20
  -6  12   4   16.52    3.63
  -6  12   4   14.58    2.19
  -6  12   4   13.52    2.52
  -6  12   5   -0.25    1.12
  -6  12   5    0.16    0.85
  -6  12   5   -3.77    2.41
  -6  12   5    0.05    0.87
  -6  12   5   -1.61    1.44
  -6  12   6    2.63    1.97
  -6  12   6    2.22    1.20
  -6  12   6    0.59    0.87
  -6  12   6    2.46    1.33
  -6  12   6    0.64    1.01
  -6  12   7    5.89    1.58
  -6  12   7    4.23    1.28
  -6  12   7    5.41    2.17
  -6  12   7    2.95    1.17
  -6  12   7    4.36    1.47
  -6  12   8    2.33    1.09
  -6  12   8    2.90    1.20
  -6  12   8    2.84    1.03
  -6  12   8    4.41    1.42
  -6  12   8    1.53    1.44
  -6  12   9    1.23    1.02
  -6  12   9    3.06    1.17
  -6  12   9    1.80    1.19
  -6  12   9    3.00    1.10
  -6  12   9    1.99    0.91
  -6  12   9    1.18    0.82
  -6  12   9    1.87    1.33
  -6  12  10    7.70    1.32
  -6  12  10    7.78    1.71
  -6  12  10    4.37    1.26
  -6  12  10    8.12    1.61
  -6  12  10    5.98    1.22
  -6  12  10    6.51    1.37
  -6  12  10    4.67    1.12
  -6  12  11    0.55    0.51
  -6  12  11   -0.07    0.65
  -6  12  11    0.17    0.46
  -6  12  11    0.84    0.72
  -6  12  11    0.36    0.52
  -6  12  11    0.89    0.70
  -6  12  12   30.89    2.21
  -6  12  12   29.14    2.19
  -6  12  12   30.26    2.25
  -6  12  12   29.76    2.12
  -6  13 -11   35.59    2.37
  -6  13 -11   34.59    2.36
  -6  13 -11   31.63    2.26
  -6  13 -11   30.52    2.23
  -6  13 -11   29.56    2.22
  -6  13 -10    8.16    1.29
  -6  13 -10   10.06    1.25
  -6  13 -10    7.15    1.16
  -6  13 -10    7.14    1.21
  -6  13 -10    8.99    1.36
  -6  13 -10    6.81    1.17
  -6  13  -9   10.35    1.50
  -6  13  -9   11.25    1.45
  -6  13  -9   11.31    1.56
  -6  13  -9    6.43    1.17
  -6  13  -9    8.61    1.42
  -6  13  -9    9.66    1.47
  -6  13  -8    1.88    0.86
  -6  13  -8    1.34    0.71
  -6  13  -8    0.38    0.63
  -6  13  -8    1.73    0.88
  -6  13  -8    1.85    0.86
  -6  13  -8    1.78    0.86
  -6  13  -7    7.05    1.34
  -6  13  -7    6.09    1.31
  -6  13  -7    6.03    1.22
  -6  13  -7    7.73    1.32
  -6  13  -7    5.97    1.32
  -6  13  -7    4.39    1.10
  -6  13  -6   23.95    2.39
  -6  13  -6   26.48    2.49
  -6  13  -6   22.41    2.35
  -6  13  -6   27.60    2.73
  -6  13  -6   23.69    2.59
  -6  13  -6   20.74    2.41
  -6  13  -6   23.24    2.40
  -6  13  -5   28.43    2.85
  -6  13  -5   33.12    2.80
  -6  13  -5   31.32    2.83
  -6  13  -5   30.78    3.20
  -6  13  -5   29.51    2.96
  -6  13  -5   31.27    2.86
  -6  13  -5   34.01    2.80
  -6  13  -4    8.82    1.49
  -6  13  -4    4.99    1.34
  -6  13  -4    7.62    1.35
  -6  13  -4    5.11    1.46
  -6  13  -4    8.24    1.41
  -6  13  -4    2.77    1.33
  -6  13  -3   41.60    3.68
  -6  13  -3   46.15    4.32
  -6  13  -3   43.03    3.51
  -6  13  -2   14.82    2.50
  -6  13  -2   14.40    2.31
  -6  13  -2   15.78    2.40
  -6  13  -2   14.09    1.96
  -6  13  -1    7.40    1.94
  -6  13  -1    5.89    1.23
  -6  13  -1    8.26    1.88
  -6  13  -1    6.19    1.37
  -6  13  -1    5.22    1.59
  -6  13   0    7.09    1.87
  -6  13   0    7.07    1.40
  -6  13   0    8.31    1.61
  -6  13   0    7.15    1.84
  -6  13   0    5.71    1.75
  -6  13   1   30.59    3.42
  -6  13   1   22.92    2.45
  -6  13   1   25.61    2.60
  -6  13   1   27.33    3.22
  -6  13   1   24.47    3.11
  -6  13   2    6.05    1.61
  -6  13   2    8.34    1.44
  -6  13   2    9.60    2.23
  -6  13   2    8.66    1.60
  -6  13   2    6.54    1.68
  -6  13   2    8.04    1.82
  -6  13   3    1.32    0.90
  -6  13   3    0.50    0.62
  -6  13   3   -0.61    1.00
  -6  13   3    0.93    1.11
  -6  13   3    1.01    0.84
  -6  13   3    1.23    1.37
  -6  13   4    0.87    0.92
  -6  13   4    1.58    1.11
  -6  13   4    0.92    1.28
  -6  13   4    1.27    0.94
  -6  13   4    1.96    1.00
  -6  13   4    1.19    0.79
  -6  13   5    2.97    0.95
  -6  13   5    3.99    1.24
  -6  13   5    1.22    0.97
  -6  13   5    0.81    1.38
  -6  13   5    2.45    1.20
  -6  13   5    2.37    1.09
  -6  13   6    1.62    1.18
  -6  13   6    1.37    0.79
  -6  13   6   -0.20    0.89
  -6  13   6    1.74    1.07
  -6  13   6    1.90    0.72
  -6  13   6    1.12    0.69
  -6  13   6    0.92    0.79
  -6  13   6    1.36    0.88
  -6  13   7   19.34    2.23
  -6  13   7   19.75    2.12
  -6  13   7   18.00    2.08
  -6  13   7   20.11    2.21
  -6  13   7   20.55    2.12
  -6  13   7   19.14    2.33
  -6  13   7   20.78    2.24
  -6  13   8   22.99    2.13
  -6  13   8   18.90    1.93
  -6  13   8   24.15    2.22
  -6  13   8   20.05    2.06
  -6  13   8   21.78    2.16
  -6  13   8   19.43    1.94
  -6  13   9   16.02    1.63
  -6  13   9   14.52    1.51
  -6  13   9   14.54    1.57
  -6  13   9   14.63    1.59
  -6  14  -7    1.24    0.58
  -6  14  -6   -0.32    0.53
  -6  14  -6   -0.74    0.50
  -6  14  -5    1.80    0.57
  -6  14  -5    0.55    0.55
  -6  14  -5   -0.07    0.55
  -6  14  -5    0.30    0.55
  -6  14  -4   56.38    3.62
  -6  14  -4   53.27    3.69
  -6  14  -4   57.01    3.47
  -6  14  -3   18.47    1.93
  -6  14  -3   16.38    2.06
  -6  14  -3   16.43    1.90
  -6  14  -2    9.86    1.47
  -6  14  -2    9.27    1.41
  -6  14  -2    7.79    1.46
  -6  14  -1    1.52    0.80
  -6  14  -1    3.11    1.15
  -6  14  -1    2.77    0.84
  -6  14  -1    0.11    0.76
  -6  14  -1    3.26    0.96
  -6  14   0   33.93    2.94
  -6  14   0   30.23    2.94
  -6  14   0   26.66    2.38
  -6  14   0   33.90    2.68
  -6  14   0   30.83    2.75
  -6  14   1   13.85    1.64
  -6  14   1   14.46    1.89
  -6  14   1   11.30    1.83
  -6  14   1   16.19    2.01
  -6  14   1   13.86    1.71
  -6  14   1   12.63    1.64
  -6  14   2   -0.16    0.72
  -6  14   2    1.23    0.69
  -6  14   2    0.46    0.41
  -6  14   2    0.04    0.67
  -6  14   2   -0.13    0.65
  -6  14   2   -0.07    0.63
  -6  14   3    6.34    1.25
  -6  14   3    6.30    1.18
  -6  14   3   10.14    1.56
  -6  14   3    7.36    1.26
  -6  14   3    8.59    1.47
  -6  14   4   79.20    4.24
  -6  14   4   78.94    4.17
  -6  14   4   76.37    4.15
  -6  14   4   78.16    4.34
  -6  14   4   79.79    4.45
  -6  14   5   14.89    1.68
  -6  14   5   15.54    1.62
  -6  14   5   15.37    1.65
  -6  14   5   13.30    1.45
  -5 -10   1   35.61    2.47
  -5 -10   2    1.37    0.55
  -5 -10   3    2.31    0.77
  -5 -10   4    5.27    0.96
  -5 -10   5   17.09    1.68
  -5  -9  -6   23.00    1.92
  -5  -9  -5    0.96    0.62
  -5  -9  -5    0.07    0.69
  -5  -9  -4    0.88    0.63
  -5  -9  -4    0.15    0.49
  -5  -9  -4    0.89    0.65
  -5  -9  -3   17.42    1.99
  -5  -9  -3   19.91    2.09
  -5  -9  -3   17.72    1.95
  -5  -9  -3   19.46    2.10
  -5  -9  -2   13.21    1.74
  -5  -9  -2   16.52    1.90
  -5  -9  -1    7.04    1.31
  -5  -9  -1    9.85    1.42
  -5  -9  -1   10.10    1.58
  -5  -9  -1   10.62    1.46
  -5  -9   0    1.22    0.63
  -5  -9   0    2.28    0.88
  -5  -9   0    3.31    1.03
  -5  -9   0    3.98    0.96
  -5  -9   1    1.17    0.62
  -5  -9   1    1.39    0.86
  -5  -9   1    1.89    0.69
  -5  -9   1    1.97    0.82
  -5  -9   2   19.71    2.06
  -5  -9   2   20.48    2.18
  -5  -9   2   22.01    2.14
  -5  -9   2   19.35    2.15
  -5  -9   3   13.20    1.65
  -5  -9   3   11.70    1.62
  -5  -9   4    1.10    0.71
  -5  -9   4    3.79    1.04
  -5  -9   5    7.12    1.32
  -5  -9   5    7.73    1.35
  -5  -9   6   84.24    4.53
  -5  -9   6   82.15    4.52
  -5  -9   7    1.63    0.73
  -5  -9   7    3.26    0.97
  -5  -9   8    2.19    0.80
  -5  -9   8    3.40    0.85
  -5  -9   9    1.31    0.62
  -5  -9   9    0.98    0.63
  -5  -9  10    4.14    0.89
  -5  -9  10    2.92    0.78
  -5  -8  -9    0.82    0.54
  -5  -8  -9    1.06    0.56
  -5  -8  -9    0.90    0.62
  -5  -8  -8    5.90    1.22
  -5  -8  -8    4.62    1.08
  -5  -8  -8    4.20    0.95
  -5  -8  -7   10.71    1.58
  -5  -8  -7   13.60    1.89
  -5  -8  -7   13.54    1.85
  -5  -8  -6   12.83    2.01
  -5  -8  -6   14.46    1.95
  -5  -8  -6   13.69    1.82
  -5  -8  -5    6.16    1.31
  -5  -8  -5    7.04    1.53
  -5  -8  -5    8.41    1.69
  -5  -8  -5    8.02    1.49
  -5  -8  -4   -0.39    0.76
  -5  -8  -4   -1.07    0.83
  -5  -8  -3   24.22    2.60
  -5  -8  -3   22.56    2.52
  -5  -8  -2   31.08    2.95
  -5  -8  -2   31.46    3.09
  -5  -8  -2   38.09    3.13
  -5  -8  -2   37.80    3.09
  -5  -8  -1   12.14    1.85
  -5  -8  -1   17.38    2.09
  -5  -8  -1   11.63    1.92
  -5  -8  -1   13.75    1.86
  -5  -8   0    1.00    0.79
  -5  -8   0    0.12    0.71
  -5  -8   0    0.62    0.69
  -5  -8   1   38.27    3.20
  -5  -8   1   44.64    3.52
  -5  -8   2   38.43    3.24
  -5  -8   2   36.07    3.17
  -5  -8   5   11.93    1.76
  -5  -8   5   11.41    1.73
  -5  -8   6    3.24    1.13
  -5  -8   6    2.59    0.98
  -5  -8   7   24.00    2.58
  -5  -8   7   22.81    2.55
  -5  -8  14   -0.10    0.42
  -5  -8  14   -0.06    0.44
  -5  -7 -11   60.36    3.56
  -5  -7 -11   64.03    3.72
  -5  -7 -11   57.15    3.11
  -5  -7 -10    9.74    1.40
  -5  -7 -10   10.18    1.57
  -5  -7 -10   11.59    1.68
  -5  -7 -10    8.91    1.46
  -5  -7 -10   13.68    1.64
  -5  -7  -9    3.71    1.14
  -5  -7  -9    3.66    1.31
  -5  -7  -9    4.55    1.19
  -5  -7  -8   -1.09    1.02
  -5  -7  -8   -0.43    0.98
  -5  -7  -8    0.64    0.71
  -5  -7  -7   38.16    3.47
  -5  -7  -7   44.76    3.99
  -5  -7  -7   41.24    3.60
  -5  -7  -6   29.91    2.91
  -5  -7  -6   33.74    3.28
  -5  -7  -6   27.65    3.03
  -5  -7  -6   32.08    3.43
  -5  -7  -5    9.52    1.82
  -5  -7  -5    7.41    1.50
  -5  -7  -4    3.20    1.23
  -5  -7  -4    2.79    1.06
  -5  -7  -3    4.90    1.40
  -5  -7  -3    3.85    1.24
  -5  -7  -2   20.83    2.56
  -5  -7  -2   17.31    2.32
  -5  -7  -1   -0.32    0.89
  -5  -7  -1    0.69    0.74
  -5  -7   0    0.83    0.82
  -5  -7   0    0.75    0.84
  -5  -6 -13    2.01    0.57
  -5  -6 -13    2.50    0.72
  -5  -6 -13    3.15    0.86
  -5  -6 -13    1.10    0.61
  -5  -6 -12    6.19    1.14
  -5  -6 -12    5.18    1.20
  -5  -6 -12    6.40    1.19
  -5  -6 -12    8.04    1.41
  -5  -6 -11   21.64    2.52
  -5  -6 -11   16.87    2.08
  -5  -6 -11   21.97    2.52
  -5  -6 -11   21.82    2.30
  -5  -6 -11   21.40    2.30
  -5  -6 -10   16.64    2.26
  -5  -6 -10   19.99    2.64
  -5  -6 -10   15.66    2.18
  -5  -6  -9   65.78    4.79
  -5  -6  -9   74.95    5.08
  -5  -6  -9   73.67    5.35
  -5  -6  -8   10.41    1.79
  -5  -6  -8    9.65    2.11
  -5  -6  -8    7.99    1.77
  -5  -6  -7   69.51    5.10
  -5  -6  -7   68.06    4.78
  -5  -6  -7   66.26    5.25
  -5  -6  -7   63.83    4.78
  -5  -6  -6   93.33    6.08
  -5  -6  -6   95.63    5.85
  -5  -6  -5  145.18    7.73
  -5  -6  -5  161.15    8.33
  -5  -6  -4    4.83    1.24
  -5  -6  -4    6.13    1.52
  -5  -6  -3    3.13    1.13
  -5  -6  -3    3.58    1.15
  -5  -6  -2   28.97    3.12
  -5  -6  -2   29.12    3.02
  -5  -6  -2   31.92    3.34
  -5  -6  -2   25.93    2.91
  -5  -6  -1   66.66    4.82
  -5  -6  -1   72.92    5.16
  -5  -6  -1   69.35    4.89
  -5  -6  -1   67.82    4.92
  -5  -6   0  249.47   11.16
  -5  -6   0  230.99   10.67
  -5  -6   0  252.73   10.99
  -5  -6   0  246.73   11.03
  -5  -6   1    0.04    0.92
  -5  -6   1    0.46    0.88
  -5  -6   1    0.70    0.80
  -5  -6   1    2.02    0.97
  -5  -6   2   32.87    3.36
  -5  -6   2   28.60    3.07
  -5  -6   3    5.01    1.58
  -5  -6   3    3.93    1.22
  -5  -6   3    2.62    0.95
  -5  -6   4  110.40    6.44
  -5  -6   4  110.61    6.78
  -5  -6   4  113.51    6.63
  -5  -6   5   16.99    2.49
  -5  -6   5   17.45    2.34
  -5  -6   5   19.53    2.50
  -5  -6   5   19.85    2.64
  -5  -6   6    6.86    1.45
  -5  -6   6    6.74    1.68
  -5  -6   6    6.33    1.72
  -5  -6   6    8.13    1.62
  -5  -6  15    6.15    1.30
  -5  -6  16    1.03    0.67
  -5  -6  17    8.32    1.13
  -5  -5 -15   12.91    1.41
  -5  -5 -15   14.14    1.50
  -5  -5 -14   26.12    2.18
  -5  -5 -14   30.39    2.56
  -5  -5 -14   21.12    1.87
  -5  -5 -14   26.07    2.34
  -5  -5 -13   14.17    1.81
  -5  -5 -13   13.91    1.92
  -5  -5 -13   12.59    1.85
  -5  -5 -13   11.25    1.51
  -5  -5 -12   15.28    2.17
  -5  -5 -12   13.36    2.11
  -5  -5 -12   16.41    1.99
  -5  -5 -12   12.86    1.92
  -5  -5 -12   15.76    2.09
  -5  -5 -11    2.93    0.86
  -5  -5 -11    4.87    1.42
  -5  -5 -11    4.25    1.27
  -5  -5 -11    5.63    1.32
  -5  -5 -10   12.36    2.29
  -5  -5 -10    9.89    1.82
  -5  -5 -10   10.16    1.80
  -5  -5  -9   48.32    4.49
  -5  -5  -9   53.65    4.53
  -5  -5  -9   44.71    4.08
  -5  -5  -8    2.37    1.13
  -5  -5  -8    3.27    1.36
  -5  -5  -8    0.85    0.86
  -5  -5  -7   18.33    2.62
  -5  -5  -7   18.45    2.60
  -5  -5  -6   14.17    2.29
  -5  -5  -6   18.25    2.54
  -5  -5  -6   14.83    2.21
  -5  -5  -6   16.04    2.52
  -5  -5  -6   22.80    2.87
  -5  -5  -5   38.73    3.58
  -5  -5  -5   38.33    3.44
  -5  -5  -5   32.29    3.32
  -5  -5  -5   36.64    3.53
  -5  -5  -5   37.75    3.61
  -5  -5  -5   38.05    3.65
  -5  -5  -4   25.56    2.89
  -5  -5  -4   23.10    2.73
  -5  -5  -4   24.61    2.91
  -5  -5  -4   20.60    2.45
  -5  -5  -4   21.02    2.53
  -5  -5  -4   21.06    2.69
  -5  -5  -3  123.90    6.97
  -5  -5  -3  126.15    6.96
  -5  -5  -3  124.86    6.84
  -5  -5  -3  131.21    7.16
  -5  -5  -2    8.38    1.73
  -5  -5  -2    8.13    1.60
  -5  -5  -2   10.33    1.79
  -5  -5  -2    8.35    1.67
  -5  -5  -1   51.90    4.08
  -5  -5  -1   47.18    3.98
  -5  -5  -1   46.00    3.86
  -5  -5  -1   48.17    3.90
  -5  -5   0  138.55    7.21
  -5  -5   0  139.33    7.42
  -5  -5   0  137.29    7.41
  -5  -5   0  146.09    7.49
  -5  -5   1    6.13    1.50
  -5  -5   1    4.03    1.43
  -5  -5   1    5.69    1.61
  -5  -5   2  901.72   30.26
  -5  -5   2  928.64   30.18
  -5  -5   2  894.60   29.77
  -5  -5   3    3.68    1.42
  -5  -5   3    4.95    1.36
  -5  -5   3    3.69    1.06
  -5  -5   4    4.99    1.39
  -5  -5   4    6.82    1.48
  -5  -5   4    5.85    1.35
  -5  -5   4    4.43    1.28
  -5  -5   5   17.49    2.35
  -5  -5   5   20.59    2.67
  -5  -5   5   20.90    2.67
  -5  -5   5   17.29    2.30
  -5  -5   6   26.31    3.12
  -5  -5   6   25.61    2.83
  -5  -5   6   23.41    2.79
  -5  -5   6   27.15    2.82
  -5  -5   7   -0.38    1.07
  -5  -5   7   -0.01    1.18
  -5  -5   7   -0.33    0.82
  -5  -5   8   48.31    4.29
  -5  -5   8   48.39    4.45
  -5  -5   9   82.40    5.89
  -5  -5   9   87.25    6.33
  -5  -4 -16    1.27    0.45
  -5  -4 -16    2.19    0.65
  -5  -4 -15    1.00    0.52
  -5  -4 -15    0.12    0.63
  -5  -4 -15    0.89    0.65
  -5  -4 -15    0.66    0.64
  -5  -4 -14    3.04    0.96
  -5  -4 -14    1.20    0.88
  -5  -4 -14    0.91    0.78
  -5  -4 -14    0.49    0.70
  -5  -4 -14    1.68    0.76
  -5  -4 -13    1.78    0.80
  -5  -4 -13    2.53    1.07
  -5  -4 -13    1.62    0.98
  -5  -4 -13    1.24    0.55
  -5  -4 -13    0.03    0.91
  -5  -4 -12    2.99    1.21
  -5  -4 -12   -0.97    1.19
  -5  -4 -12    0.92    0.94
  -5  -4 -12    0.99    0.95
  -5  -4 -12    1.49    1.10
  -5  -4 -12   -0.06    1.02
  -5  -4 -11    1.64    1.01
  -5  -4 -11    1.04    0.72
  -5  -4 -11    1.46    0.94
  -5  -4 -10    4.12    1.36
  -5  -4 -10    5.03    1.43
  -5  -4 -10    3.38    1.10
  -5  -4  -9   20.57    2.78
  -5  -4  -9   23.84    3.02
  -5  -4  -9   25.78    3.34
  -5  -4  -8  179.05    9.08
  -5  -4  -8  156.29    8.50
  -5  -4  -8  167.29    8.77
  -5  -4  -8  142.57    8.30
  -5  -4  -8  171.26    8.87
  -5  -4  -8  165.13    8.80
  -5  -4  -7  166.51    8.74
  -5  -4  -7  164.08    8.69
  -5  -4  -7  192.43    9.36
  -5  -4  -7  172.70    8.96
  -5  -4  -7  169.01    8.89
  -5  -4  -6  144.85    7.82
  -5  -4  -6  141.71    7.80
  -5  -4  -6  154.78    8.01
  -5  -4  -6  158.63    8.21
  -5  -4  -6  152.27    8.02
  -5  -4  -5   50.93    4.07
  -5  -4  -5   48.15    3.97
  -5  -4  -5   49.58    4.06
  -5  -4  -5   47.45    3.91
  -5  -4  -5   51.21    4.06
  -5  -4  -5   56.04    4.29
  -5  -4  -4   74.69    4.96
  -5  -4  -4   72.22    4.81
  -5  -4  -4   75.00    5.02
  -5  -4  -4   74.47    5.00
  -5  -4  -3   38.08    3.38
  -5  -4  -3   38.55    3.39
  -5  -4  -3   35.91    3.34
  -5  -4  -3   34.28    3.13
  -5  -4  -2    7.14    1.50
  -5  -4  -2    7.56    1.48
  -5  -4  -2    9.18    1.67
  -5  -4  -2    8.96    1.46
  -5  -4  -1    0.13    0.76
  -5  -4  -1   -0.63    0.93
  -5  -4  -1   -1.55    0.94
  -5  -4  -1   -0.49    1.09
  -5  -4   0  291.73   11.85
  -5  -4   0  287.58   11.52
  -5  -4   0  289.81   11.76
  -5  -4   1    8.94    1.66
  -5  -4   1    6.25    1.51
  -5  -4   1    7.41    1.46
  -5  -4   2  277.30   11.22
  -5  -4   2  270.09   11.31
  -5  -4   2  271.44   10.97
  -5  -4   3    0.56    0.77
  -5  -4   3    1.06    0.81
  -5  -4   3   -0.20    0.73
  -5  -4   3    0.50    0.70
  -5  -4   4    0.69    0.96
  -5  -4   4   -0.56    0.91
  -5  -4   4    0.80    0.67
  -5  -4   5   11.64    1.86
  -5  -4   5   12.51    1.78
  -5  -4   5   12.55    1.98
  -5  -4   6   46.82    4.01
  -5  -4   6   48.52    4.06
  -5  -4   6   54.77    4.12
  -5  -4   7    0.28    1.07
  -5  -4   7    0.84    0.87
  -5  -4   7    1.69    1.20
  -5  -4   8    1.87    1.03
  -5  -4   8    0.72    0.96
  -5  -4   8    2.14    1.10
  -5  -4   9   81.24    6.10
  -5  -4   9   83.88    5.68
  -5  -4   9   80.78    6.11
  -5  -4  10   19.51    3.28
  -5  -4  10   19.26    3.09
  -5  -4  10   17.80    2.61
  -5  -4  10   17.75    2.87
  -5  -4  11  122.08    7.35
  -5  -4  11  118.63    7.84
  -5  -4  11  122.87    7.87
  -5  -4  19   -0.44    0.37
  -5  -3 -17   15.44    1.48
  -5  -3 -17   17.18    1.75
  -5  -3 -17   14.05    1.56
  -5  -3 -16   11.41    1.54
  -5  -3 -16   12.65    1.67
  -5  -3 -16   11.05    1.32
  -5  -3 -16   12.23    1.61
  -5  -3 -15    7.79    1.26
  -5  -3 -15    6.35    1.36
  -5  -3 -15    5.86    1.13
  -5  -3 -15    6.76    1.36
  -5  -3 -15    6.49    1.42
  -5  -3 -14    0.69    0.69
  -5  -3 -14    0.72    0.61
  -5  -3 -14   -0.72    0.91
  -5  -3 -14   -0.17    0.76
  -5  -3 -14    0.24    0.72
  -5  -3 -13    2.97    1.08
  -5  -3 -13    5.23    1.37
  -5  -3 -13    4.61    1.46
  -5  -3 -13    2.32    0.93
  -5  -3 -13    0.81    0.94
  -5  -3 -12    1.28    1.10
  -5  -3 -12    2.22    1.36
  -5  -3 -12    0.94    0.66
  -5  -3 -12    1.29    0.72
  -5  -3 -12    1.36    0.90
  -5  -3 -12    0.62    0.87
  -5  -3 -11    0.27    1.11
  -5  -3 -11    2.76    1.22
  -5  -3 -10   15.44    2.32
  -5  -3 -10   17.81    2.69
  -5  -3 -10   18.79    2.66
  -5  -3 -10   17.54    2.50
  -5  -3 -10   19.88    2.63
  -5  -3 -10   13.50    2.22
  -5  -3  -9    8.64    1.93
  -5  -3  -9   10.25    1.90
  -5  -3  -9   11.83    2.21
  -5  -3  -9    8.51    1.72
  -5  -3  -9   13.40    2.38
  -5  -3  -9   13.01    2.38
  -5  -3  -8   48.86    4.23
  -5  -3  -8   48.84    4.12
  -5  -3  -8   48.46    4.21
  -5  -3  -8   53.94    4.54
  -5  -3  -8   47.85    4.10
  -5  -3  -7  100.65    6.21
  -5  -3  -7  112.64    6.40
  -5  -3  -7   98.00    6.25
  -5  -3  -7  106.12    6.22
  -5  -3  -7   99.26    6.21
  -5  -3  -7  100.39    6.13
  -5  -3  -6   52.11    4.16
  -5  -3  -6   64.08    4.55
  -5  -3  -6   57.68    4.28
  -5  -3  -6   63.41    4.57
  -5  -3  -6   59.22    4.34
  -5  -3  -6   56.52    4.33
  -5  -3  -5   -0.04    0.75
  -5  -3  -5   -0.34    0.81
  -5  -3  -5    0.30    0.71
  -5  -3  -5   -0.16    0.54
  -5  -3  -5   -0.46    0.97
  -5  -3  -5   -0.53    0.65
  -5  -3  -4   15.17    2.12
  -5  -3  -4   17.44    2.10
  -5  -3  -4   14.06    1.94
  -5  -3  -4   14.87    2.06
  -5  -3  -3  110.02    5.77
  -5  -3  -3  111.91    6.00
  -5  -3  -3  110.21    5.93
  -5  -3  -3  108.75    5.96
  -5  -3  -2   65.73    4.32
  -5  -3  -2   57.60    4.09
  -5  -3  -2   61.05    4.19
  -5  -3  -2   60.33    3.97
  -5  -3  -1    3.58    0.97
  -5  -3  -1    4.66    1.26
  -5  -3  -1    3.55    0.96
  -5  -3  -1    2.79    1.04
  -5  -3  -1    5.19    1.28
  -5  -3   0    6.57    1.35
  -5  -3   0   10.66    1.68
  -5  -3   0   11.88    1.66
  -5  -3   1    5.20    1.23
  -5  -3   1    3.87    1.16
  -5  -3   1    4.56    1.11
  -5  -3   2  333.19   12.98
  -5  -3   2  337.00   12.80
  -5  -3   2  351.54   13.15
  -5  -3   3    4.34    1.01
  -5  -3   3    7.80    1.35
  -5  -3   3    6.98    1.34
  -5  -3   3    8.12    1.41
  -5  -3   4   27.73    2.68
  -5  -3   4   30.29    2.84
  -5  -3   4   24.73    2.49
  -5  -3   5   33.76    3.04
  -5  -3   5   33.19    2.90
  -5  -3   5   31.34    2.99
  -5  -3   6  124.82    6.65
  -5  -3   6  116.39    6.52
  -5  -3   6  114.96    6.17
  -5  -3   7   65.27    4.98
  -5  -3   7   72.18    5.14
  -5  -3   8  189.92    9.82
  -5  -3   8  198.95    9.99
  -5  -3   9   16.26    2.66
  -5  -3   9   17.83    3.10
  -5  -3   9   17.64    2.74
  -5  -3  10    8.60    2.08
  -5  -3  10   10.73    2.39
  -5  -3  10    8.68    2.27
  -5  -3  11    7.32    2.05
  -5  -3  11    7.87    1.90
  -5  -3  11    8.69    2.57
  -5  -3  12   62.94    5.53
  -5  -3  12   71.56    6.31
  -5  -3  12   65.36    5.48
  -5  -3  13    9.01    2.28
  -5  -3  13   10.29    2.49
  -5  -3  13    8.25    2.12
  -5  -3  18    0.77    0.79
  -5  -3  19   -1.31    0.72
  -5  -2 -18    0.87    0.50
  -5  -2 -18    1.48    0.60
  -5  -2 -17    1.87    0.76
  -5  -2 -17    0.60    0.46
  -5  -2 -17    1.11    0.64
  -5  -2 -17    0.66    0.49
  -5  -2 -16   -1.00    0.67
  -5  -2 -16   -0.14    0.85
  -5  -2 -16    0.33    0.61
  -5  -2 -16    0.12    0.73
  -5  -2 -15   -0.86    1.01
  -5  -2 -15    0.34    0.87
  -5  -2 -15    0.45    0.86
  -5  -2 -15   -0.34    0.87
  -5  -2 -14    5.64    1.38
  -5  -2 -14    5.49    1.52
  -5  -2 -14    3.22    1.02
  -5  -2 -14    2.90    1.01
  -5  -2 -13   28.56    3.28
  -5  -2 -13   25.89    2.95
  -5  -2 -13   24.16    2.98
  -5  -2 -13   26.70    3.03
  -5  -2 -12  152.30    8.48
  -5  -2 -12  139.74    8.10
  -5  -2 -12  144.21    7.72
  -5  -2 -12  139.65    7.86
  -5  -2 -12  133.16    7.63
  -5  -2 -11    2.22    1.09
  -5  -2 -11    1.95    1.06
  -5  -2 -11    3.13    1.29
  -5  -2 -11    2.78    1.22
  -5  -2 -11    3.87    1.45
  -5  -2 -11    3.33    1.36
  -5  -2 -10  237.59   11.38
  -5  -2 -10  227.12   11.02
  -5  -2 -10  260.61   11.91
  -5  -2 -10  243.15   11.07
  -5  -2 -10  235.23   11.29
  -5  -2 -10  244.47   11.17
  -5  -2  -9   75.27    5.46
  -5  -2  -9   96.62    6.28
  -5  -2  -9   83.38    5.80
  -5  -2  -9   84.72    5.65
  -5  -2  -9   86.75    5.83
  -5  -2  -8   34.14    3.33
  -5  -2  -8   28.75    3.20
  -5  -2  -8   28.02    3.03
  -5  -2  -8   26.45    3.00
  -5  -2  -8   27.68    3.06
  -5  -2  -8   27.33    2.91
  -5  -2  -7    4.76    1.49
  -5  -2  -7    8.59    1.49
  -5  -2  -7    5.48    1.51
  -5  -2  -7    7.20    1.52
  -5  -2  -7    7.55    1.60
  -5  -2  -7    7.98    1.59
  -5  -2  -6   59.94    4.25
  -5  -2  -6   60.86    4.09
  -5  -2  -6   59.37    4.17
  -5  -2  -6   57.17    4.17
  -5  -2  -6   52.64    3.97
  -5  -2  -6   57.08    4.18
  -5  -2  -5   63.78    4.30
  -5  -2  -5   68.38    4.22
  -5  -2  -5   60.27    4.13
  -5  -2  -5   62.98    4.26
  -5  -2  -5   60.70    4.14
  -5  -2  -5   67.61    4.42
  -5  -2  -4  235.54    9.94
  -5  -2  -4  232.45    9.79
  -5  -2  -4  258.20    9.81
  -5  -2  -4  243.64    9.97
  -5  -2  -3  335.97   12.94
  -5  -2  -3  350.80   13.12
  -5  -2  -3  359.48   13.25
  -5  -2  -3  370.88   12.87
  -5  -2  -2  267.47   10.07
  -5  -2  -2  259.58   10.32
  -5  -2  -2  267.91   10.46
  -5  -2  -2  243.72   10.11
  -5  -2  -2  277.87   10.19
  -5  -2  -1   68.13    3.92
  -5  -2  -1   60.84    3.87
  -5  -2  -1   69.58    3.88
  -5  -2   0  414.98   14.98
  -5  -2   0  450.89   14.90
  -5  -2   0  438.01   14.98
  -5  -2   1   -0.28    0.65
  -5  -2   1    0.15    0.55
  -5  -2   1    0.62    0.51
  -5  -2   2   10.95    1.47
  -5  -2   2   11.98    1.48
  -5  -2   2   13.96    1.58
  -5  -2   2   15.08    1.67
  -5  -2   3  138.71    6.32
  -5  -2   3  125.80    6.06
  -5  -2   3  143.76    6.36
  -5  -2   4  501.65   16.90
  -5  -2   4  470.75   16.74
  -5  -2   5   85.87    4.91
  -5  -2   5   78.43    4.71
  -5  -2   6  103.64    5.91
  -5  -2   6  120.04    6.89
  -5  -2   6  105.46    5.94
  -5  -2   7  223.75   10.13
  -5  -2   7  230.57   10.24
  -5  -2   7  238.40   11.26
  -5  -2   8   77.83    5.93
  -5  -2   8   79.82    5.38
  -5  -2   8   71.70    5.17
  -5  -2   9   12.23    2.51
  -5  -2   9   12.05    2.30
  -5  -2   9    8.79    1.92
  -5  -2  10    2.08    1.15
  -5  -2  10    1.65    1.26
  -5  -2  10    4.18    1.83
  -5  -2  11    0.10    0.96
  -5  -2  11   -1.54    1.77
  -5  -2  11   -0.04    1.18
  -5  -2  12   48.85    5.43
  -5  -2  12   49.42    4.72
  -5  -2  12   53.12    4.82
  -5  -2  12   49.99    5.07
  -5  -2  13  370.94   15.69
  -5  -2  13  333.37   16.80
  -5  -2  13  351.84   16.38
  -5  -2  13  381.57   15.75
  -5  -2  14  177.86   10.39
  -5  -2  14  194.04    9.87
  -5  -2  14  191.56    9.92
  -5  -2  20    4.15    1.11
  -5  -1 -19   43.16    2.62
  -5  -1 -18    2.22    0.66
  -5  -1 -18    1.44    0.56
  -5  -1 -18    1.89    0.60
  -5  -1 -18    2.14    0.82
  -5  -1 -17   -0.52    0.86
  -5  -1 -17    0.08    0.62
  -5  -1 -17   -0.52    0.56
  -5  -1 -17    0.52    0.55
  -5  -1 -16    3.19    1.05
  -5  -1 -16    5.04    1.34
  -5  -1 -16    2.98    1.05
  -5  -1 -16    1.80    0.76
  -5  -1 -15    8.64    1.66
  -5  -1 -15    7.06    1.53
  -5  -1 -15    5.79    1.34
  -5  -1 -15    6.16    1.42
  -5  -1 -14  209.46   10.01
  -5  -1 -14  219.03   10.40
  -5  -1 -14  247.86   10.84
  -5  -1 -14  214.86   10.05
  -5  -1 -13   35.47    3.61
  -5  -1 -13   28.14    3.12
  -5  -1 -13   27.89    3.29
  -5  -1 -13   31.37    3.30
  -5  -1 -12   26.17    3.07
  -5  -1 -12   21.11    2.90
  -5  -1 -12   16.65    2.57
  -5  -1 -12   21.62    2.80
  -5  -1 -12   21.07    2.81
  -5  -1 -12   22.26    2.95
  -5  -1 -11    7.84    1.78
  -5  -1 -11    6.43    1.58
  -5  -1 -11    6.66    1.72
  -5  -1 -11    8.52    1.91
  -5  -1 -10  418.74   16.14
  -5  -1 -10  416.00   16.19
  -5  -1 -10  366.98   15.61
  -5  -1 -10  446.46   16.10
  -5  -1 -10  377.69   16.03
  -5  -1  -9    0.87    0.76
  -5  -1  -9    1.22    0.76
  -5  -1  -9    0.88    0.95
  -5  -1  -9    2.41    1.17
  -5  -1  -9    2.78    0.97
  -5  -1  -9    4.59    1.51
  -5  -1  -8    2.33    1.04
  -5  -1  -8    2.58    0.99
  -5  -1  -8    2.94    1.17
  -5  -1  -8    2.44    1.15
  -5  -1  -8    2.13    0.97
  -5  -1  -8    3.17    0.95
  -5  -1  -7   12.95    1.99
  -5  -1  -7   15.39    2.10
  -5  -1  -7   16.47    2.23
  -5  -1  -7   14.71    1.96
  -5  -1  -7   20.47    2.25
  -5  -1  -7   14.87    2.15
  -5  -1  -6   40.75    3.37
  -5  -1  -6   40.90    3.20
  -5  -1  -6   43.15    3.44
  -5  -1  -6   40.86    3.29
  -5  -1  -6   44.05    3.21
  -5  -1  -6   40.37    3.32
  -5  -1  -5   91.34    5.16
  -5  -1  -5   89.36    5.03
  -5  -1  -5   89.11    4.89
  -5  -1  -5   97.93    4.89
  -5  -1  -5   94.06    5.21
  -5  -1  -5   89.10    5.06
  -5  -1  -4    0.38    0.78
  -5  -1  -4    1.41    0.57
  -5  -1  -4    2.69    0.96
  -5  -1  -4    2.02    0.82
  -5  -1  -3  133.60    6.20
  -5  -1  -3  132.55    6.27
  -5  -1  -3  139.95    6.41
  -5  -1  -3  150.76    6.12
  -5  -1  -2   81.87    4.50
  -5  -1  -2   86.31    4.23
  -5  -1  -2   80.29    4.40
  -5  -1  -2   93.49    4.33
  -5  -1  -2   84.11    4.56
  -5  -1  -1   14.37    1.46
  -5  -1  -1   15.07    1.49
  -5  -1  -1   11.69    1.47
  -5  -1   0    7.34    1.12
  -5  -1   0    7.76    1.21
  -5  -1   0    8.35    1.10
  -5  -1   1   26.35    1.96
  -5  -1   1   22.92    1.91
  -5  -1   2    4.04    0.83
  -5  -1   2    2.10    0.70
  -5  -1   2    1.84    0.66
  -5  -1   3  709.11   22.43
  -5  -1   3  699.44   22.38
  -5  -1   4  888.47   28.47
  -5  -1   5   74.16    4.71
  -5  -1   6  186.73    8.85
  -5  -1   7   69.59    5.06
  -5  -1   7   72.99    5.28
  -5  -1   7   64.13    4.80
  -5  -1   8   75.55    5.71
  -5  -1   8   72.07    5.26
  -5  -1   8   78.01    5.62
  -5  -1   9  128.22    7.92
  -5  -1   9  124.85    7.52
  -5  -1   9  141.53    8.59
  -5  -1  10   31.35    4.01
  -5  -1  10   28.31    3.46
  -5  -1  10   29.75    3.74
  -5  -1  11   60.96    5.87
  -5  -1  11   59.50    5.57
  -5  -1  11   67.51    5.50
  -5  -1  12  160.56   10.31
  -5  -1  12  180.44   11.18
  -5  -1  13    0.52    1.95
  -5  -1  13    1.96    2.14
  -5  -1  14   57.07    5.33
  -5  -1  14   43.63    5.25
  -5  -1  20    2.66    0.63
  -5  -1  21    2.39    0.75
  -5   0 -19   35.71    2.55
  -5   0 -19   34.69    2.29
  -5   0 -19   36.48    2.59
  -5   0 -18   45.21    3.17
  -5   0 -18   47.84    3.39
  -5   0 -18   47.90    3.22
  -5   0 -17    1.15    0.70
  -5   0 -17    2.93    1.07
  -5   0 -17    4.58    1.01
  -5   0 -17    3.46    1.01
  -5   0 -17    1.88    0.89
  -5   0 -16   41.76    3.51
  -5   0 -16   47.91    3.58
  -5   0 -16   46.31    3.67
  -5   0 -16   54.22    3.97
  -5   0 -16   46.66    3.86
  -5   0 -15   56.98    4.29
  -5   0 -15   48.55    4.00
  -5   0 -15   50.48    4.17
  -5   0 -15   48.05    3.92
  -5   0 -15   50.73    3.95
  -5   0 -14    3.28    1.23
  -5   0 -14    3.67    1.25
  -5   0 -14    3.74    1.29
  -5   0 -14    2.55    1.08
  -5   0 -13   95.79    6.29
  -5   0 -13   88.90    5.91
  -5   0 -13   93.18    6.13
  -5   0 -13   87.50    5.86
  -5   0 -13  100.07    6.29
  -5   0 -12  337.13   14.35
  -5   0 -12  385.92   15.09
  -5   0 -12  351.55   14.30
  -5   0 -12  347.64   14.64
  -5   0 -12  348.76   14.75
  -5   0 -12  355.02   14.51
  -5   0 -11   31.73    3.44
  -5   0 -11   27.45    3.21
  -5   0 -11   29.17    3.14
  -5   0 -11   26.11    2.98
  -5   0 -11   26.19    3.13
  -5   0 -11   25.50    3.09
  -5   0 -10   30.69    3.27
  -5   0 -10   35.84    3.38
  -5   0 -10   37.37    3.69
  -5   0 -10   34.18    3.48
  -5   0  -9  334.26   14.06
  -5   0  -9  349.79   14.13
  -5   0  -9  360.58   14.19
  -5   0  -9  355.68   14.18
  -5   0  -9  362.29   13.93
  -5   0  -8  180.08    8.17
  -5   0  -8  181.23    8.54
  -5   0  -8  168.66    8.30
  -5   0  -8  169.11    8.31
  -5   0  -8  164.51    8.30
  -5   0  -8  173.11    8.42
  -5   0  -8  185.47    8.51
  -5   0  -7  111.80    5.50
  -5   0  -7   93.67    5.52
  -5   0  -7   98.67    5.61
  -5   0  -7   97.50    5.35
  -5   0  -7   95.09    5.56
  -5   0  -7   98.50    5.59
  -5   0  -6  192.73    8.57
  -5   0  -6  195.92    8.24
  -5   0  -6  195.70    8.65
  -5   0  -6  183.29    8.36
  -5   0  -6  193.45    8.51
  -5   0  -5  203.82    8.77
  -5   0  -5  201.33    8.56
  -5   0  -5  203.82    8.64
  -5   0  -5  214.54    8.91
  -5   0  -5  212.01    8.41
  -5   0  -4   19.39    1.69
  -5   0  -4   16.72    1.87
  -5   0  -4   18.07    1.80
  -5   0  -4   16.83    1.91
  -5   0  -4   17.85    1.98
  -5   0  -4   18.01    1.97
  -5   0  -3 2397.85   72.54
  -5   0  -3 2336.24   72.75
  -5   0  -3 2356.01   72.81
  -5   0  -2    6.46    1.15
  -5   0  -2    5.36    1.01
  -5   0  -2    6.66    0.89
  -5   0  -2    6.10    1.10
  -5   0  -1 1132.81   35.46
  -5   0  -1 1202.82   34.96
  -5   0  -1 1118.78   35.21
  -5   0  -1 1136.46   35.54
  -5   0  -1 1249.53   34.98
  -5   0   0   24.35    1.89
  -5   0   0   26.32    1.82
  -5   0   0   27.94    1.83
  -5   0   1  345.39   11.32
  -5   0   7  223.58    8.99
  -5   0   8  183.31    8.23
  -5   0   8  168.86    8.45
  -5   0   8  158.85    8.15
  -5   0   9    0.67    0.83
  -5   0   9    2.01    1.08
  -5   0   9    1.30    1.16
  -5   0  10  250.10   11.82
  -5   0  10  253.38   12.16
  -5   0  11  269.71   12.82
  -5   0  11  260.84   13.07
  -5   0  12   11.43    2.28
  -5   0  12    7.94    2.27
  -5   0  12   10.42    2.50
  -5   0  13    3.05    1.48
  -5   0  13    2.21    1.78
  -5   0  13    2.96    1.93
  -5   0  14  369.47   18.38
  -5   0  14  358.45   17.57
  -5   0  15  327.21   16.91
  -5   0  15  397.32   16.66
  -5   0  21    2.66    0.66
  -5   0  21    1.79    0.60
  -5   1 -20    4.67    0.88
  -5   1 -20    5.19    0.86
  -5   1 -19    3.03    0.76
  -5   1 -19    3.37    0.90
  -5   1 -19    3.17    0.90
  -5   1 -18    0.08    0.79
  -5   1 -18    1.07    0.60
  -5   1 -18   -0.18    0.47
  -5   1 -18    1.04    0.73
  -5   1 -17    8.99    1.65
  -5   1 -17    8.12    1.50
  -5   1 -17    7.93    1.46
  -5   1 -17    9.05    1.47
  -5   1 -16    2.21    0.98
  -5   1 -16    0.55    0.73
  -5   1 -16    0.37    1.07
  -5   1 -16    1.46    0.76
  -5   1 -15   -0.07    0.86
  -5   1 -15   -0.84    0.78
  -5   1 -15    0.18    0.76
  -5   1 -15    1.21    0.86
  -5   1 -14   45.47    3.94
  -5   1 -14   50.36    4.27
  -5   1 -14   51.37    4.11
  -5   1 -13  207.71   10.13
  -5   1 -13  220.93   10.41
  -5   1 -13  229.58   10.45
  -5   1 -13  219.03   10.24
  -5   1 -13  207.10   10.02
  -5   1 -13  211.05   10.01
  -5   1 -12  910.54   31.05
  -5   1 -12  900.88   31.28
  -5   1 -12  943.42   31.45
  -5   1 -12  957.81   31.46
  -5   1 -12  923.33   31.22
  -5   1 -12  935.39   31.01
  -5   1 -11   34.80    3.56
  -5   1 -11   30.76    3.29
  -5   1 -11   34.62    3.52
  -5   1 -10   14.91    2.32
  -5   1 -10   11.91    2.03
  -5   1 -10   10.91    1.95
  -5   1 -10   16.71    2.17
  -5   1  -9  142.89    7.64
  -5   1  -9  141.15    7.63
  -5   1  -9  141.40    7.69
  -5   1  -8  370.11   14.83
  -5   1  -8  376.68   14.83
  -5   1  -8  427.11   14.66
  -5   1  -8  373.65   14.67
  -5   1  -8  373.60   14.76
  -5   1  -8  403.68   15.02
  -5   1  -8  409.38   14.97
  -5   1  -7   27.15    2.39
  -5   1  -7   21.76    2.45
  -5   1  -7   20.16    2.32
  -5   1  -7   28.01    2.74
  -5   1  -7   20.31    2.42
  -5   1  -7   24.18    2.56
  -5   1  -7   23.36    2.52
  -5   1  -6    4.19    1.11
  -5   1  -6    4.52    1.21
  -5   1  -6    6.07    1.26
  -5   1  -6    4.87    1.19
  -5   1  -6    6.66    1.22
  -5   1  -5  366.62   13.33
  -5   1  -5  354.82   13.22
  -5   1  -5  375.27   13.65
  -5   1  -5  366.59   13.63
  -5   1  -4  311.02   11.36
  -5   1  -4  304.40   11.39
  -5   1  -4  335.55   11.14
  -5   1  -4  329.67   11.87
  -5   1  -4  323.71   11.81
  -5   1  -3  612.19   20.28
  -5   1  -3  617.87   20.35
  -5   1  -3  669.00   20.88
  -5   1  -3  651.62   20.86
  -5   1  -3  659.42   20.06
  -5   1  -2  152.67    6.25
  -5   1  -2  154.17    6.32
  -5   1  -2  153.61    9.11
  -5   1  -2  160.47    6.02
  -5   1  -1   20.85    1.60
  -5   1  -1   20.73    1.72
  -5   1  -1   17.80    3.01
  -5   1  -1   20.10    1.72
  -5   1   0 1001.25   34.01
  -5   1   0 1014.92   28.06
  -5   1   1   87.85    6.70
  -5   1   1   89.13    6.17
  -5   1   1   81.24    6.14
  -5   1   2  911.59   31.81
  -5   1   2  880.16   31.60
  -5   1   3  128.38    8.30
  -5   1   3  121.71    7.65
  -5   1   4    3.77    1.29
  -5   1   7  941.32   28.74
  -5   1   7  943.10   28.96
  -5   1   8   58.61    3.96
  -5   1   9  245.44   10.80
  -5   1  10   71.29    5.42
  -5   1  10   70.13    5.21
  -5   1  10   75.25    5.62
  -5   1  11   11.14    2.49
  -5   1  11   11.70    2.31
  -5   1  11   12.50    2.57
  -5   1  12   68.90    5.72
  -5   1  12   65.32    6.41
  -5   1  12   66.56    5.94
  -5   1  13  206.52   11.48
  -5   1  13  172.43   11.57
  -5   1  13  194.38   10.87
  -5   1  14   34.00    3.82
  -5   1  14   31.13    4.23
  -5   1  14   22.75    4.03
  -5   1  14   28.48    4.24
  -5   1  15    3.68    2.14
  -5   1  15    7.03    2.48
  -5   1  15    8.53    2.12
  -5   1  15    4.17    2.07
  -5   1  19    0.47    0.97
  -5   1  20    3.14    0.94
  -5   1  21   29.73    2.32
  -5   1  21   31.65    2.35
  -5   2 -20   27.76    2.15
  -5   2 -20   27.63    2.12
  -5   2 -19    2.36    0.74
  -5   2 -19    3.59    0.97
  -5   2 -19    3.54    0.81
  -5   2 -19    2.74    0.80
  -5   2 -18    5.44    1.13
  -5   2 -18    5.69    1.23
  -5   2 -18    4.34    1.12
  -5   2 -17   20.99    2.40
  -5   2 -17   24.06    2.61
  -5   2 -17   18.92    2.25
  -5   2 -17   22.23    2.34
  -5   2 -16   38.41    3.56
  -5   2 -16   37.00    3.30
  -5   2 -16   39.13    3.41
  -5   2 -16   36.75    3.39
  -5   2 -15   69.10    4.97
  -5   2 -15   77.76    5.10
  -5   2 -15   73.38    4.99
  -5   2 -15   83.86    5.08
  -5   2 -15   76.81    5.33
  -5   2 -14   93.98    5.73
  -5   2 -14   87.09    5.63
  -5   2 -14   88.85    5.87
  -5   2 -14   88.50    5.75
  -5   2 -14   85.93    5.64
  -5   2 -14   94.24    6.04
  -5   2 -14   97.76    6.03
  -5   2 -14   88.33    5.72
  -5   2 -13   62.45    4.76
  -5   2 -13   58.93    4.47
  -5   2 -13   64.40    4.81
  -5   2 -13   58.18    4.60
  -5   2 -13   55.69    4.34
  -5   2 -13   59.13    4.66
  -5   2 -12    7.78    1.81
  -5   2 -12   10.25    1.83
  -5   2 -12   11.31    2.13
  -5   2 -12    6.45    1.61
  -5   2 -12    7.06    1.55
  -5   2 -12    7.79    1.65
  -5   2 -11   19.09    2.62
  -5   2 -11   18.21    2.58
  -5   2 -11   17.67    2.47
  -5   2 -10   21.72    2.71
  -5   2 -10   25.64    3.02
  -5   2 -10   23.15    2.87
  -5   2  -9  155.73    8.14
  -5   2  -9  157.56    8.02
  -5   2  -9  170.55    8.13
  -5   2  -9  172.26    8.10
  -5   2  -9  160.05    8.17
  -5   2  -8   77.47    4.85
  -5   2  -8   72.12    4.81
  -5   2  -8   73.63    4.94
  -5   2  -8   78.43    4.96
  -5   2  -8   72.26    4.85
  -5   2  -7   97.08    5.33
  -5   2  -7   90.37    5.40
  -5   2  -7   94.73    5.50
  -5   2  -7   94.94    5.33
  -5   2  -7   91.36    5.36
  -5   2  -7   85.31    5.31
  -5   2  -6   10.79    1.70
  -5   2  -6    9.26    1.58
  -5   2  -6    9.99    1.61
  -5   2  -6   11.22    1.73
  -5   2  -6    9.81    1.52
  -5   2  -6   10.06    1.75
  -5   2  -5  150.40    7.02
  -5   2  -5  136.98    6.35
  -5   2  -5  145.31    6.92
  -5   2  -5  143.74    6.45
  -5   2  -5  143.95    6.73
  -5   2  -5  148.17    6.75
  -5   2  -4   33.93    2.67
  -5   2  -4   30.80    2.59
  -5   2  -4   32.24    2.41
  -5   2  -4   33.96    2.44
  -5   2  -3   27.13    2.06
  -5   2  -3   25.28    2.22
  -5   2  -3   27.21    2.05
  -5   2  -3   25.61    3.35
  -5   2  -3   27.25    2.27
  -5   2  -2  112.45    5.12
  -5   2  -2  106.48    4.69
  -5   2  -2  106.37    4.65
  -5   2  -2  109.28    5.05
  -5   2  -1  116.33    4.81
  -5   2  -1  117.67    4.79
  -5   2  -1  100.92    7.93
  -5   2  -1  118.39    8.14
  -5   2  -1  115.24    5.13
  -5   2  -1  114.06    5.14
  -5   2   0  282.08   14.89
  -5   2   0  387.71   11.99
  -5   2   0  380.90   11.94
  -5   2   0  299.50   15.62
  -5   2   1 1209.40   40.57
  -5   2   1 1100.08   39.43
  -5   2   2  216.58   10.61
  -5   2   2  235.90   11.19
  -5   2   2  256.73   11.78
  -5   2   2  229.35   11.04
  -5   2   3  363.67   15.07
  -5   2   3  303.64   15.37
  -5   2   4  164.48   10.92
  -5   2   4  206.76   10.87
  -5   2   6   82.34    3.97
  -5   2   6   80.50    4.03
  -5   2   7  101.07    4.90
  -5   2   7   96.33    4.70
  -5   2   7  101.26    4.69
  -5   2   8  230.48    9.29
  -5   2   8  227.10    8.94
  -5   2   8  231.87    9.07
  -5   2   9   47.11    3.39
  -5   2   9   51.62    3.67
  -5   2   9   46.59    3.79
  -5   2   9   51.54    3.86
  -5   2  10    2.17    1.08
  -5   2  10    0.05    0.85
  -5   2  10    1.17    0.99
  -5   2  10    0.46    1.14
  -5   2  11  271.74   12.61
  -5   2  11  249.58   13.05
  -5   2  11  259.59   12.22
  -5   2  12  620.01   22.87
  -5   2  12  587.39   22.18
  -5   2  13   50.89    5.05
  -5   2  13   58.53    5.56
  -5   2  13   42.30    5.46
  -5   2  14    1.75    2.35
  -5   2  14    4.78    2.16
  -5   2  14   -0.35    1.87
  -5   2  15   10.47    3.13
  -5   2  15   14.52    3.02
  -5   2  15   14.53    3.29
  -5   2  15   15.76    2.60
  -5   2  20   29.02    2.79
  -5   2  21    5.69    1.05
  -5   3 -20   -0.09    0.57
  -5   3 -20    0.72    0.49
  -5   3 -19   14.63    1.79
  -5   3 -19   13.37    1.56
  -5   3 -19   16.93    1.77
  -5   3 -19   15.95    1.86
  -5   3 -18   11.44    1.78
  -5   3 -18   14.39    2.00
  -5   3 -18   11.70    1.62
  -5   3 -18   11.82    1.58
  -5   3 -17   11.84    1.62
  -5   3 -17   10.92    1.78
  -5   3 -17   11.11    1.75
  -5   3 -17   10.99    1.83
  -5   3 -17    9.98    1.69
  -5   3 -16   24.33    2.66
  -5   3 -16   26.17    2.66
  -5   3 -16   22.93    2.68
  -5   3 -16   24.57    2.91
  -5   3 -16   25.14    2.51
  -5   3 -16   22.21    2.55
  -5   3 -15   91.53    5.56
  -5   3 -15   83.38    5.34
  -5   3 -15   82.39    5.47
  -5   3 -15   83.24    5.27
  -5   3 -15   86.93    5.67
  -5   3 -14    0.85    0.85
  -5   3 -14    1.15    1.03
  -5   3 -14    0.53    0.66
  -5   3 -14    1.09    0.97
  -5   3 -14   -0.86    0.93
  -5   3 -14    2.35    1.27
  -5   3 -14    2.55    1.22
  -5   3 -14   -0.18    0.91
  -5   3 -13   50.21    4.02
  -5   3 -13   48.15    4.08
  -5   3 -13   49.90    4.04
  -5   3 -13   50.65    4.18
  -5   3 -13   56.50    4.34
  -5   3 -13   51.74    4.25
  -5   3 -13   48.13    4.09
  -5   3 -13   52.50    4.32
  -5   3 -13   48.88    4.00
  -5   3 -12   66.00    4.87
  -5   3 -12   64.42    4.81
  -5   3 -12   60.88    4.40
  -5   3 -12   61.80    4.53
  -5   3 -12   58.48    4.51
  -5   3 -12   60.54    4.62
  -5   3 -11  130.56    7.17
  -5   3 -11  117.32    6.77
  -5   3 -11  126.60    7.15
  -5   3 -10  408.23   15.70
  -5   3 -10  442.36   16.10
  -5   3 -10  449.00   16.28
  -5   3 -10  407.93   16.10
  -5   3 -10  408.06   16.17
  -5   3 -10  408.72   15.84
  -5   3  -9  277.93   11.29
  -5   3  -9  255.92   11.33
  -5   3  -9  265.83   11.41
  -5   3  -9  253.16   10.94
  -5   3  -9  269.35   11.28
  -5   3  -8    6.10    1.47
  -5   3  -8    3.85    1.41
  -5   3  -8    4.27    1.19
  -5   3  -8    5.23    1.30
  -5   3  -8    4.85    1.33
  -5   3  -7  207.17    9.06
  -5   3  -7  191.34    8.99
  -5   3  -7  204.42    8.95
  -5   3  -7  190.27    8.92
  -5   3  -7  209.66    8.80
  -5   3  -6   63.05    4.28
  -5   3  -6   69.28    4.40
  -5   3  -6   66.36    4.34
  -5   3  -6   69.44    4.41
  -5   3  -6   67.04    4.14
  -5   3  -5   29.22    2.43
  -5   3  -5   28.91    2.42
  -5   3  -5   29.82    2.71
  -5   3  -5   29.96    2.74
  -5   3  -5   28.23    2.67
  -5   3  -5   31.41    2.76
  -5   3  -4  223.54    9.04
  -5   3  -4  229.87    8.63
  -5   3  -4  217.74    9.26
  -5   3  -4  220.18    8.96
  -5   3  -4  215.74    9.19
  -5   3  -4  223.27    8.53
  -5   3  -3  866.00   27.94
  -5   3  -3  865.92   28.53
  -5   3  -3  932.90   27.48
  -5   3  -3  868.02   28.45
  -5   3  -3  919.39   27.40
  -5   3  -3  870.89   27.98
  -5   3  -2  334.22   12.04
  -5   3  -2  349.32   11.45
  -5   3  -2  297.23   16.55
  -5   3  -2  347.08   12.79
  -5   3  -2  351.19   12.69
  -5   3  -2  328.71   11.98
  -5   3  -2  348.43   11.40
  -5   3  -1  966.16   27.52
  -5   3  -1  911.00   29.17
  -5   3  -1  899.76   28.24
  -5   3  -1  964.32   27.57
  -5   3  -1  890.11   28.23
  -5   3  -1  914.28   29.13
  -5   3   0 1358.20   41.21
  -5   3   0 1394.89   42.33
  -5   3   0 1422.45   40.43
  -5   3   0 1356.69   46.41
  -5   3   0 1330.18   41.15
  -5   3   0 1347.90   42.19
  -5   3   0 1416.97   40.47
  -5   3   0 1329.54   45.99
  -5   3   1   21.25    2.92
  -5   3   1   24.00    2.86
  -5   3   1   28.48    2.00
  -5   3   1   24.49    2.28
  -5   3   1   27.04    1.95
  -5   3   1   26.77    2.39
  -5   3   2 1081.47   36.40
  -5   3   2 1067.17   32.66
  -5   3   2 1049.09   35.06
  -5   3   2 1057.43   32.58
  -5   3   2 1058.22   31.56
  -5   3   2 1107.87   31.81
  -5   3   2 1048.60   31.57
  -5   3   3  206.66   11.07
  -5   3   3  228.63    7.92
  -5   3   3  219.31    8.57
  -5   3   3  229.25    8.61
  -5   3   3  196.77   10.55
  -5   3   3  202.55   10.22
  -5   3   4  916.66   27.71
  -5   3   4  881.07   27.69
  -5   3   4  928.67   27.71
  -5   3   4  922.54   31.71
  -5   3   5   48.92    3.05
  -5   3   5   47.62    2.99
  -5   3   5   53.62    3.06
  -5   3   6  195.55    7.69
  -5   3   6  199.67    7.83
  -5   3   7  144.58    6.15
  -5   3   7  127.93    6.11
  -5   3   7  141.73    6.00
  -5   3   7  127.19    5.97
  -5   3   8    6.56    1.31
  -5   3   8    6.91    1.15
  -5   3   8    5.24    1.15
  -5   3   8    6.05    1.18
  -5   3   8    6.62    1.25
  -5   3   9   47.91    3.52
  -5   3   9   47.49    3.90
  -5   3   9   50.43    3.96
  -5   3   9   48.73    3.74
  -5   3  10    2.52    1.17
  -5   3  10    3.90    1.54
  -5   3  10    5.36    1.69
  -5   3  10    2.22    1.03
  -5   3  11   14.85    2.94
  -5   3  11   19.09    3.19
  -5   3  11   17.00    2.92
  -5   3  11   13.45    2.10
  -5   3  12   16.67    3.50
  -5   3  12   19.04    3.13
  -5   3  12   18.44    3.49
  -5   3  12   19.74    2.88
  -5   3  12   17.42    2.50
  -5   3  12   18.47    3.75
  -5   3  13  272.65   11.87
  -5   3  13  208.34   13.56
  -5   3  13  265.74   13.06
  -5   3  13  219.22   13.82
  -5   3  13  256.39   12.59
  -5   3  14   32.03    5.09
  -5   3  14   45.84    4.89
  -5   3  14   40.88    4.91
  -5   3  14   44.68    4.10
  -5   3  15   -0.20    1.70
  -5   3  15    0.43    1.87
  -5   3  15   -1.03    2.72
  -5   3  18   -1.18    0.80
  -5   3  19    3.43    0.98
  -5   3  20    2.19    1.19
  -5   3  21    2.60    0.84
  -5   4 -20   -0.15    0.44
  -5   4 -20    1.09    0.42
  -5   4 -20    0.19    0.48
  -5   4 -19    5.62    1.16
  -5   4 -19    3.49    0.87
  -5   4 -19    4.26    0.91
  -5   4 -19    2.84    0.87
  -5   4 -18   34.89    3.05
  -5   4 -18   31.76    2.79
  -5   4 -18   34.03    3.04
  -5   4 -18   35.91    2.91
  -5   4 -17   -0.85    0.81
  -5   4 -17    0.59    0.67
  -5   4 -17    1.06    0.92
  -5   4 -17    0.34    0.67
  -5   4 -16   17.19    2.30
  -5   4 -16   16.93    2.17
  -5   4 -16   16.26    2.21
  -5   4 -16   16.16    2.07
  -5   4 -16   14.79    2.27
  -5   4 -15   50.80    4.15
  -5   4 -15   49.42    3.95
  -5   4 -15   50.24    4.21
  -5   4 -15   48.35    3.83
  -5   4 -15   50.84    4.06
  -5   4 -15   49.34    3.96
  -5   4 -14   85.28    5.65
  -5   4 -14   84.91    5.53
  -5   4 -14   96.39    5.92
  -5   4 -14   89.20    5.77
  -5   4 -14   99.78    6.06
  -5   4 -14   85.36    5.47
  -5   4 -14   83.06    5.71
  -5   4 -14   82.05    5.37
  -5   4 -13   40.33    3.70
  -5   4 -13   40.42    3.79
  -5   4 -13   44.59    3.81
  -5   4 -13   45.35    3.88
  -5   4 -13   45.65    3.92
  -5   4 -13   46.89    3.86
  -5   4 -13   45.97    3.95
  -5   4 -13   49.06    4.07
  -5   4 -12    0.24    0.79
  -5   4 -12    0.42    1.04
  -5   4 -12    0.28    0.80
  -5   4 -12   -0.97    1.17
  -5   4 -12    1.79    1.10
  -5   4 -12   -1.54    1.10
  -5   4 -12   -0.33    0.81
  -5   4 -12    0.00    0.67
  -5   4 -11   -0.55    1.12
  -5   4 -11    1.40    0.87
  -5   4 -11    1.50    0.96
  -5   4 -10    9.94    1.86
  -5   4 -10    6.79    1.46
  -5   4 -10   10.08    1.96
  -5   4 -10    9.65    1.72
  -5   4 -10    9.36    1.71
  -5   4 -10    9.50    1.67
  -5   4  -9   34.82    3.36
  -5   4  -9   36.00    3.36
  -5   4  -9   35.67    3.28
  -5   4  -9   38.10    3.23
  -5   4  -9   33.55    3.34
  -5   4  -9   34.54    3.05
  -5   4  -8    4.98    1.40
  -5   4  -8    4.24    1.01
  -5   4  -8    2.99    1.10
  -5   4  -8    5.33    1.36
  -5   4  -8    4.45    1.31
  -5   4  -8    3.99    1.10
  -5   4  -7   23.13    2.32
  -5   4  -7   21.25    2.56
  -5   4  -7   21.85    2.49
  -5   4  -7   27.39    2.54
  -5   4  -7   23.17    2.61
  -5   4  -7   23.36    2.63
  -5   4  -7   22.03    2.44
  -5   4  -6  371.44   14.33
  -5   4  -6  388.09   14.33
  -5   4  -6  373.68   14.33
  -5   4  -6  380.68   14.43
  -5   4  -6  366.04   14.30
  -5   4  -6  412.58   14.01
  -5   4  -6  400.28   14.25
  -5   4  -5  477.74   17.39
  -5   4  -5  470.72   17.15
  -5   4  -5  501.96   17.25
  -5   4  -5  465.21   17.17
  -5   4  -5  473.15   17.15
  -5   4  -5  480.55   17.37
  -5   4  -4    5.13    1.05
  -5   4  -4    3.74    1.12
  -5   4  -4    4.99    1.32
  -5   4  -4    3.11    0.97
  -5   4  -4    4.52    1.22
  -5   4  -4    2.18    0.99
  -5   4  -3 1389.41   42.14
  -5   4  -3 1319.34   41.52
  -5   4  -3 1418.20   41.77
  -5   4  -3 1384.76   42.07
  -5   4  -3 1307.45   41.49
  -5   4  -2  920.28   30.16
  -5   4  -2  954.58   29.63
  -5   4  -2  935.08   30.11
  -5   4  -2  922.63   29.60
  -5   4  -2  994.88   29.77
  -5   4  -1  135.39    6.09
  -5   4  -1  147.24    6.59
  -5   4  -1  136.53    6.09
  -5   4  -1  134.07    6.49
  -5   4  -1  135.11    6.57
  -5   4  -1  139.68    6.11
  -5   4   0   27.78    2.15
  -5   4   0   23.56    2.34
  -5   4   0   24.55    2.37
  -5   4   0   28.14    2.21
  -5   4   0   24.68    2.07
  -5   4   0   25.54    2.35
  -5   4   0   19.63    2.53
  -5   4   1  715.28   23.74
  -5   4   1  736.69   23.59
  -5   4   1  722.69   23.01
  -5   4   1  753.36   23.08
  -5   4   1  718.13   27.18
  -5   4   1  772.73   23.08
  -5   4   1  718.41   23.71
  -5   4   2  117.45    7.51
  -5   4   2  125.60    5.79
  -5   4   2  133.40    5.87
  -5   4   2  121.94    5.69
  -5   4   2  112.75    7.96
  -5   4   2  131.26    5.35
  -5   4   3  561.36   18.94
  -5   4   3  591.82   18.92
  -5   4   3  601.29   18.91
  -5   4   3  605.13   18.45
  -5   4   4  394.25   13.40
  -5   4   4  372.68   13.18
  -5   4   4  389.05   13.30
  -5   4   5  119.47    5.60
  -5   4   5  126.71    5.61
  -5   4   5  128.56    5.80
  -5   4   6    3.31    0.91
  -5   4   6    4.02    1.03
  -5   4   6    2.94    0.88
  -5   4   6    4.41    0.99
  -5   4   7   62.83    4.05
  -5   4   7   61.55    3.89
  -5   4   7   59.97    3.80
  -5   4   7   63.57    4.02
  -5   4   8   35.59    2.91
  -5   4   8   36.08    3.16
  -5   4   8   41.64    3.37
  -5   4   8   35.55    3.26
  -5   4   8   40.69    3.17
  -5   4   9  188.83    8.90
  -5   4   9  185.41    8.66
  -5   4   9  192.22    9.03
  -5   4   9  173.92    8.09
  -5   4   9  165.49    8.65
  -5   4   9  171.71    9.02
  -5   4  10    5.28    1.68
  -5   4  10    4.90    1.78
  -5   4  10    6.04    1.66
  -5   4  10    6.13    1.44
  -5   4  11   85.91    5.69
  -5   4  11   79.50    7.01
  -5   4  11   94.70    7.18
  -5   4  11   78.82    6.80
  -5   4  12   13.14    2.40
  -5   4  12    8.45    2.97
  -5   4  12   13.08    2.56
  -5   4  12   13.46    2.48
  -5   4  12   13.35    3.52
  -5   4  12   11.17    2.78
  -5   4  13  345.80   18.31
  -5   4  13  399.55   16.42
  -5   4  13  396.32   17.03
  -5   4  13  357.41   15.17
  -5   4  14   53.54    4.70
  -5   4  14   52.13    5.21
  -5   4  14   51.67    5.61
  -5   4  14   42.72    6.15
  -5   4  16   10.21    2.56
  -5   4  19   -0.28    0.71
  -5   4  20   18.49    2.31
  -5   4  20   13.73    1.56
  -5   4  21    6.89    1.16
  -5   5 -20   -0.09    0.43
  -5   5 -20    0.20    0.42
  -5   5 -20    0.31    0.35
  -5   5 -19    4.39    0.93
  -5   5 -19    2.36    0.63
  -5   5 -19    3.90    0.97
  -5   5 -19    2.59    0.81
  -5   5 -18   24.98    2.38
  -5   5 -18   22.20    2.40
  -5   5 -18   24.97    2.38
  -5   5 -18   25.43    2.53
  -5   5 -17  123.12    6.72
  -5   5 -17  138.52    6.54
  -5   5 -17  125.31    6.61
  -5   5 -17  138.09    6.97
  -5   5 -17  127.28    6.58
  -5   5 -17  125.83    6.81
  -5   5 -16    2.24    0.83
  -5   5 -16    3.66    1.26
  -5   5 -16    3.57    1.17
  -5   5 -16    6.23    1.54
  -5   5 -16    2.78    1.06
  -5   5 -16    4.33    1.36
  -5   5 -15   41.64    3.59
  -5   5 -15   37.22    3.35
  -5   5 -15   37.69    3.59
  -5   5 -15   37.47    3.54
  -5   5 -15   36.50    3.25
  -5   5 -14  205.40    9.72
  -5   5 -14  191.74    9.18
  -5   5 -14  210.54    9.94
  -5   5 -14  202.80    9.39
  -5   5 -14  205.53    9.50
  -5   5 -14  196.63    9.35
  -5   5 -13  453.36   17.36
  -5   5 -13  465.96   17.33
  -5   5 -13  450.39   17.46
  -5   5 -13  485.87   17.71
  -5   5 -13  487.14   17.95
  -5   5 -13  467.47   17.81
  -5   5 -13  473.99   18.11
  -5   5 -13  493.78   17.95
  -5   5 -13  450.66   17.50
  -5   5 -12   27.64    2.99
  -5   5 -12   27.35    2.87
  -5   5 -12   26.96    3.02
  -5   5 -12   30.11    3.14
  -5   5 -12   28.38    3.12
  -5   5 -12   32.68    3.21
  -5   5 -12   32.92    3.42
  -5   5 -12   27.83    2.84
  -5   5 -11  198.06    9.21
  -5   5 -11  170.90    8.69
  -5   5 -11  177.72    8.56
  -5   5 -11  174.54    8.78
  -5   5 -10   11.77    1.79
  -5   5 -10   11.01    2.02
  -5   5 -10    9.02    1.64
  -5   5 -10    9.99    1.83
  -5   5 -10   11.06    1.97
  -5   5  -9  468.98   17.86
  -5   5  -9  509.39   17.58
  -5   5  -9  468.31   17.80
  -5   5  -9  485.79   17.62
  -5   5  -9  509.06   18.23
  -5   5  -9  495.12   18.15
  -5   5  -8  165.36    7.32
  -5   5  -8  148.39    7.66
  -5   5  -8  148.32    7.54
  -5   5  -8  147.83    7.58
  -5   5  -8  152.11    7.46
  -5   5  -8  148.23    7.69
  -5   5  -7  116.43    6.36
  -5   5  -7  133.20    6.40
  -5   5  -7  111.65    6.42
  -5   5  -7  108.27    6.31
  -5   5  -7  112.51    6.24
  -5   5  -7  129.54    6.02
  -5   5  -7  117.00    6.26
  -5   5  -6  117.17    6.01
  -5   5  -6  112.92    6.11
  -5   5  -6  115.05    6.33
  -5   5  -6  110.54    5.97
  -5   5  -6  111.53    6.29
  -5   5  -6  113.46    6.13
  -5   5  -5   45.86    3.72
  -5   5  -5   41.67    3.34
  -5   5  -5   43.73    3.42
  -5   5  -5   48.81    3.79
  -5   5  -5   46.66    3.55
  -5   5  -5   48.40    3.56
  -5   5  -4   45.21    3.39
  -5   5  -4   52.76    3.07
  -5   5  -4   46.74    3.75
  -5   5  -4   51.24    3.90
  -5   5  -4   49.61    3.65
  -5   5  -4   50.68    3.67
  -5   5  -4   47.55    3.53
  -5   5  -3 1851.18   58.10
  -5   5  -3 1875.40   57.42
  -5   5  -3 1864.10   57.57
  -5   5  -3 1843.39   58.03
  -5   5  -3 1873.12   57.60
  -5   5  -3 1801.25   57.65
  -5   5  -2 1730.68   51.50
  -5   5  -2 1634.38   52.15
  -5   5  -2 1699.73   52.02
  -5   5  -2 1781.21   51.72
  -5   5  -2 1775.83   51.76
  -5   5  -2 1646.66   52.23
  -5   5  -1   20.23    1.99
  -5   5  -1   24.55    2.53
  -5   5  -1   22.14    2.10
  -5   5  -1   20.61    2.00
  -5   5  -1   21.16    2.29
  -5   5   0 1560.05   46.77
  -5   5   0 1552.77   47.65
  -5   5   0 1617.00   47.56
  -5   5   0 1534.18   47.60
  -5   5   1   89.12    4.46
  -5   5   1   97.47    5.03
  -5   5   1   95.34    5.01
  -5   5   1  101.29    5.11
  -5   5   2    4.20    1.08
  -5   5   2    7.38    1.08
  -5   5   2    3.86    0.92
  -5   5   2    4.69    0.96
  -5   5   2    3.63    1.00
  -5   5   2    4.29    1.05
  -5   5   3   73.26    3.81
  -5   5   3   68.36    3.88
  -5   5   3   73.40    3.82
  -5   5   3   63.92    3.90
  -5   5   3   66.13    3.93
  -5   5   3   67.96    3.55
  -5   5   4 2008.05   63.11
  -5   5   4 1983.26   63.11
  -5   5   4 2062.18   63.33
  -5   5   5   79.40    4.37
  -5   5   5   75.60    4.51
  -5   5   5   75.95    4.40
  -5   5   5   81.37    4.55
  -5   5   5   82.29    4.47
  -5   5   6  101.78    5.54
  -5   5   6   96.23    5.36
  -5   5   6   93.81    5.47
  -5   5   6  115.51    5.46
  -5   5   6  102.72    5.40
  -5   5   7  114.24    6.36
  -5   5   7  128.46    6.51
  -5   5   7  132.19    6.78
  -5   5   7  121.89    6.66
  -5   5   8    9.88    1.96
  -5   5   8    8.89    1.54
  -5   5   8    9.36    1.83
  -5   5   8   10.08    1.89
  -5   5   8    7.73    1.87
  -5   5   9  384.44   16.45
  -5   5   9  400.99   17.01
  -5   5   9  385.48   16.60
  -5   5   9  424.98   15.51
  -5   5   9  369.56   16.08
  -5   5  10  162.73    9.12
  -5   5  10  133.71    9.17
  -5   5  10  145.33    7.71
  -5   5  10  142.97    8.87
  -5   5  10  122.78    8.60
  -5   5  11   50.90    4.44
  -5   5  11   43.14    5.49
  -5   5  11   43.56    5.73
  -5   5  11   51.20    5.53
  -5   5  12  194.41   10.39
  -5   5  12  188.79   11.97
  -5   5  12  167.84    9.38
  -5   5  12  190.62   10.01
  -5   5  13  310.75   14.10
  -5   5  13  313.06   14.60
  -5   5  13  292.17   13.27
  -5   5  14  100.60    7.49
  -5   5  14   84.81    8.69
  -5   5  14  100.23    7.76
  -5   5  14  110.93    7.10
  -5   5  16   -0.60    1.73
  -5   5  16    1.07    0.85
  -5   5  17   42.56    4.21
  -5   5  17   43.96    3.37
  -5   5  18   12.77    2.00
  -5   5  18    8.21    1.31
  -5   5  19   12.12    1.72
  -5   5  20    7.05    1.45
  -5   5  20    6.62    1.05
  -5   6 -20    5.39    0.85
  -5   6 -19    0.47    0.57
  -5   6 -19    0.94    0.54
  -5   6 -19    0.34    0.52
  -5   6 -19    0.72    0.43
  -5   6 -18   16.54    1.97
  -5   6 -18   17.80    1.78
  -5   6 -18   17.64    2.07
  -5   6 -18   12.10    1.72
  -5   6 -18   17.23    1.92
  -5   6 -18   15.50    1.83
  -5   6 -17   11.65    1.62
  -5   6 -17   10.34    1.80
  -5   6 -17   11.99    1.82
  -5   6 -17    9.58    1.55
  -5   6 -17   10.68    1.69
  -5   6 -17   11.41    1.81
  -5   6 -16    6.11    1.45
  -5   6 -16    9.44    1.63
  -5   6 -16    8.71    1.62
  -5   6 -16    9.22    1.85
  -5   6 -16    8.84    1.66
  -5   6 -16    6.57    1.34
  -5   6 -15   10.42    1.95
  -5   6 -15    8.86    1.66
  -5   6 -15    8.93    1.73
  -5   6 -15    9.48    1.71
  -5   6 -15    9.50    1.77
  -5   6 -14  124.24    7.27
  -5   6 -14  126.97    7.18
  -5   6 -14  116.59    6.61
  -5   6 -14  128.25    6.74
  -5   6 -14  121.91    6.83
  -5   6 -14  122.68    6.90
  -5   6 -14  147.75    7.50
  -5   6 -14  129.54    6.85
  -5   6 -13    0.28    0.70
  -5   6 -13    0.96    1.05
  -5   6 -13   -0.14    0.59
  -5   6 -13    1.91    0.81
  -5   6 -13    0.33    0.68
  -5   6 -13   -0.48    0.97
  -5   6 -13   -0.22    0.76
  -5   6 -13    0.78    0.81
  -5   6 -13    1.89    1.00
  -5   6 -13    0.70    0.81
  -5   6 -13    1.08    0.88
  -5   6 -12  111.62    6.43
  -5   6 -12  121.42    7.03
  -5   6 -12  120.08    6.82
  -5   6 -12  118.86    6.76
  -5   6 -12  114.86    7.04
  -5   6 -12  112.70    7.03
  -5   6 -12  118.15    6.75
  -5   6 -12  119.57    6.81
  -5   6 -11    4.03    1.10
  -5   6 -11    1.89    0.84
  -5   6 -11    1.68    0.72
  -5   6 -11    2.71    0.86
  -5   6 -11    2.75    0.98
  -5   6 -11    2.32    0.79
  -5   6 -11    4.64    1.38
  -5   6 -11    3.08    1.28
  -5   6 -11    2.58    0.96
  -5   6 -10   13.34    1.96
  -5   6 -10   12.76    2.01
  -5   6 -10   12.46    2.00
  -5   6 -10   12.53    2.05
  -5   6 -10   12.09    2.01
  -5   6  -9  120.03    6.49
  -5   6  -9  115.98    6.64
  -5   6  -9  118.61    6.83
  -5   6  -9  119.20    6.59
  -5   6  -9  115.29    6.53
  -5   6  -8  103.43    6.19
  -5   6  -8  103.49    5.91
  -5   6  -8   99.03    5.84
  -5   6  -8   98.26    5.85
  -5   6  -8   99.47    5.76
  -5   6  -7  136.94    7.12
  -5   6  -7  156.53    7.42
  -5   6  -7  144.05    7.61
  -5   6  -7  140.12    7.17
  -5   6  -7  133.65    6.77
  -5   6  -7  139.40    7.19
  -5   6  -6   56.48    4.39
  -5   6  -6   52.73    3.58
  -5   6  -6   52.89    3.94
  -5   6  -6   58.21    4.14
  -5   6  -6   52.30    3.92
  -5   6  -6   49.83    3.83
  -5   6  -5  522.17   17.93
  -5   6  -5  465.88   17.23
  -5   6  -5  491.09   17.36
  -5   6  -5  490.92   18.03
  -5   6  -5  494.80   17.44
  -5   6  -5  478.37   16.54
  -5   6  -5  473.41   17.95
  -5   6  -4  108.64    5.16
  -5   6  -4  106.14    5.72
  -5   6  -4  111.04    5.75
  -5   6  -4  104.08    5.65
  -5   6  -4  105.28    6.19
  -5   6  -4  110.07    6.14
  -5   6  -4  104.50    6.23
  -5   6  -3  423.52   15.97
  -5   6  -3  455.84   15.47
  -5   6  -3  452.21   15.40
  -5   6  -3  434.66   15.35
  -5   6  -3  452.72   14.69
  -5   6  -3  413.34   16.11
  -5   6  -3  413.62   16.13
  -5   6  -3  407.60   15.25
  -5   6  -3  424.76   15.17
  -5   6  -2   87.04    5.37
  -5   6  -2   83.99    4.75
  -5   6  -2   83.01    5.29
  -5   6  -2  101.97    4.90
  -5   6  -2   90.32    4.88
  -5   6  -2   86.29    5.38
  -5   6  -2  100.75    4.87
  -5   6  -2   84.32    4.70
  -5   6  -1  742.95   24.84
  -5   6  -1  758.52   24.12
  -5   6  -1  752.29   23.96
  -5   6  -1  747.17   24.80
  -5   6  -1  755.04   24.84
  -5   6  -1  710.97   23.79
  -5   6   0    1.75    0.90
  -5   6   0    1.61    0.82
  -5   6   0    3.56    1.01
  -5   6   0    2.03    0.82
  -5   6   0    2.53    1.03
  -5   6   1   95.77    5.38
  -5   6   1   97.91    5.11
  -5   6   1   93.16    4.70
  -5   6   1  103.15    5.24
  -5   6   1   91.58    4.93
  -5   6   2  149.46    7.16
  -5   6   2  146.79    6.82
  -5   6   2  156.82    7.08
  -5   6   2  168.82    6.99
  -5   6   2  149.91    6.48
  -5   6   3  316.11   10.98
  -5   6   3  293.89   11.65
  -5   6   3  299.71   11.52
  -5   6   3  297.80   11.71
  -5   6   4   61.61    4.27
  -5   6   4   61.12    4.13
  -5   6   4   73.31    3.77
  -5   6   4   64.59    3.96
  -5   6   4   67.17    4.17
  -5   6   4   59.50    4.10
  -5   6   5  293.69   12.29
  -5   6   5  335.81   12.48
  -5   6   5  330.00   12.44
  -5   6   5  321.01   12.15
  -5   6   5  304.75   12.59
  -5   6   6    7.82    1.84
  -5   6   6    8.62    1.71
  -5   6   6    5.53    1.45
  -5   6   6    8.22    1.77
  -5   6   7   13.08    2.35
  -5   6   7   12.15    2.25
  -5   6   7   20.02    2.72
  -5   6   7   15.43    1.98
  -5   6   7   16.20    2.38
  -5   6   8  176.89   10.40
  -5   6   8  221.75   11.15
  -5   6   8  258.61   10.68
  -5   6   8  170.20   10.11
  -5   6   8  219.18   10.77
  -5   6   8  222.34    9.62
  -5   6   9   82.99    6.85
  -5   6   9   98.91    6.04
  -5   6   9   89.70    7.14
  -5   6   9   85.82    7.19
  -5   6  10   29.59    4.30
  -5   6  10   39.16    4.49
  -5   6  10   24.89    4.31
  -5   6  10   26.92    4.27
  -5   6  10   33.72    3.56
  -5   6  11  187.52   11.32
  -5   6  11  147.58   11.78
  -5   6  11  189.34    9.75
  -5   6  11  186.44   11.69
  -5   6  11  153.08   11.42
  -5   6  12  695.98   25.08
  -5   6  12  634.37   27.95
  -5   6  12  671.21   24.81
  -5   6  12  724.54   25.88
  -5   6  13   59.11    5.21
  -5   6  13   52.32    6.93
  -5   6  13   42.66    6.46
  -5   6  13   48.98    4.96
  -5   6  13   56.46    5.56
  -5   6  15  108.91    6.46
  -5   6  15  101.06    6.35
  -5   6  16    1.04    0.88
  -5   6  16   -0.41    1.49
  -5   6  17   11.09    2.22
  -5   6  17   12.01    1.71
  -5   6  18   32.97    2.62
  -5   6  18   31.99    3.06
  -5   6  19   11.56    1.90
  -5   6  19   10.85    1.54
  -5   6  19    9.84    1.39
  -5   6  19    9.89    1.20
  -5   6  20   38.85    2.65
  -5   6  20   37.89    2.35
  -5   7 -19    0.80    0.45
  -5   7 -19    0.69    0.55
  -5   7 -19   -0.10    0.39
  -5   7 -19    0.61    0.44
  -5   7 -18    4.46    0.89
  -5   7 -18    4.35    1.06
  -5   7 -18    2.63    0.81
  -5   7 -18    6.22    1.20
  -5   7 -18    3.74    0.93
  -5   7 -18    2.70    0.70
  -5   7 -17   31.19    2.95
  -5   7 -17   30.84    2.76
  -5   7 -17   31.61    2.64
  -5   7 -17   31.03    2.89
  -5   7 -17   33.31    2.76
  -5   7 -17   30.87    2.77
  -5   7 -16   66.39    4.56
  -5   7 -16   69.35    4.89
  -5   7 -16   71.51    4.68
  -5   7 -16   71.37    4.49
  -5   7 -16   83.31    4.93
  -5   7 -16   67.43    4.73
  -5   7 -15   67.80    4.97
  -5   7 -15   70.19    4.86
  -5   7 -15   67.84    4.70
  -5   7 -15   71.37    4.71
  -5   7 -15   77.80    4.68
  -5   7 -15   72.32    4.56
  -5   7 -14    1.28    0.97
  -5   7 -14    1.59    1.08
  -5   7 -14    2.09    0.90
  -5   7 -14    0.75    0.80
  -5   7 -14    3.59    1.15
  -5   7 -14    2.93    1.21
  -5   7 -13  156.73    8.14
  -5   7 -13  161.56    7.91
  -5   7 -13  172.36    8.66
  -5   7 -13  159.08    8.20
  -5   7 -13  159.46    8.69
  -5   7 -13  162.94    8.05
  -5   7 -12  413.13   15.74
  -5   7 -12  375.61   15.09
  -5   7 -12  393.84   15.55
  -5   7 -12  409.04   15.65
  -5   7 -12  400.80   16.29
  -5   7 -12  385.37   15.19
  -5   7 -12  430.46   15.58
  -5   7 -12  416.30   16.19
  -5   7 -12  388.77   16.23
  -5   7 -12  384.08   15.24
  -5   7 -12  386.13   15.50
  -5   7 -11  104.24    6.28
  -5   7 -11  104.68    6.15
  -5   7 -11  105.87    6.27
  -5   7 -11   99.78    6.16
  -5   7 -11   89.90    6.28
  -5   7 -11  105.00    6.05
  -5   7 -11  107.13    6.48
  -5   7 -11  100.06    6.03
  -5   7 -11  111.53    6.73
  -5   7 -11   97.07    6.10
  -5   7 -11  100.70    6.60
  -5   7 -11   98.24    5.95
  -5   7 -10    2.50    1.05
  -5   7 -10    3.80    1.09
  -5   7 -10    3.44    1.03
  -5   7 -10    2.82    1.08
  -5   7 -10    2.33    1.02
  -5   7 -10    0.79    0.87
  -5   7 -10    1.36    0.82
  -5   7 -10    2.54    1.31
  -5   7 -10    2.55    1.06
  -5   7 -10    2.56    1.05
  -5   7 -10    2.30    0.96
  -5   7 -10    1.69    0.66
  -5   7 -10    3.01    0.95
  -5   7  -9    2.72    1.14
  -5   7  -9    3.55    0.99
  -5   7  -9    3.47    1.27
  -5   7  -9    3.87    1.12
  -5   7  -9    5.03    1.53
  -5   7  -8  166.79    7.97
  -5   7  -8  144.25    7.61
  -5   7  -8  161.36    8.34
  -5   7  -8  147.79    7.63
  -5   7  -8  143.83    7.56
  -5   7  -7  162.88    7.78
  -5   7  -7  164.96    8.08
  -5   7  -7  163.86    8.55
  -5   7  -7  159.92    7.96
  -5   7  -7  153.07    7.84
  -5   7  -7  181.91    8.76
  -5   7  -6  304.69   12.30
  -5   7  -6  294.79   12.34
  -5   7  -6  303.31   12.25
  -5   7  -6  301.51   11.90
  -5   7  -6  336.37   13.35
  -5   7  -6  315.87   13.19
  -5   7  -5   -0.56    0.76
  -5   7  -5    2.56    1.03
  -5   7  -5    0.37    1.08
  -5   7  -5   -0.21    0.76
  -5   7  -5   -0.28    1.21
  -5   7  -5    1.79    0.81
  -5   7  -4  251.99   11.68
  -5   7  -4  268.69   11.97
  -5   7  -4  271.66   10.77
  -5   7  -4  262.70   10.41
  -5   7  -4  247.32   10.84
  -5   7  -4  279.44   10.80
  -5   7  -4  290.61   11.25
  -5   7  -4  291.48   11.11
  -5   7  -3  159.48    7.48
  -5   7  -3  163.56    7.01
  -5   7  -3  163.36    7.10
  -5   7  -3  167.59    7.75
  -5   7  -3  167.23    7.13
  -5   7  -3  152.94    8.25
  -5   7  -3  145.03    7.92
  -5   7  -3  144.31    7.26
  -5   7  -2  201.68    8.81
  -5   7  -2  178.63    8.19
  -5   7  -2  197.07    8.61
  -5   7  -2  202.37    7.91
  -5   7  -2  179.99    8.90
  -5   7  -2  193.70    9.46
  -5   7  -1  131.95    6.89
  -5   7  -1  137.43    7.43
  -5   7  -1  135.16    6.67
  -5   7  -1  133.22    6.75
  -5   7  -1  126.24    6.23
  -5   7   0   42.76    3.38
  -5   7   0   43.86    3.40
  -5   7   0   41.43    3.78
  -5   7   0   36.99    2.91
  -5   7   0   41.34    3.38
  -5   7   1   86.88    4.77
  -5   7   1   93.14    5.43
  -5   7   1  100.34    5.27
  -5   7   1   90.90    5.68
  -5   7   1   92.04    5.36
  -5   7   2  199.97    8.40
  -5   7   2  195.87    8.18
  -5   7   2  177.13    8.85
  -5   7   2  216.32    8.34
  -5   7   2  190.14    8.84
  -5   7   2  180.38    7.86
  -5   7   2  183.18    8.62
  -5   7   3    1.18    1.17
  -5   7   3    1.83    0.84
  -5   7   3    0.68    0.65
  -5   7   3    0.63    1.11
  -5   7   3    1.13    0.83
  -5   7   3   -0.98    1.16
  -5   7   4   10.67    1.45
  -5   7   4    8.36    1.56
  -5   7   4    7.82    1.83
  -5   7   4    6.65    1.90
  -5   7   4    9.00    1.66
  -5   7   4    7.18    1.91
  -5   7   5  172.65    8.36
  -5   7   5  172.13    8.09
  -5   7   5  142.02    8.32
  -5   7   5  136.68    8.09
  -5   7   6  246.69   11.14
  -5   7   6  234.14   10.63
  -5   7   6  200.64   10.87
  -5   7   6  191.32   10.53
  -5   7   7  153.95   10.07
  -5   7   7  184.80    8.71
  -5   7   7  192.67   10.60
  -5   7   7  221.30    9.73
  -5   7   7  184.11   10.15
  -5   7   8    4.88    2.03
  -5   7   8    5.51    2.39
  -5   7   8    2.87    1.30
  -5   7   8    3.85    2.30
  -5   7   8    4.70    1.39
  -5   7   9    1.79    2.31
  -5   7   9    5.10    2.16
  -5   7   9    1.46    0.95
  -5   7   9    4.55    2.39
  -5   7   9    1.78    2.10
  -5   7  10    2.53    1.27
  -5   7  10    1.06    2.74
  -5   7  10    1.94    1.84
  -5   7  10    6.19    2.59
  -5   7  10    4.80    2.81
  -5   7  11  281.14   14.98
  -5   7  11  274.62   15.28
  -5   7  11  336.63   14.35
  -5   7  11  339.63   17.51
  -5   7  11  320.45   13.20
  -5   7  11  279.36   17.60
  -5   7  11  270.87   15.22
  -5   7  12   32.39    3.35
  -5   7  12   26.14    3.46
  -5   7  12   28.33    5.17
  -5   7  12   23.03    4.95
  -5   7  13   16.18    2.28
  -5   7  14   28.78    3.38
  -5   7  14   34.32    3.69
  -5   7  15   31.08    3.15
  -5   7  15   32.20    3.31
  -5   7  16   48.59    3.75
  -5   7  16   47.17    3.61
  -5   7  16   46.03    3.65
  -5   7  16   41.69    4.51
  -5   7  17    5.19    1.19
  -5   7  17    6.18    1.19
  -5   7  17    9.46    1.45
  -5   7  17    6.33    1.80
  -5   7  18    5.57    1.28
  -5   7  18    4.90    1.23
  -5   7  18    4.03    1.37
  -5   7  18    5.24    1.05
  -5   7  19    2.20    0.56
  -5   7  19    3.45    0.87
  -5   7  19    4.78    1.04
  -5   7  19    3.47    0.85
  -5   8 -18    9.51    1.39
  -5   8 -18    8.68    1.24
  -5   8 -18    7.80    1.19
  -5   8 -18    9.15    1.24
  -5   8 -18    8.76    1.07
  -5   8 -17   16.91    1.87
  -5   8 -17   16.07    1.93
  -5   8 -17   16.29    1.90
  -5   8 -17   17.11    2.07
  -5   8 -17   16.21    1.77
  -5   8 -16    5.80    1.18
  -5   8 -16    4.01    1.10
  -5   8 -16    5.95    1.13
  -5   8 -16    4.86    1.37
  -5   8 -16    5.26    1.29
  -5   8 -16    5.29    1.02
  -5   8 -16    4.13    0.98
  -5   8 -16    6.52    1.28
  -5   8 -15    4.13    1.08
  -5   8 -15    1.16    0.80
  -5   8 -15    2.04    1.02
  -5   8 -15    2.13    0.97
  -5   8 -15    2.90    1.38
  -5   8 -15    2.05    0.89
  -5   8 -15    1.96    0.88
  -5   8 -15    1.55    0.76
  -5   8 -14    0.59    0.85
  -5   8 -14    0.94    0.75
  -5   8 -14    0.29    0.69
  -5   8 -14   -1.04    0.90
  -5   8 -14    0.05    0.72
  -5   8 -14   -0.60    0.85
  -5   8 -13    2.54    1.11
  -5   8 -13    2.71    1.08
  -5   8 -13    2.10    0.86
  -5   8 -13    2.26    1.02
  -5   8 -13    1.12    0.73
  -5   8 -13    3.68    1.09
  -5   8 -13    2.59    1.17
  -5   8 -12   12.52    1.94
  -5   8 -12   11.40    2.13
  -5   8 -12   11.30    1.91
  -5   8 -12   15.21    2.21
  -5   8 -12   12.41    1.94
  -5   8 -12   11.23    1.91
  -5   8 -12   11.87    2.06
  -5   8 -11   15.79    2.24
  -5   8 -11   15.41    2.34
  -5   8 -11   17.63    2.38
  -5   8 -11   16.43    2.47
  -5   8 -11   15.84    2.49
  -5   8 -11   18.64    2.52
  -5   8 -11   20.51    2.57
  -5   8 -11   18.17    2.45
  -5   8 -11    9.43    1.84
  -5   8 -11   15.75    2.20
  -5   8 -11   12.99    2.11
  -5   8 -11   14.54    2.14
  -5   8 -11   14.74    2.36
  -5   8 -10    5.92    1.43
  -5   8 -10    7.69    1.76
  -5   8 -10    4.46    1.41
  -5   8 -10    3.79    1.09
  -5   8 -10    6.57    1.44
  -5   8 -10    6.35    1.56
  -5   8 -10    4.42    1.23
  -5   8 -10    4.85    1.39
  -5   8 -10    7.73    1.78
  -5   8 -10    5.96    1.43
  -5   8 -10    5.77    1.41
  -5   8 -10    5.57    1.51
  -5   8 -10    5.32    1.56
  -5   8 -10    4.18    1.13
  -5   8  -9   57.64    4.63
  -5   8  -9   50.38    4.34
  -5   8  -9   56.24    4.61
  -5   8  -9   49.08    4.12
  -5   8  -9   55.11    4.35
  -5   8  -9   58.21    4.67
  -5   8  -9   54.84    4.53
  -5   8  -9   50.19    4.16
  -5   8  -9   51.76    4.20
  -5   8  -9   52.87    4.34
  -5   8  -9   53.49    4.20
  -5   8  -9   52.99    4.29
  -5   8  -9   55.38    4.43
  -5   8  -9   54.38    4.41
  -5   8  -8   70.07    5.00
  -5   8  -8   71.63    5.05
  -5   8  -8   70.56    4.99
  -5   8  -8   79.17    5.40
  -5   8  -8   79.49    5.53
  -5   8  -8   72.40    5.03
  -5   8  -8   76.64    5.15
  -5   8  -8   66.54    4.95
  -5   8  -8   70.42    5.08
  -5   8  -7  139.96    7.80
  -5   8  -7  125.56    7.00
  -5   8  -7  124.67    7.00
  -5   8  -7  140.69    7.37
  -5   8  -7  123.80    6.81
  -5   8  -6   54.87    4.78
  -5   8  -6   47.02    4.29
  -5   8  -6   51.34    3.83
  -5   8  -6   48.36    3.85
  -5   8  -6   47.75    3.84
  -5   8  -6   49.25    4.05
  -5   8  -5   27.07    2.63
  -5   8  -5   28.65    3.31
  -5   8  -5   26.02    2.84
  -5   8  -5   26.19    2.61
  -5   8  -5   28.62    2.77
  -5   8  -5   27.95    3.60
  -5   8  -4   39.62    4.29
  -5   8  -4   37.80    3.05
  -5   8  -4   32.43    3.51
  -5   8  -4   33.32    3.19
  -5   8  -3   26.40    3.62
  -5   8  -3   24.50    2.39
  -5   8  -3   22.56    2.87
  -5   8  -3   29.16    3.19
  -5   8  -3   30.99    3.36
  -5   8  -3   25.57    2.70
  -5   8  -2  136.15    7.18
  -5   8  -2  165.87    8.52
  -5   8  -2  164.72    7.18
  -5   8  -2  153.53    9.06
  -5   8  -2  143.48    7.80
  -5   8  -2  184.23    9.05
  -5   8  -1    0.78    1.49
  -5   8  -1    0.62    0.73
  -5   8  -1    1.07    0.96
  -5   8  -1   -0.38    1.14
  -5   8  -1    0.24    0.97
  -5   8   0  239.79   11.18
  -5   8   0  232.60    9.93
  -5   8   0  210.66    9.38
  -5   8   0  227.00   11.28
  -5   8   0  250.62   11.13
  -5   8   1   77.90    4.71
  -5   8   1   81.93    4.76
  -5   8   1   66.15    4.39
  -5   8   1   72.35    5.45
  -5   8   1   84.88    4.81
  -5   8   1   77.45    5.75
  -5   8   1   85.96    5.08
  -5   8   2    3.08    1.03
  -5   8   2    1.10    0.65
  -5   8   2    1.04    1.29
  -5   8   2    1.22    1.24
  -5   8   2    2.81    1.10
  -5   8   3   13.27    2.55
  -5   8   3   12.84    2.09
  -5   8   3   11.91    1.73
  -5   8   3   11.73    1.96
  -5   8   3   12.46    2.60
  -5   8   4   15.53    2.80
  -5   8   4   21.81    2.86
  -5   8   4   12.84    2.74
  -5   8   4   16.02    1.93
  -5   8   4   18.78    2.74
  -5   8   5    0.53    0.96
  -5   8   5   -0.80    1.54
  -5   8   5   -0.43    1.64
  -5   8   5   -0.72    1.33
  -5   8   5   -0.22    1.79
  -5   8   6   80.83    6.83
  -5   8   6   86.48    6.03
  -5   8   6   80.45    5.30
  -5   8   6   68.98    6.62
  -5   8   6   80.27    6.59
  -5   8   7  165.52   11.73
  -5   8   7  202.65   12.23
  -5   8   7  198.83   12.60
  -5   8   8   66.23    7.42
  -5   8   8   80.48    5.15
  -5   8   8   83.85    5.83
  -5   8   8   90.14    6.94
  -5   8   8   60.03    6.61
  -5   8   8   68.72    7.20
  -5   8   9  291.42   12.95
  -5   8   9  223.33   14.93
  -5   8   9  273.94   12.30
  -5   8   9  297.84   15.05
  -5   8   9  279.16   11.69
  -5   8   9  277.02   12.48
  -5   8   9  225.70   14.37
  -5   8   9  233.81   15.92
  -5   8  10  412.13   20.33
  -5   8  10  488.13   18.73
  -5   8  10  419.78   20.40
  -5   8  10  406.65   22.45
  -5   8  10  471.22   17.08
  -5   8  10  446.60   17.39
  -5   8  10  384.96   19.46
  -5   8  11   76.52    5.56
  -5   8  11   76.23    6.92
  -5   8  11   85.12    5.50
  -5   8  12   -0.13    1.55
  -5   8  12    3.56    1.27
  -5   8  13   41.33    4.13
  -5   8  13   39.69    3.61
  -5   8  14   10.83    1.73
  -5   8  14    8.99    1.93
  -5   8  14    8.76    2.05
  -5   8  15   27.47    2.49
  -5   8  15   23.96    2.71
  -5   8  15   21.09    3.45
  -5   8  15   19.45    2.49
  -5   8  16   25.83    3.23
  -5   8  16   28.46    2.65
  -5   8  16   32.55    2.82
  -5   8  16   29.49    2.73
  -5   8  17    4.42    1.18
  -5   8  17    4.20    0.94
  -5   8  17    3.78    0.90
  -5   8  17    4.35    0.96
  -5   8  17    3.03    1.10
  -5   8  18   -1.05    0.55
  -5   8  18   -0.14    0.60
  -5   9 -18    0.49    0.51
  -5   9 -18    1.15    0.48
  -5   9 -18    0.23    0.41
  -5   9 -17   18.78    1.73
  -5   9 -17   19.03    1.89
  -5   9 -17   18.79    1.96
  -5   9 -17   18.16    1.86
  -5   9 -17   17.16    1.66
  -5   9 -17   18.12    1.80
  -5   9 -16   45.62    3.29
  -5   9 -16   45.84    3.28
  -5   9 -16   44.20    3.25
  -5   9 -16   50.51    3.09
  -5   9 -16   45.42    3.49
  -5   9 -16   45.44    3.15
  -5   9 -16   47.19    3.04
  -5   9 -16   43.10    3.29
  -5   9 -15   45.01    3.21
  -5   9 -15   41.62    3.48
  -5   9 -15   46.07    3.29
  -5   9 -15   43.25    3.48
  -5   9 -15   42.63    3.43
  -5   9 -15   47.94    3.82
  -5   9 -15   43.09    3.49
  -5   9 -15   46.26    3.41
  -5   9 -14   21.65    2.35
  -5   9 -14   22.64    2.58
  -5   9 -14   20.37    2.42
  -5   9 -14   22.05    2.37
  -5   9 -14   23.75    2.77
  -5   9 -14   22.40    2.79
  -5   9 -14   22.96    2.50
  -5   9 -14   21.68    2.61
  -5   9 -13   -0.22    0.71
  -5   9 -13   -0.50    0.96
  -5   9 -13    0.35    0.72
  -5   9 -13    0.44    0.82
  -5   9 -13   -1.81    1.05
  -5   9 -13    0.38    0.69
  -5   9 -12    6.48    1.40
  -5   9 -12    5.75    1.42
  -5   9 -12    5.70    1.31
  -5   9 -12    5.66    1.47
  -5   9 -12    4.79    1.51
  -5   9 -12    4.54    1.26
  -5   9 -12    5.57    1.32
  -5   9 -12    6.08    1.47
  -5   9 -11  173.56    9.08
  -5   9 -11  168.95    8.42
  -5   9 -11  179.65    8.95
  -5   9 -11  166.94    8.34
  -5   9 -11  171.43    8.53
  -5   9 -11  163.30    9.08
  -5   9 -11  180.12    9.02
  -5   9 -11  183.67    8.54
  -5   9 -10   45.72    4.05
  -5   9 -10   46.22    4.25
  -5   9 -10   47.31    4.28
  -5   9 -10   45.31    3.89
  -5   9 -10   47.16    4.14
  -5   9 -10   40.68    3.66
  -5   9 -10   42.83    3.79
  -5   9 -10   47.08    3.93
  -5   9  -9    4.23    1.33
  -5   9  -9    2.37    1.07
  -5   9  -9    3.98    1.27
  -5   9  -9    0.94    1.22
  -5   9  -9    6.12    1.85
  -5   9  -9    2.45    1.09
  -5   9  -9    3.67    1.39
  -5   9  -9    1.62    0.88
  -5   9  -9    2.87    1.04
  -5   9  -9    4.24    1.24
  -5   9  -9    2.59    0.87
  -5   9  -9    3.70    1.36
  -5   9  -9    3.28    1.18
  -5   9  -8   20.80    2.75
  -5   9  -8   21.83    2.71
  -5   9  -8   17.24    2.48
  -5   9  -8   15.90    2.30
  -5   9  -8   22.80    2.93
  -5   9  -8   18.48    2.52
  -5   9  -8   17.92    2.55
  -5   9  -8   24.64    2.89
  -5   9  -8   19.53    2.76
  -5   9  -8   19.97    2.61
  -5   9  -8   21.59    2.79
  -5   9  -8   21.05    2.72
  -5   9  -8   20.15    2.64
  -5   9  -7  127.25    7.19
  -5   9  -7  130.67    7.71
  -5   9  -7  134.26    7.73
  -5   9  -7  131.21    7.14
  -5   9  -7  125.56    7.12
  -5   9  -7  129.93    7.31
  -5   9  -7  130.89    7.14
  -5   9  -7  119.83    6.97
  -5   9  -7  117.41    6.88
  -5   9  -7  123.31    7.22
  -5   9  -7  118.16    6.97
  -5   9  -7  113.68    6.93
  -5   9  -7  127.40    7.24
  -5   9  -6  148.14    7.93
  -5   9  -6  165.00    8.23
  -5   9  -6  163.18    8.71
  -5   9  -6  137.11    7.51
  -5   9  -6  151.80    8.11
  -5   9  -6  148.24    7.89
  -5   9  -6  144.90    7.78
  -5   9  -6  162.08    8.41
  -5   9  -6  158.90    8.74
  -5   9  -6  160.96    8.09
  -5   9  -5  204.75   10.37
  -5   9  -5  205.32   10.36
  -5   9  -5  207.50    9.42
  -5   9  -5  214.36   10.00
  -5   9  -4   50.60    4.43
  -5   9  -4   52.23    3.88
  -5   9  -4   50.54    4.18
  -5   9  -4   47.22    4.39
  -5   9  -3   57.99    4.45
  -5   9  -3   68.41    4.42
  -5   9  -3   58.78    4.72
  -5   9  -3   62.82    4.91
  -5   9  -2  559.46   20.11
  -5   9  -2  572.01   20.56
  -5   9  -2  565.57   20.60
  -5   9  -1  163.23   10.54
  -5   9  -1  174.98   10.45
  -5   9  -1  151.10    7.79
  -5   9  -1  160.20    8.00
  -5   9  -1  146.52    7.56
  -5   9   0  194.19   11.41
  -5   9   0  195.21   11.75
  -5   9   0  175.20    8.55
  -5   9   0  198.35    8.85
  -5   9   0  194.02    8.92
  -5   9   1    3.48    2.20
  -5   9   1    4.36    1.18
  -5   9   1    4.58    2.17
  -5   9   2    1.00    0.87
  -5   9   2   -1.08    2.18
  -5   9   2    0.07    1.34
  -5   9   3   14.10    2.00
  -5   9   3    8.58    2.04
  -5   9   3   10.80    2.92
  -5   9   4  104.22    8.65
  -5   9   4  125.13    8.54
  -5   9   4  131.90    6.80
  -5   9   4  134.48    9.25
  -5   9   4  107.09    7.42
  -5   9   5   -1.17    1.14
  -5   9   5    1.71    1.85
  -5   9   5    0.25    0.79
  -5   9   5    0.61    1.09
  -5   9   5    0.92    1.96
  -5   9   5    0.39    1.80
  -5   9   6   54.56    4.86
  -5   9   6   42.24    5.79
  -5   9   6   61.71    4.75
  -5   9   6   60.46    4.99
  -5   9   6   50.74    6.12
  -5   9   6   52.76    6.64
  -5   9   6   59.61    4.36
  -5   9   7   79.52    8.67
  -5   9   7   69.09    7.54
  -5   9   7   77.36    7.74
  -5   9   7   92.96    6.23
  -5   9   7   85.46    5.48
  -5   9   8   55.53    4.90
  -5   9   8   53.03    4.28
  -5   9   8   50.37    6.04
  -5   9   8   47.62    6.31
  -5   9   8   51.49    4.71
  -5   9   8   58.18    4.99
  -5   9   8   49.32    6.84
  -5   9   9    6.95    1.83
  -5   9   9    6.78    1.50
  -5   9   9    7.81    2.72
  -5   9   9    6.04    1.63
  -5   9  10    0.34    1.22
  -5   9  10    3.00    1.29
  -5   9  10   -0.19    1.73
  -5   9  10   -0.09    0.76
  -5   9  10   -0.87    0.98
  -5   9  11    1.35    0.95
  -5   9  11    1.22    0.96
  -5   9  11    1.94    1.39
  -5   9  11    0.11    0.80
  -5   9  12   26.46    3.01
  -5   9  12   23.09    3.30
  -5   9  12   32.52    3.05
  -5   9  13   19.00    2.16
  -5   9  13   16.41    2.56
  -5   9  13   22.27    2.78
  -5   9  13   19.29    3.50
  -5   9  13   15.63    2.13
  -5   9  13   16.86    2.57
  -5   9  14    2.38    0.93
  -5   9  14    0.91    1.54
  -5   9  14    2.13    1.10
  -5   9  14    1.89    1.15
  -5   9  15   25.78    2.51
  -5   9  15   21.89    2.38
  -5   9  15   24.81    2.98
  -5   9  15   23.17    2.48
  -5   9  15   25.62    2.21
  -5   9  16   22.60    2.09
  -5   9  16   24.25    2.20
  -5   9  16   24.12    2.15
  -5   9  16   23.87    2.49
  -5   9  17   14.10    1.45
  -5   9  17   13.82    1.39
  -5   9  17   14.32    1.63
  -5  10 -16   14.81    1.42
  -5  10 -16   11.45    1.47
  -5  10 -16   11.47    1.44
  -5  10 -16   12.09    1.44
  -5  10 -16   12.20    1.39
  -5  10 -16   12.63    1.48
  -5  10 -16   12.57    1.58
  -5  10 -16   14.74    1.40
  -5  10 -15    6.62    1.20
  -5  10 -15    6.33    1.25
  -5  10 -15    4.35    1.00
  -5  10 -15    4.63    1.14
  -5  10 -15    5.28    1.02
  -5  10 -15    6.27    1.32
  -5  10 -15    5.07    1.07
  -5  10 -15    4.92    1.15
  -5  10 -14   -0.56    0.74
  -5  10 -14   -0.14    0.85
  -5  10 -14   -0.45    0.74
  -5  10 -14   -0.43    0.74
  -5  10 -14    0.48    0.80
  -5  10 -14   -0.03    0.58
  -5  10 -14    0.52    0.75
  -5  10 -14   -0.56    0.86
  -5  10 -13   -0.17    0.72
  -5  10 -13   -0.27    0.78
  -5  10 -13    0.15    0.94
  -5  10 -13    0.16    0.64
  -5  10 -13   -0.16    0.60
  -5  10 -13    0.16    0.80
  -5  10 -13   -0.17    0.76
  -5  10 -13    0.40    0.73
  -5  10 -12   13.09    1.93
  -5  10 -12   13.52    2.01
  -5  10 -12   14.80    2.40
  -5  10 -12   12.62    1.96
  -5  10 -12   12.04    1.70
  -5  10 -12   12.98    2.11
  -5  10 -12   11.92    1.84
  -5  10 -12   10.68    1.97
  -5  10 -11    0.15    0.82
  -5  10 -11    0.50    0.71
  -5  10 -11    0.60    0.98
  -5  10 -11    0.78    0.56
  -5  10 -11    0.40    0.88
  -5  10 -11    0.02    0.66
  -5  10 -11    0.74    0.93
  -5  10 -10   -0.05    0.80
  -5  10 -10   -0.11    0.91
  -5  10 -10    0.33    0.79
  -5  10 -10    1.05    1.01
  -5  10 -10    0.45    1.00
  -5  10 -10    0.30    0.77
  -5  10 -10    0.58    0.63
  -5  10 -10   -1.14    1.00
  -5  10  -9   17.74    2.50
  -5  10  -9   14.77    2.33
  -5  10  -9   15.01    2.24
  -5  10  -9   13.12    1.96
  -5  10  -9   14.14    2.27
  -5  10  -9   18.04    2.56
  -5  10  -9   15.35    2.15
  -5  10  -9   15.78    2.25
  -5  10  -9   16.59    2.50
  -5  10  -8   18.86    2.51
  -5  10  -8   13.19    2.10
  -5  10  -8   15.63    2.41
  -5  10  -8   17.00    2.30
  -5  10  -8   15.56    2.31
  -5  10  -8   13.88    2.12
  -5  10  -8   14.52    2.18
  -5  10  -8   16.30    2.41
  -5  10  -7    2.86    1.08
  -5  10  -7    2.39    1.37
  -5  10  -7   -0.30    1.09
  -5  10  -7    3.54    1.28
  -5  10  -7    1.97    0.97
  -5  10  -7    3.06    1.03
  -5  10  -7    3.75    1.38
  -5  10  -7    1.93    0.72
  -5  10  -7    3.09    1.06
  -5  10  -7    2.42    1.16
  -5  10  -7    3.20    1.06
  -5  10  -7    3.71    1.44
  -5  10  -7    3.33    1.32
  -5  10  -6   17.08    2.46
  -5  10  -6   14.33    2.30
  -5  10  -6   17.49    2.60
  -5  10  -6   13.26    2.14
  -5  10  -6   11.79    2.23
  -5  10  -6   18.99    2.84
  -5  10  -6   19.68    3.34
  -5  10  -6   13.86    2.19
  -5  10  -6   14.20    2.15
  -5  10  -6   13.37    2.08
  -5  10  -6   14.16    2.68
  -5  10  -6   14.38    2.25
  -5  10  -6   14.27    2.23
  -5  10  -5    3.49    1.11
  -5  10  -5    5.75    1.33
  -5  10  -5    7.90    1.89
  -5  10  -5    6.09    1.60
  -5  10  -5    7.40    1.67
  -5  10  -5    6.92    1.59
  -5  10  -5    9.01    2.29
  -5  10  -5   10.94    2.71
  -5  10  -5    7.75    2.04
  -5  10  -5    6.50    1.38
  -5  10  -5    6.62    1.50
  -5  10  -5    6.82    1.59
  -5  10  -5    5.53    1.46
  -5  10  -4    3.63    1.14
  -5  10  -4    3.27    1.18
  -5  10  -4    1.63    1.15
  -5  10  -4    1.01    0.85
  -5  10  -4    3.58    1.22
  -5  10  -4    2.67    1.06
  -5  10  -4    1.77    0.79
  -5  10  -4    2.14    0.90
  -5  10  -4    4.08    1.98
  -5  10  -4    6.61    2.03
  -5  10  -4    2.23    0.82
  -5  10  -4    3.13    1.36
  -5  10  -4    2.23    0.86
  -5  10  -3  135.38    7.45
  -5  10  -3  127.65    7.26
  -5  10  -3  121.89    6.79
  -5  10  -3  131.96    6.98
  -5  10  -3  120.96    7.31
  -5  10  -3  149.68    9.86
  -5  10  -3  124.58    7.46
  -5  10  -3  122.18    6.74
  -5  10  -3  122.72    7.10
  -5  10  -3  124.45    6.88
  -5  10  -3  139.63    9.26
  -5  10  -3  131.64    7.16
  -5  10  -2  107.90    8.21
  -5  10  -2   95.13    5.63
  -5  10  -2   93.28    5.68
  -5  10  -2   96.69    5.90
  -5  10  -2   95.78    6.09
  -5  10  -2   85.59    5.92
  -5  10  -2   92.58    6.04
  -5  10  -2  107.04    8.09
  -5  10  -2   94.29    5.65
  -5  10  -2  100.12    5.95
  -5  10  -2   91.24    5.90
  -5  10  -1  117.12    6.59
  -5  10  -1  112.99    6.66
  -5  10  -1  121.99    8.53
  -5  10  -1  115.31    8.58
  -5  10  -1  105.85    6.16
  -5  10  -1  110.54    6.51
  -5  10  -1  108.98    6.50
  -5  10  -1  107.39    6.20
  -5  10   0  110.21    6.38
  -5  10   0  113.09    8.28
  -5  10   0  124.27   10.79
  -5  10   0  109.98    7.93
  -5  10   0  105.81    6.15
  -5  10   0  112.43    6.54
  -5  10   1  356.23   16.03
  -5  10   1  338.29   13.31
  -5  10   1  323.18   13.31
  -5  10   1  320.19   15.31
  -5  10   1  319.10   13.45
  -5  10   1  368.81   19.79
  -5  10   2   39.32    4.36
  -5  10   2   31.39    5.82
  -5  10   2   38.27    4.44
  -5  10   2   36.83    3.38
  -5  10   2   39.58    3.48
  -5  10   2   37.79    3.56
  -5  10   3   46.12    3.79
  -5  10   3   50.45    4.94
  -5  10   3   49.55    3.96
  -5  10   3   46.10    4.02
  -5  10   3   43.09    4.54
  -5  10   4    0.74    1.89
  -5  10   4    0.23    0.98
  -5  10   4    1.60    1.26
  -5  10   4    0.81    0.95
  -5  10   5    0.10    1.36
  -5  10   5    1.08    1.14
  -5  10   5   -1.38    1.29
  -5  10   5   -0.34    1.85
  -5  10   5   -1.52    1.48
  -5  10   6   65.30    5.41
  -5  10   6   56.62    4.93
  -5  10   6   56.55    4.42
  -5  10   6   54.87    4.77
  -5  10   6   53.92    4.84
  -5  10   6   57.82    5.02
  -5  10   7  211.96   10.77
  -5  10   7  219.54   10.09
  -5  10   7  214.13   10.64
  -5  10   8   12.69    2.15
  -5  10   8   10.11    2.06
  -5  10   8   11.05    2.24
  -5  10   8    9.66    2.92
  -5  10   9   17.71    2.68
  -5  10   9   16.91    3.19
  -5  10   9   16.99    2.58
  -5  10   9   18.12    2.44
  -5  10   9   17.77    2.74
  -5  10  10    7.96    1.62
  -5  10  10    8.82    2.37
  -5  10  10    8.28    1.72
  -5  10  10    8.75    1.91
  -5  10  10    6.35    1.60
  -5  10  11   83.58    5.45
  -5  10  11   74.07    5.22
  -5  10  11   77.42    5.06
  -5  10  11   81.59    5.31
  -5  10  11   72.24    5.76
  -5  10  12   81.46    5.66
  -5  10  12   79.23    5.60
  -5  10  12   80.17    5.56
  -5  10  12   80.85    5.18
  -5  10  12   72.09    5.96
  -5  10  12   90.87    5.16
  -5  10  12   82.52    4.90
  -5  10  12   88.58    5.21
  -5  10  13   10.31    1.59
  -5  10  13    8.39    1.71
  -5  10  13    6.95    1.63
  -5  10  13    6.81    1.96
  -5  10  13    9.83    1.42
  -5  10  14    0.35    0.66
  -5  10  14    0.05    0.72
  -5  10  14    0.64    0.54
  -5  10  14    1.03    1.04
  -5  10  14    0.26    0.72
  -5  10  15    1.08    0.62
  -5  10  15    0.55    0.45
  -5  10  15    0.84    0.65
  -5  10  15   -0.29    0.74
  -5  10  15    0.00    0.57
  -5  11 -15   31.42    2.13
  -5  11 -15   30.12    2.12
  -5  11 -15   29.59    2.16
  -5  11 -15   33.61    2.35
  -5  11 -15   32.56    2.31
  -5  11 -15   33.46    2.44
  -5  11 -15   31.91    2.25
  -5  11 -14   50.03    3.32
  -5  11 -14   54.88    3.33
  -5  11 -14   55.97    3.51
  -5  11 -14   53.82    3.39
  -5  11 -14   46.87    3.19
  -5  11 -14   59.05    3.68
  -5  11 -14   52.72    3.29
  -5  11 -13   47.51    3.47
  -5  11 -13   47.45    3.54
  -5  11 -13   40.43    3.30
  -5  11 -13   47.33    3.30
  -5  11 -13   48.21    3.40
  -5  11 -13   48.08    3.37
  -5  11 -13   48.73    3.48
  -5  11 -13   43.59    3.26
  -5  11 -12   14.70    2.09
  -5  11 -12   14.53    1.94
  -5  11 -12   18.43    2.14
  -5  11 -12   13.60    1.88
  -5  11 -12   16.13    2.17
  -5  11 -12   14.93    1.76
  -5  11 -12   15.10    1.92
  -5  11 -12   13.90    1.94
  -5  11 -12   11.52    1.89
  -5  11 -11   -0.16    0.98
  -5  11 -11    0.66    0.95
  -5  11 -11   -0.19    0.75
  -5  11 -11    0.08    0.81
  -5  11 -11   -0.74    1.10
  -5  11 -11    0.72    0.77
  -5  11 -11    0.09    0.48
  -5  11 -11    0.76    0.68
  -5  11 -11   -0.44    0.76
  -5  11 -10    3.13    1.22
  -5  11 -10    3.77    1.12
  -5  11 -10    3.68    1.23
  -5  11 -10    2.04    0.89
  -5  11 -10    2.80    1.12
  -5  11 -10    3.01    1.37
  -5  11 -10    5.31    1.34
  -5  11 -10    4.04    1.10
  -5  11  -9   65.50    4.83
  -5  11  -9   70.93    5.17
  -5  11  -9   65.76    4.67
  -5  11  -9   76.90    4.79
  -5  11  -9   71.24    5.04
  -5  11  -9   67.05    5.00
  -5  11  -9   68.79    4.96
  -5  11  -9   66.22    4.95
  -5  11  -8   32.54    3.37
  -5  11  -8   29.18    3.25
  -5  11  -8   35.64    3.34
  -5  11  -8   33.64    3.30
  -5  11  -8   31.39    3.31
  -5  11  -8   30.12    3.14
  -5  11  -8   30.12    3.21
  -5  11  -7    2.34    1.09
  -5  11  -7    2.03    0.89
  -5  11  -7    3.82    1.43
  -5  11  -7    2.71    0.91
  -5  11  -7    2.58    1.22
  -5  11  -7    2.64    1.18
  -5  11  -6   36.86    3.56
  -5  11  -6   38.40    3.67
  -5  11  -6   47.60    4.65
  -5  11  -6   36.82    3.55
  -5  11  -6   36.19    3.54
  -5  11  -6   41.49    3.76
  -5  11  -6   37.05    3.75
  -5  11  -5   49.69    4.13
  -5  11  -5   55.02    4.50
  -5  11  -5   59.45    5.47
  -5  11  -5   48.34    4.38
  -5  11  -5   52.09    4.24
  -5  11  -5   52.37    4.25
  -5  11  -5   51.90    4.28
  -5  11  -4   40.83    3.64
  -5  11  -4   40.69    3.93
  -5  11  -4   39.40    3.62
  -5  11  -4   43.58    3.78
  -5  11  -4   44.24    4.84
  -5  11  -4   39.39    3.62
  -5  11  -4   37.70    3.56
  -5  11  -3   12.44    2.02
  -5  11  -3    9.04    2.43
  -5  11  -3   10.36    1.92
  -5  11  -3   10.93    1.87
  -5  11  -3    9.25    1.58
  -5  11  -3    9.63    1.80
  -5  11  -3   11.50    1.97
  -5  11  -2  122.72    6.62
  -5  11  -2  117.97    6.60
  -5  11  -2  103.18    6.57
  -5  11  -2  119.57    8.53
  -5  11  -2  103.76    6.30
  -5  11  -2  116.19    6.43
  -5  11  -1   42.24    3.70
  -5  11  -1   49.76    5.22
  -5  11  -1   41.20    3.83
  -5  11   0   91.42    7.14
  -5  11   0   84.66    5.60
  -5  11   0   81.56    5.38
  -5  11   1    6.54    1.39
  -5  11   1    4.96    1.37
  -5  11   1    5.43    1.86
  -5  11   2   60.84    5.44
  -5  11   2   63.31    4.69
  -5  11   2   57.47    4.42
  -5  11   3   87.01    5.73
  -5  11   3   87.20    8.54
  -5  11   3   83.35    6.36
  -5  11   3   86.73    6.49
  -5  11   3   85.09    6.34
  -5  11   3   98.38    5.90
  -5  11   3  105.11    6.03
  -5  11   4   76.76    5.16
  -5  11   4   62.52    6.88
  -5  11   4   70.11    5.67
  -5  11   4   60.57    5.21
  -5  11   4   73.21    5.64
  -5  11   5   60.15    5.10
  -5  11   5   82.59    5.35
  -5  11   5   61.97    6.67
  -5  11   5   72.01    5.54
  -5  11   5   66.77    5.45
  -5  11   6   16.52    3.34
  -5  11   6   20.11    2.68
  -5  11   6   18.47    2.82
  -5  11   6   19.94    2.69
  -5  11   6   15.10    2.52
  -5  11   7   90.79    5.94
  -5  11   7  116.63    6.54
  -5  11   7   92.77    6.30
  -5  11   7   94.70    6.25
  -5  11   7   90.75    6.42
  -5  11   7   87.84    7.27
  -5  11   8   61.78    4.98
  -5  11   8   58.89    5.48
  -5  11   8   67.26    5.05
  -5  11   8   64.43    4.73
  -5  11   8   61.33    4.92
  -5  11   9   35.23    3.35
  -5  11   9   32.79    3.78
  -5  11   9   36.40    3.57
  -5  11   9   33.21    3.45
  -5  11   9   34.97    4.09
  -5  11   9   32.13    3.33
  -5  11  10    2.63    1.12
  -5  11  10    2.61    1.28
  -5  11  10    2.56    1.69
  -5  11  10    5.00    1.78
  -5  11  10    3.29    1.43
  -5  11  10    2.88    1.23
  -5  11  10    3.55    1.23
  -5  11  10    2.94    1.25
  -5  11  11    5.30    1.60
  -5  11  11    4.14    1.20
  -5  11  11    2.40    1.13
  -5  11  11    4.56    1.54
  -5  11  11    3.71    1.23
  -5  11  11    3.90    1.32
  -5  11  11    1.43    0.82
  -5  11  11    4.83    1.17
  -5  11  12   19.45    2.24
  -5  11  12   18.28    1.96
  -5  11  12   21.73    2.06
  -5  11  12   21.69    2.36
  -5  11  12   20.51    2.18
  -5  11  12   21.09    2.35
  -5  11  12   21.14    2.09
  -5  11  13   30.88    2.40
  -5  11  13   25.37    2.03
  -5  11  13   34.49    2.64
  -5  11  13   35.20    2.63
  -5  11  13   32.71    2.61
  -5  11  13   33.16    2.62
  -5  11  14   10.66    1.27
  -5  11  14   11.95    1.36
  -5  11  14   10.87    1.24
  -5  12 -13   28.51    2.22
  -5  12 -13   27.95    2.18
  -5  12 -13   31.44    2.44
  -5  12 -13   29.65    2.29
  -5  12 -13   26.98    2.21
  -5  12 -12   10.54    1.54
  -5  12 -12   12.58    1.57
  -5  12 -12    9.89    1.39
  -5  12 -12   10.23    1.50
  -5  12 -12   10.14    1.53
  -5  12 -11    1.02    0.51
  -5  12 -11    0.04    0.68
  -5  12 -11    0.77    0.72
  -5  12 -11    0.12    0.69
  -5  12 -11    0.91    0.62
  -5  12 -11    0.99    0.67
  -5  12 -10    0.31    0.67
  -5  12 -10    0.55    0.71
  -5  12 -10   -0.42    0.72
  -5  12 -10    0.57    0.75
  -5  12 -10    1.25    0.83
  -5  12 -10    1.50    0.68
  -5  12  -9    3.47    0.99
  -5  12  -9    1.04    0.74
  -5  12  -9    1.57    0.78
  -5  12  -9    1.52    0.69
  -5  12  -9    2.28    1.09
  -5  12  -9    2.17    1.02
  -5  12  -9    1.79    0.79
  -5  12  -8    1.12    0.98
  -5  12  -8    1.24    0.83
  -5  12  -8    0.48    0.66
  -5  12  -8   -1.32    1.00
  -5  12  -8    0.68    0.72
  -5  12  -8    0.25    0.88
  -5  12  -8    1.84    1.09
  -5  12  -7    0.24    0.86
  -5  12  -7    0.31    0.70
  -5  12  -7   -0.73    0.89
  -5  12  -7    0.43    0.70
  -5  12  -7   -0.27    0.79
  -5  12  -7    0.81    0.82
  -5  12  -7   -0.64    1.05
  -5  12  -6    6.08    1.47
  -5  12  -6    7.44    1.57
  -5  12  -6    6.47    1.62
  -5  12  -6    5.35    1.32
  -5  12  -6    4.29    1.23
  -5  12  -6    7.34    1.58
  -5  12  -6    5.86    1.49
  -5  12  -6    8.27    1.77
  -5  12  -5    1.19    0.85
  -5  12  -5    0.97    0.76
  -5  12  -5    2.48    1.00
  -5  12  -5    2.07    0.96
  -5  12  -5    0.51    0.94
  -5  12  -5    2.20    1.01
  -5  12  -5    0.26    1.19
  -5  12  -4   17.08    2.38
  -5  12  -4   17.50    2.21
  -5  12  -4   18.50    2.39
  -5  12  -4   18.69    2.37
  -5  12  -4   18.85    2.66
  -5  12  -4   21.37    3.15
  -5  12  -4   21.03    2.49
  -5  12  -3    9.30    1.60
  -5  12  -3    9.70    1.72
  -5  12  -3   10.41    1.76
  -5  12  -3    8.96    1.68
  -5  12  -3    7.61    1.84
  -5  12  -3   10.03    1.69
  -5  12  -3   10.20    2.38
  -5  12  -2   10.85    1.75
  -5  12  -2   14.56    2.64
  -5  12  -2    9.91    1.97
  -5  12  -2   13.70    2.59
  -5  12  -2    8.47    1.65
  -5  12  -2   12.91    2.78
  -5  12  -1    1.87    1.10
  -5  12  -1    1.01    1.39
  -5  12  -1   -0.98    1.75
  -5  12  -1    3.00    1.38
  -5  12  -1    1.71    0.90
  -5  12   0    5.82    2.27
  -5  12   0    3.99    1.21
  -5  12   0    2.84    1.22
  -5  12   0    2.73    1.49
  -5  12   0    4.24    1.61
  -5  12   1   17.37    2.26
  -5  12   1   19.00    3.04
  -5  12   1   18.31    2.32
  -5  12   1   16.52    2.70
  -5  12   1   17.53    2.87
  -5  12   2   59.72    5.87
  -5  12   2   47.78    3.85
  -5  12   2   44.76    4.45
  -5  12   2   40.37    4.25
  -5  12   2   43.21    4.31
  -5  12   2   47.04    3.82
  -5  12   3   39.84    3.54
  -5  12   3   48.45    3.79
  -5  12   3   34.68    3.80
  -5  12   3   35.54    3.93
  -5  12   3   35.45    3.78
  -5  12   3   42.31    5.00
  -5  12   4   33.52    3.35
  -5  12   4   29.24    3.38
  -5  12   4   31.46    3.59
  -5  12   4   33.88    4.33
  -5  12   4   43.75    3.56
  -5  12   4   34.86    3.69
  -5  12   5   13.59    2.25
  -5  12   5   16.25    2.48
  -5  12   5   17.37    2.39
  -5  12   5   16.09    3.01
  -5  12   5   17.43    2.73
  -5  12   5   16.84    2.31
  -5  12   6    4.76    1.42
  -5  12   6    5.22    1.43
  -5  12   6    3.75    1.20
  -5  12   6    4.73    1.94
  -5  12   6    2.86    1.34
  -5  12   6    2.95    1.26
  -5  12   7   15.02    2.37
  -5  12   7   18.57    2.42
  -5  12   7   17.00    2.32
  -5  12   7   20.60    2.34
  -5  12   7   18.68    2.51
  -5  12   7   17.03    2.43
  -5  12   7   15.78    2.38
  -5  12   7   16.35    2.65
  -5  12   8    9.79    1.73
  -5  12   8   10.83    1.85
  -5  12   8   12.32    1.94
  -5  12   8   11.90    1.99
  -5  12   8    7.65    1.60
  -5  12   8   10.29    2.10
  -5  12   8   11.72    1.92
  -5  12   9   15.76    2.09
  -5  12   9   17.31    2.10
  -5  12   9   17.52    2.17
  -5  12   9   18.75    2.28
  -5  12   9   16.17    2.09
  -5  12   9   16.82    2.33
  -5  12   9   18.66    2.22
  -5  12  10   -0.31    0.77
  -5  12  10    1.20    0.80
  -5  12  10   -0.11    0.65
  -5  12  10   -0.72    0.79
  -5  12  10    0.41    0.57
  -5  12  10    0.52    0.69
  -5  12  11   -0.55    0.67
  -5  12  11    0.93    0.55
  -5  12  11    0.11    0.49
  -5  12  11    0.38    0.54
  -5  12  11   -0.56    0.55
  -5  12  11   -0.61    0.61
  -5  12  11   -0.26    0.40
  -5  12  12   -0.96    0.62
  -5  13 -11   31.01    2.24
  -5  13 -11   31.02    2.24
  -5  13 -11   29.73    2.22
  -5  13 -11   28.14    2.22
  -5  13 -11   32.66    2.33
  -5  13 -10    9.14    1.21
  -5  13 -10    6.13    1.12
  -5  13 -10    8.52    1.30
  -5  13 -10    8.57    1.31
  -5  13 -10    7.20    1.14
  -5  13 -10    6.53    1.16
  -5  13  -9    6.84    1.17
  -5  13  -9    6.35    1.28
  -5  13  -9    9.54    1.47
  -5  13  -9    5.98    1.18
  -5  13  -9    5.89    1.18
  -5  13  -9    6.42    1.21
  -5  13  -8   22.78    2.34
  -5  13  -8   26.87    2.49
  -5  13  -8   30.42    2.57
  -5  13  -8   23.28    2.37
  -5  13  -8   27.17    2.58
  -5  13  -8   26.93    2.52
  -5  13  -7   50.48    3.64
  -5  13  -7   54.64    3.78
  -5  13  -7   45.96    3.57
  -5  13  -7   50.27    3.61
  -5  13  -7   50.55    3.71
  -5  13  -6    1.95    0.96
  -5  13  -6    0.67    0.75
  -5  13  -6    1.45    0.88
  -5  13  -6    1.33    0.84
  -5  13  -6   -0.08    0.56
  -5  13  -6    0.63    0.79
  -5  13  -5   24.39    2.42
  -5  13  -5   23.42    2.40
  -5  13  -5   24.90    2.53
  -5  13  -5   28.64    2.99
  -5  13  -5   24.62    2.50
  -5  13  -5   24.38    2.54
  -5  13  -5   26.31    2.68
  -5  13  -4    2.53    1.30
  -5  13  -4    2.76    0.93
  -5  13  -4    4.44    1.08
  -5  13  -4    1.84    0.89
  -5  13  -4    1.89    0.91
  -5  13  -4    2.91    0.76
  -5  13  -4    1.26    0.68
  -5  13  -3    9.85    1.70
  -5  13  -3    9.45    1.44
  -5  13  -3   11.56    1.65
  -5  13  -3    8.50    1.52
  -5  13  -3   10.06    1.58
  -5  13  -3   10.91    1.60
  -5  13  -3    7.87    1.98
  -5  13  -2   11.01    1.69
  -5  13  -2    9.46    2.10
  -5  13  -2   10.89    1.57
  -5  13  -2   10.65    1.83
  -5  13  -1    0.04    0.57
  -5  13  -1    1.11    0.96
  -5  13  -1    0.76    1.07
  -5  13  -1    0.69    1.22
  -5  13  -1    0.14    0.69
  -5  13   0   19.91    2.84
  -5  13   0   19.36    2.23
  -5  13   0   20.54    2.74
  -5  13   0   19.43    2.32
  -5  13   0   17.41    2.71
  -5  13   1   36.80    3.33
  -5  13   1   37.84    3.74
  -5  13   1   30.29    2.90
  -5  13   1   31.71    3.53
  -5  13   1   36.34    3.15
  -5  13   1   33.99    3.46
  -5  13   2    3.40    1.13
  -5  13   2    2.32    0.84
  -5  13   2    3.38    1.38
  -5  13   2    4.00    1.45
  -5  13   2    4.50    1.47
  -5  13   2    3.43    1.04
  -5  13   3   -0.44    1.09
  -5  13   3    3.27    1.20
  -5  13   3    1.91    0.96
  -5  13   3    1.94    0.94
  -5  13   3    2.61    1.24
  -5  13   3    0.53    0.52
  -5  13   3    1.21    1.05
  -5  13   4   45.33    3.49
  -5  13   4   40.47    3.42
  -5  13   4   34.20    3.26
  -5  13   4   39.92    3.55
  -5  13   4   39.83    3.62
  -5  13   4   48.86    3.34
  -5  13   4   43.19    3.77
  -5  13   5   64.68    4.16
  -5  13   5   58.74    4.27
  -5  13   5   62.74    4.43
  -5  13   5   50.67    3.88
  -5  13   5   55.54    4.09
  -5  13   5   62.79    4.16
  -5  13   6   42.15    3.23
  -5  13   6   38.94    3.04
  -5  13   6   42.81    3.36
  -5  13   6   40.98    3.31
  -5  13   6   42.98    3.24
  -5  13   7    7.47    1.39
  -5  13   7    8.67    1.38
  -5  13   7    8.96    1.40
  -5  13   7   10.42    1.57
  -5  13   8    0.80    0.67
  -5  13   8    0.24    0.52
  -5  13   8    0.80    0.60
  -5  13   8    0.98    0.65
  -5  13   9   22.66    1.95
  -5  13   9   21.50    1.83
  -5  13   9   21.29    1.84
  -5  13   9   20.51    1.81
  -5  14  -7    0.16    0.48
  -5  14  -6    2.28    0.65
  -5  14  -6    1.10    0.51
  -5  14  -6    2.33    0.78
  -5  14  -6    0.91    0.36
  -5  14  -5    0.71    0.40
  -5  14  -5   -0.16    0.61
  -5  14  -5    1.53    0.74
  -5  14  -5    1.32    0.58
  -5  14  -5    0.43    0.42
  -5  14  -4    7.96    1.33
  -5  14  -4    6.32    1.19
  -5  14  -3    2.21    0.76
  -5  14  -3    2.21    0.93
  -5  14  -3    1.77    0.76
  -5  14  -2   -0.96    0.77
  -5  14  -2   -0.12    0.65
  -5  14  -2    0.79    0.71
  -5  14  -1    0.31    0.52
  -5  14  -1    0.90    0.61
  -5  14  -1    1.07    0.86
  -5  14   0   -0.58    0.74
  -5  14   0    1.58    0.98
  -5  14   0    0.48    0.52
  -5  14   0   -0.12    0.56
  -5  14   0   -0.78    0.58
  -5  14   1    0.91    0.57
  -5  14   1    1.78    0.80
  -5  14   1    0.52    0.54
  -5  14   1    0.62    0.65
  -5  14   1    1.04    0.66
  -5  14   2    1.43    0.80
  -5  14   2   -0.04    0.56
  -5  14   2    0.76    0.78
  -5  14   2   -0.58    0.62
  -5  14   2    0.91    0.62
  -5  14   3    4.60    1.05
  -5  14   3    5.27    1.03
  -5  14   3    4.33    0.96
  -5  14   3    6.26    1.20
  -5  14   4   -0.59    0.60
  -5  14   4    0.09    0.62
  -5  14   4   -0.09    0.58
  -5  14   4    0.60    0.44
  -5  14   5    2.07    0.62
  -5  14   5    3.02    0.85
  -5  14   5    3.66    0.83
  -4 -10  -5    1.68    0.57
  -4 -10  -5    1.50    0.53
  -4 -10  -4    1.14    0.57
  -4 -10  -4    1.08    0.66
  -4 -10  -3   -0.89    0.84
  -4 -10  -3    0.17    0.53
  -4 -10  -3    1.30    0.59
  -4 -10  -3   -0.58    0.72
  -4 -10  -3   -0.02    0.56
  -4 -10  -3    0.09    0.51
  -4 -10  -2    3.82    0.97
  -4 -10  -2    4.31    0.93
  -4 -10  -2    3.95    0.98
  -4 -10  -2    3.81    1.06
  -4 -10  -2    4.63    1.01
  -4 -10  -2    4.87    1.08
  -4 -10  -1    3.67    1.05
  -4 -10  -1    3.24    0.91
  -4 -10  -1    6.03    1.16
  -4 -10  -1    3.77    1.03
  -4 -10   0    0.57    0.56
  -4 -10   0   -0.34    0.91
  -4 -10   0    0.04    0.66
  -4 -10   0    1.13    0.74
  -4 -10   1    6.10    1.21
  -4 -10   1    5.73    1.20
  -4 -10   1    4.52    1.09
  -4 -10   1    6.11    1.19
  -4 -10   2    1.14    0.77
  -4 -10   2   -1.64    0.91
  -4 -10   2    0.08    0.67
  -4 -10   2   -0.40    0.77
  -4 -10   3    0.26    0.72
  -4 -10   3   -0.84    0.77
  -4 -10   3   -1.48    0.90
  -4 -10   4    4.40    1.08
[truncated: 1,879,809 more chars]
