# Supplementary material for: (3,5-Di­methyl­adamantan-1-yl)ammonium methane­sulfonate (memanti­nium mesylate): synthesis, structure and solid-state properties
Source: Acta Crystallogr E Crystallogr Commun. 2019 Jul 26;75(Pt 8):1274–9. doi: 10.1107/S2056989019009988 (PMC6690476; doi:10.1107/S2056989019009988)
Supplement: Supplementary file 2 [file e-75-01274-Isup2.hkl]

data_I                                                                          
_shelx_title ' exp_297-rucno_a.res in P-1'                                      
_shelx_refln_list_code          4                                               
_shelx_F_calc_maximum      230.98                                               
_exptl_crystal_F_000       900.00                                               
_reflns_d_resolution_high  0.8068                                               
                                                                                
loop_                                                                           
 _space_group_symop_operation_xyz                                               
 'x, y, z'                                                                      
 '-x, -y, -z'                                                                   
                                                                                
_cell_length_a    11.7761                                                       
_cell_length_b    11.8731                                                       
_cell_length_c    18.2788                                                       
_cell_angle_alpha  92.501                                                       
_cell_angle_beta   94.696                                                       
_cell_angle_gamma 116.609                                                       
                                                                                
_shelx_F_squared_multiplier     1.000                                           
                                                                                
loop_                                                                           
 _refln_index_h                                                                 
 _refln_index_k                                                                 
 _refln_index_l                                                                 
 _refln_F_squared_calc                                                          
 _refln_F_squared_meas                                                          
 _refln_F_squared_sigma                                                         
 _refln_observed_status                                                         
   1   0   0        411.07        448.04        13.19 o                         
   2   0   0       2481.08       2210.04        30.84 o                         
   3   0   0       1803.34       1886.00        53.06 o                         
   4   0   0       3837.89       3660.83        44.92 o                         
   5   0   0         82.30         69.89         1.71 o                         
   6   0   0       2734.86       2875.27        31.61 o                         
   7   0   0        847.81        853.56        11.72 o                         
   8   0   0         33.65         38.94         2.31 o                         
   9   0   0        568.26        552.60         8.91 o                         
  10   0   0        224.70        217.27         6.93 o                         
  11   0   0         10.80          9.62         1.60 o                         
  12   0   0         28.43         30.75         2.99 o                         
 -13   1   0         22.97         27.29         3.18 o                         
 -12   1   0          3.86          3.09         1.88 o                         
 -11   1   0          0.25         -0.50         1.25 o                         
 -10   1   0        525.30        502.83        10.60 o                         
  -9   1   0        108.82        106.29         2.77 o                         
  -8   1   0         38.77         34.72         1.95 o                         
  -7   1   0         63.79         53.12         2.04 o                         
  -6   1   0         39.54         53.92         1.61 o                         
  -5   1   0       2530.76       2645.54        24.87 o                         
  -4   1   0         53.91         70.77         1.60 o                         
  -3   1   0        123.07        122.53         3.44 o                         
  -2   1   0      17399.31       9454.84       433.75 o                         
  -1   1   0        426.98        509.89        15.68 o                         
   0   1   0         45.52         44.64         2.22 o                         
   1   1   0      12410.22       8306.63       125.85 o                         
   2   1   0       4128.34       4038.81        51.74 o                         
   3   1   0          9.12         11.84         0.56 o                         
   4   1   0       3939.24       3983.85        42.08 o                         
   5   1   0         24.33         22.76         1.06 o                         
   6   1   0       2024.66       2075.40        51.45 o                         
   7   1   0        695.87        664.23        10.08 o                         
   8   1   0          9.42          8.79         0.97 o                         
   9   1   0         63.76         67.26         2.69 o                         
  10   1   0        306.05        289.14        13.58 o                         
  11   1   0          4.42          2.16         1.31 o                         
  12   1   0          8.94         10.14         1.63 o                         
 -13   2   0         97.43         96.43         5.16 o                         
 -12   2   0         28.01         24.11         2.53 o                         
 -11   2   0         62.29         60.97         4.05 o                         
 -10   2   0          0.19          0.84         0.73 o                         
  -9   2   0        174.29        172.99         5.68 o                         
  -8   2   0        179.85        184.73         4.03 o                         
  -7   2   0        859.56        827.92        11.62 o                         
  -6   2   0       1110.15       1216.75        16.78 o                         
  -5   2   0        861.85        980.78        17.29 o                         
  -4   2   0       7019.14       6179.24        65.17 o                         
  -3   2   0        290.84        362.24         6.46 o                         
  -2   2   0       8202.18       6463.57       198.99 o                         
  -1   2   0      15429.70      11021.80       189.98 o                         
   0   2   0        756.05        802.01        17.29 o                         
   1   2   0        211.78        243.05        10.98 o                         
   2   2   0       2902.93       2650.75        23.90 o                         
   3   2   0       1071.47       1179.63        16.38 o                         
   4   2   0        305.05        329.30         5.40 o                         
   5   2   0       1203.07       1190.21        15.46 o                         
   6   2   0       1030.50       1078.65        24.21 o                         
   7   2   0          7.97          4.22         0.88 o                         
   8   2   0         94.72         87.96         3.07 o                         
   9   2   0        236.31        201.76        12.25 o                         
  10   2   0        115.14        108.89         6.21 o                         
  11   2   0         73.66         80.13         4.99 o                         
 -13   3   0        158.05        167.13         8.01 o                         
 -12   3   0         17.25         15.82         2.12 o                         
 -11   3   0         25.43         25.55         2.23 o                         
 -10   3   0         79.59         74.46         3.45 o                         
  -9   3   0         27.03         21.05         1.70 o                         
  -8   3   0         77.55         75.45         3.00 o                         
  -7   3   0         66.77         74.35         2.35 o                         
  -6   3   0        530.31        547.72         9.94 o                         
  -5   3   0       3810.24       3738.19        35.22 o                         
  -4   3   0       3176.64       3076.50        29.43 o                         
  -3   3   0        191.45        196.99         4.21 o                         
  -2   3   0         39.17         33.29         1.46 o                         
  -1   3   0       1609.24       1608.23        46.80 o                         
   0   3   0         37.78         42.11         1.61 o                         
   1   3   0       1061.25       1107.11        15.55 o                         
   2   3   0        859.22        854.06        10.26 o                         
   3   3   0         61.32         91.48         2.05 o                         
   4   3   0        292.56        302.74         5.60 o                         
   5   3   0         38.77         27.79         1.57 o                         
   6   3   0         15.32         15.13         1.12 o                         
   7   3   0        571.29        540.90         9.37 o                         
   8   3   0        273.14        256.88        12.40 o                         
   9   3   0         44.90         45.39         3.98 o                         
  10   3   0         14.34         15.69         2.22 o                         
  11   3   0         27.88         30.71         2.40 o                         
 -14   4   0          0.65         -0.16         1.37 o                         
 -13   4   0          0.58          0.99         1.07 o                         
 -12   4   0          0.08          0.04         1.25 o                         
 -11   4   0        363.16        346.82         9.30 o                         
 -10   4   0          0.83          1.08         0.70 o                         
  -9   4   0        612.44        572.46        15.80 o                         
  -8   4   0        144.98        170.95         5.64 o                         
  -7   4   0        255.28        254.65         8.45 o                         
  -6   4   0          5.73         11.36         1.12 o                         
  -5   4   0         44.36         64.77         1.75 o                         
  -4   4   0       1436.88       1528.07        14.99 o                         
  -3   4   0        103.24        142.44         2.27 o                         
  -2   4   0       2384.03       2324.13        25.23 o                         
  -1   4   0        658.00        712.69         9.73 o                         
   0   4   0        116.59        157.61         2.31 o                         
   1   4   0       2925.55       3030.51        24.64 o                         
   2   4   0        109.93         79.62         1.92 o                         
   3   4   0        225.12        278.33         4.85 o                         
   4   4   0         38.86         37.38         1.70 o                         
   5   4   0        814.67        803.89        11.88 o                         
   6   4   0        139.21        143.65         3.52 o                         
   7   4   0         20.46         24.52         1.56 o                         
   8   4   0        215.51        204.40         7.44 o                         
   9   4   0         98.94         90.62         5.29 o                         
  10   4   0        195.65        211.23         7.32 o                         
 -14   5   0          0.41          0.42         1.82 o                         
 -13   5   0          0.18         -1.11         1.34 o                         
 -12   5   0         13.67         12.60         1.92 o                         
 -11   5   0         25.56         17.74         1.86 o                         
 -10   5   0          2.87          4.16         0.70 o                         
  -9   5   0       2294.32       2238.19        28.99 o                         
  -8   5   0         32.98         27.33         1.79 o                         
  -7   5   0       1213.41       1232.26        15.67 o                         
  -6   5   0        727.95        759.27        16.21 o                         
  -5   5   0       4089.52       4169.15        47.88 o                         
  -4   5   0         33.09         38.88         1.15 o                         
  -3   5   0       4396.84       4453.36        61.35 o                         
  -2   5   0        450.62        483.40         6.97 o                         
  -1   5   0         88.21         81.51         1.55 o                         
   0   5   0       5486.68       5536.34        44.01 o                         
   1   5   0        763.32        818.13        11.20 o                         
   2   5   0       2111.66       2353.54        23.88 o                         
   3   5   0         15.47         23.32         1.32 o                         
   4   5   0         59.09         59.08         2.44 o                         
   5   5   0        369.27        370.11         7.15 o                         
   6   5   0          1.97          2.53         0.70 o                         
   7   5   0         56.40         54.08         3.63 o                         
   8   5   0          3.34          5.00         2.31 o                         
   9   5   0          4.33          2.13         1.43 o                         
 -14   6   0         23.05         27.73         2.66 o                         
 -13   6   0         28.64         27.30         3.12 o                         
 -12   6   0          6.56          8.71         1.46 o                         
 -11   6   0        219.78        192.30         6.31 o                         
 -10   6   0         91.93         74.75         2.33 o                         
  -9   6   0        690.35        706.46        11.90 o                         
  -8   6   0        210.43        211.96         5.29 o                         
  -7   6   0        139.12        125.40         3.44 o                         
  -6   6   0       2103.38       2177.52        25.38 o                         
  -5   6   0          4.80          7.94         0.71 o                         
  -4   6   0       1752.38       1803.91        26.22 o                         
  -3   6   0        147.52        138.50         2.69 o                         
  -2   6   0        799.22        996.92        12.03 o                         
  -1   6   0         78.45         86.03         2.28 o                         
   0   6   0       1482.63       1615.09        22.44 o                         
   1   6   0          5.34          6.84         0.75 o                         
   2   6   0        375.34        387.81         6.09 o                         
   3   6   0         35.36         35.55         1.71 o                         
   4   6   0        400.14        413.14         6.06 o                         
   5   6   0        597.09        639.89        12.37 o                         
   6   6   0          1.01          0.96         1.09 o                         
   7   6   0        151.09        152.32         7.09 o                         
   8   6   0          9.45          6.12         1.76 o                         
   9   6   0         72.22         88.70         5.04 o                         
 -14   7   0          5.81          4.87         1.39 o                         
 -13   7   0         23.45         28.43         2.41 o                         
 -12   7   0         17.39         15.08         1.95 o                         
 -11   7   0          7.01          5.42         1.20 o                         
 -10   7   0        956.89        934.39        13.31 o                         
  -9   7   0          9.80          5.68         0.79 o                         
  -8   7   0        227.66        240.09         4.81 o                         
  -7   7   0        311.99        327.22         7.94 o                         
  -6   7   0        283.04        287.84         6.05 o                         
  -5   7   0         85.38        108.13         2.68 o                         
  -4   7   0        268.66        272.60         5.19 o                         
  -3   7   0        268.17        246.07         4.33 o                         
  -2   7   0         34.13         31.72         1.58 o                         
  -1   7   0         92.06         77.15         2.82 o                         
   0   7   0        931.89        964.60        21.66 o                         
   1   7   0        656.96        661.24        11.59 o                         
   2   7   0         60.99         56.92         2.43 o                         
   3   7   0       1206.32       1223.31        15.31 o                         
   4   7   0          3.71          2.51         0.75 o                         
   5   7   0          3.02          0.92         1.06 o                         
   6   7   0        279.08        297.48        15.91 o                         
   7   7   0        108.62        116.75         7.52 o                         
   8   7   0         35.05         45.55         5.20 o                         
 -14   8   0          9.60         12.06         1.47 o                         
 -13   8   0        116.22        120.78         5.10 o                         
 -12   8   0          7.04          5.34         1.27 o                         
 -11   8   0         82.30         82.35         3.63 o                         
 -10   8   0         28.52         25.02         1.34 o                         
  -9   8   0        582.80        560.59        10.76 o                         
  -8   8   0        462.98        435.57        10.75 o                         
  -7   8   0        603.76        584.56        12.87 o                         
  -6   8   0        139.35        140.24         4.96 o                         
  -5   8   0        660.56        603.93        13.34 o                         
  -4   8   0        460.44        463.99         8.44 o                         
  -3   8   0        587.64        570.86         9.57 o                         
  -2   8   0         24.29         21.86         1.45 o                         
  -1   8   0          0.40          1.34         0.80 o                         
   0   8   0        247.57        246.98         6.92 o                         
   1   8   0         71.39         58.73         2.98 o                         
   2   8   0         13.18         13.14         0.92 o                         
   3   8   0        101.98        100.76         4.52 o                         
   4   8   0          0.01         -0.11         0.94 o                         
   5   8   0          0.42          0.32         0.88 o                         
   6   8   0          0.90          0.32         0.91 o                         
   7   8   0          4.46          7.30         1.13 o                         
 -14   9   0         16.17         16.08         1.86 o                         
 -13   9   0          0.89          5.48         1.66 o                         
 -12   9   0         22.23         26.68         2.57 o                         
 -11   9   0         40.04         43.97         3.37 o                         
 -10   9   0         30.17         26.88         1.92 o                         
  -9   9   0          1.67          1.52         0.60 o                         
  -8   9   0          0.12          0.32         0.55 o                         
  -7   9   0        141.56        143.98         3.59 o                         
  -6   9   0        138.54        145.69         4.78 o                         
  -5   9   0        520.80        507.60         9.80 o                         
  -4   9   0        141.86        170.59         4.29 o                         
  -3   9   0        959.24        932.24        14.18 o                         
  -2   9   0          0.07          0.54         1.09 o                         
  -1   9   0        890.21        926.33         9.51 o                         
   0   9   0          1.55          2.30         0.54 o                         
   1   9   0        246.11        241.67         4.13 o                         
   2   9   0         89.30         85.21         2.81 o                         
   3   9   0        271.02        253.61         6.37 o                         
   4   9   0          0.61          1.33         0.86 o                         
   5   9   0          5.42          7.22         1.00 o                         
   6   9   0         44.58         57.64         2.39 o                         
 -13  10   0         95.03        103.76         7.53 o                         
 -12  10   0         58.27         57.93         4.31 o                         
 -11  10   0         92.53         80.37         4.51 o                         
 -10  10   0         42.88         41.75         2.37 o                         
  -9  10   0         49.69         45.42         2.31 o                         
  -8  10   0          1.12          0.64         0.64 o                         
  -7  10   0        411.26        396.69         6.21 o                         
  -6  10   0        137.48        126.53         2.69 o                         
  -5  10   0        304.76        295.59         4.59 o                         
  -4  10   0         80.04         89.77         2.07 o                         
  -3  10   0         11.33          9.96         0.64 o                         
  -2  10   0        156.27        160.51         2.72 o                         
  -1  10   0         28.86         24.18         1.08 o                         
   0  10   0        141.64        131.23         3.17 o                         
   1  10   0         37.29         33.71         1.60 o                         
   2  10   0         28.47         27.99         1.57 o                         
   3  10   0         29.81         31.92         1.85 o                         
   4  10   0          0.30          0.53         0.74 o                         
   5  10   0         50.23         58.48         5.49 o                         
 -13  11   0         11.55         10.76         1.89 o                         
 -12  11   0         25.31         26.89         2.29 o                         
 -11  11   0          5.95          5.58         1.10 o                         
 -10  11   0        182.80        179.06         7.03 o                         
  -9  11   0         49.67         42.90         2.24 o                         
  -8  11   0        432.31        410.15         9.82 o                         
  -7  11   0        341.68        317.99         5.84 o                         
  -6  11   0         26.52         24.08         1.42 o                         
  -5  11   0        240.66        220.65         4.80 o                         
  -4  11   0         13.46         14.27         1.08 o                         
  -3  11   0          0.78          0.78         0.62 o                         
  -2  11   0          2.61          1.33         0.59 o                         
  -1  11   0        409.57        401.83         6.14 o                         
   0  11   0          0.04          0.07         0.60 o                         
   1  11   0         21.00         20.71         1.29 o                         
   2  11   0         13.37         14.30         1.09 o                         
   3  11   0         37.92         50.10         2.00 o                         
 -12  12   0         19.98         21.66         2.03 o                         
 -11  12   0         56.75         51.97         2.86 o                         
 -10  12   0         10.86         10.71         1.28 o                         
  -9  12   0          3.05          3.48         0.90 o                         
  -8  12   0          7.82          6.81         1.02 o                         
  -7  12   0        207.72        181.41         4.40 o                         
  -6  12   0         18.19         15.49         1.21 o                         
  -5  12   0         11.60          9.86         1.03 o                         
  -4  12   0         15.26         15.37         1.16 o                         
  -3  12   0         23.17         26.39         1.32 o                         
  -2  12   0         61.39         59.79         2.25 o                         
  -1  12   0          5.06          4.43         0.69 o                         
   0  12   0         20.05         22.05         1.29 o                         
   1  12   0        104.00        111.84         2.99 o                         
   2  12   0        106.21        144.46         4.80 o                         
 -11  13   0         48.50         54.47         4.02 o                         
 -10  13   0          3.85          4.52         1.31 o                         
  -9  13   0         30.55         32.26         2.48 o                         
  -8  13   0        183.75        204.71         5.29 o                         
  -7  13   0          5.68          2.23         0.68 o                         
  -6  13   0         17.19         17.32         1.19 o                         
  -5  13   0         56.46         53.15         1.99 o                         
  -4  13   0         21.49         15.91         1.16 o                         
  -3  13   0         70.30         71.81         2.46 o                         
  -2  13   0         60.86         62.04         2.94 o                         
  -1  13   0         12.90         10.83         0.89 o                         
   0  13   0         10.08         13.90         1.34 o                         
 -10  14   0         43.45         50.64         2.30 o                         
  -9  14   0         27.81         25.52         1.77 o                         
  -8  14   0         32.24         32.62         1.64 o                         
  -7  14   0         23.96         31.44         1.33 o                         
  -6  14   0         75.42         84.10         2.31 o                         
  -5  14   0          0.74          0.48         0.69 o                         
  -4  14   0         27.72         26.10         1.84 o                         
  -3  14   0          7.27          9.69         0.94 o                         
   3 -14   1          0.58         -0.59         0.59 o                         
   4 -14   1          0.73          1.42         1.36 o                         
   5 -14   1          3.74          3.57         0.66 o                         
   6 -14   1          4.70          4.97         0.74 o                         
   7 -14   1          6.66          5.99         0.78 o                         
   8 -14   1         36.67         38.16         1.68 o                         
   9 -14   1          5.80          7.44         1.10 o                         
  10 -14   1          5.19          4.90         1.00 o                         
   0 -13   1          3.30          3.73         1.12 o                         
   1 -13   1          8.28          8.55         0.76 o                         
   2 -13   1         87.09         88.31         2.79 o                         
   3 -13   1         45.52         38.73         1.86 o                         
   4 -13   1         18.82         17.03         1.22 o                         
   5 -13   1          0.11          0.33         0.61 o                         
   6 -13   1         20.33         18.70         1.23 o                         
   7 -13   1        143.54        147.48         5.17 o                         
   8 -13   1         53.29         55.81         2.41 o                         
   9 -13   1          8.46          8.04         1.16 o                         
  10 -13   1         16.00         11.49         1.31 o                         
  11 -13   1          0.20          1.84         0.92 o                         
  -2 -12   1          8.62          6.32         1.05 o                         
  -1 -12   1          2.18          1.25         0.61 o                         
   0 -12   1         11.47          8.06         0.80 o                         
   1 -12   1          0.54          0.38         0.68 o                         
   2 -12   1         27.67         30.64         1.53 o                         
   3 -12   1         57.30         58.70         1.81 o                         
   4 -12   1          4.65          4.41         0.76 o                         
   5 -12   1          7.89          4.84         0.82 o                         
   6 -12   1          0.70         -0.78         0.78 o                         
   7 -12   1         85.37         75.67         2.89 o                         
   8 -12   1          2.04          1.39         0.75 o                         
   9 -12   1         35.87         38.48         1.95 o                         
  10 -12   1         43.26         39.49         2.05 o                         
  11 -12   1          8.58         11.31         1.35 o                         
  12 -12   1          0.34         -0.03         0.90 o                         
  -3 -11   1         87.67         93.86         3.08 o                         
  -2 -11   1          5.30          4.28         0.72 o                         
  -1 -11   1         61.38         66.80         2.19 o                         
   0 -11   1          2.73          5.45         0.76 o                         
   1 -11   1          7.27          5.20         0.75 o                         
   2 -11   1         25.73         22.29         1.29 o                         
   3 -11   1          2.33          2.68         0.58 o                         
   4 -11   1        706.02        683.05        12.24 o                         
   5 -11   1        118.66        111.00         3.28 o                         
   6 -11   1          6.97          6.83         0.81 o                         
   7 -11   1         69.76         57.99         2.28 o                         
   8 -11   1        271.88        246.41         5.41 o                         
   9 -11   1         45.56         46.11         2.32 o                         
  10 -11   1         44.64         36.99         2.22 o                         
  11 -11   1         32.12         33.78         2.20 o                         
  12 -11   1         58.20         71.53         5.15 o                         
  13 -11   1          1.53          2.98         1.23 o                         
  -5 -10   1         70.95         89.61         3.96 o                         
  -4 -10   1         12.92         15.41         1.22 o                         
  -3 -10   1         25.15         24.26         1.43 o                         
  -2 -10   1         88.16         87.32         2.74 o                         
  -1 -10   1        480.25        459.49         7.07 o                         
   0 -10   1         45.69         44.66         1.77 o                         
   1 -10   1        213.68        209.12         3.69 o                         
   2 -10   1        819.49        809.25         8.12 o                         
   3 -10   1        181.38        181.08         2.80 o                         
   4 -10   1         61.88         68.70         1.80 o                         
   5 -10   1        324.13        297.45         4.25 o                         
   6 -10   1        128.93        115.67         2.42 o                         
   7 -10   1        691.65        641.55         7.81 o                         
   8 -10   1         62.94         56.09         2.06 o                         
   9 -10   1         41.09         40.35         2.03 o                         
  10 -10   1         82.76         90.67         4.46 o                         
  11 -10   1        289.26        292.78        10.83 o                         
  12 -10   1          1.42         -0.30         1.46 o                         
  13 -10   1          0.52          1.09         1.23 o                         
  -6  -9   1         13.12         15.81         2.56 o                         
  -5  -9   1          8.81          4.27         0.83 o                         
  -4  -9   1         78.07         74.91         3.22 o                         
  -3  -9   1          0.94          0.88         0.73 o                         
  -2  -9   1        399.56        363.90         7.59 o                         
  -1  -9   1        815.21        800.76         8.84 o                         
   0  -9   1        510.50        474.03         5.83 o                         
   1  -9   1       2573.96       2561.02        24.71 o                         
   2  -9   1        895.25        920.20        15.97 o                         
   3  -9   1       1974.40       2004.44        36.98 o                         
   4  -9   1       1004.67        972.45        18.93 o                         
   5  -9   1        409.91        420.76         7.40 o                         
   6  -9   1         62.68         68.84         2.94 o                         
   7  -9   1        380.67        366.73         8.75 o                         
   8  -9   1        111.61        103.04         2.77 o                         
   9  -9   1        177.99        177.61         6.03 o                         
  10  -9   1        232.10        210.42         6.11 o                         
  11  -9   1         64.21         64.04         3.54 o                         
  12  -9   1          4.16          1.85         1.18 o                         
  13  -9   1         25.94         30.58         3.08 o                         
  14  -9   1          5.89          6.80         1.35 o                         
  -7  -8   1          4.81          5.30         1.10 o                         
  -6  -8   1         13.03         12.52         1.40 o                         
  -5  -8   1         97.24        102.24         5.03 o                         
  -4  -8   1         24.68         21.22         2.14 o                         
  -3  -8   1        391.91        392.50         7.50 o                         
  -2  -8   1        987.60        928.95         9.94 o                         
  -1  -8   1        169.83        154.32         4.97 o                         
   0  -8   1         99.99         81.52         3.19 o                         
   1  -8   1       1002.30       1048.55        17.12 o                         
   2  -8   1         36.82         46.10         2.78 o                         
   3  -8   1        230.58        188.20         4.45 o                         
   4  -8   1        525.54        559.51        13.20 o                         
   5  -8   1          0.23          2.24         0.82 o                         
   6  -8   1          6.63          9.31         1.07 o                         
   7  -8   1       1533.46       1452.29        35.66 o                         
   8  -8   1        519.29        492.38        11.57 o                         
   9  -8   1          6.68          5.19         0.74 o                         
  10  -8   1         17.38         15.80         1.12 o                         
  11  -8   1        152.27        136.43         7.69 o                         
  12  -8   1          0.15          1.24         1.10 o                         
  13  -8   1         68.11         75.04         3.92 o                         
  14  -8   1         20.72         20.69         2.90 o                         
  -8  -7   1         45.69         46.43         3.84 o                         
  -7  -7   1          0.40         -0.07         1.12 o                         
  -6  -7   1         75.84         72.24         5.97 o                         
  -5  -7   1         99.10         81.45         4.56 o                         
  -4  -7   1         35.94         36.13         1.80 o                         
  -3  -7   1        318.90        318.76         4.64 o                         
  -2  -7   1         51.95         56.91         2.44 o                         
  -1  -7   1        140.14        143.46         3.66 o                         
   0  -7   1        281.29        302.56         6.56 o                         
   1  -7   1        322.86        347.42         9.59 o                         
   2  -7   1          7.01          4.51         0.71 o                         
   3  -7   1       1062.61       1152.81        25.96 o                         
   4  -7   1        566.64        648.22        17.60 o                         
   5  -7   1        305.83        347.92         6.15 o                         
   6  -7   1        254.98        255.73         6.46 o                         
   7  -7   1       1518.78       1525.11        26.13 o                         
   8  -7   1         58.11         59.77         2.43 o                         
   9  -7   1         77.66         74.48         2.19 o                         
  10  -7   1         18.87         20.11         1.13 o                         
  11  -7   1          0.68          0.57         0.99 o                         
  12  -7   1         86.99         91.54         4.71 o                         
  13  -7   1         19.29         19.41         2.09 o                         
  14  -7   1         41.17         47.92         3.85 o                         
  -9  -6   1          4.69          4.59         1.38 o                         
  -8  -6   1          8.51         10.14         3.07 o                         
  -7  -6   1         30.66         27.75         2.97 o                         
  -6  -6   1          1.28          2.19         1.46 o                         
  -5  -6   1          0.22          1.66         0.68 o                         
  -4  -6   1        170.28        176.43         4.29 o                         
  -3  -6   1       1580.22       1532.88        19.87 o                         
  -2  -6   1         96.87         87.98         2.84 o                         
  -1  -6   1         70.11         64.23         1.97 o                         
   0  -6   1        567.93        582.53        10.62 o                         
   1  -6   1         33.39         41.51         1.45 o                         
   2  -6   1        319.68        417.59         6.78 o                         
   3  -6   1         36.80         59.58         1.46 o                         
   4  -6   1         89.45         64.26         1.64 o                         
   5  -6   1       1843.93       1935.11        30.85 o                         
   6  -6   1        340.32        326.86         7.96 o                         
   7  -6   1         75.44         99.14         3.06 o                         
   8  -6   1         21.64         19.47         1.65 o                         
   9  -6   1       2287.53       2231.93        29.07 o                         
  10  -6   1        171.38        156.04         3.76 o                         
  11  -6   1          1.11          1.82         1.08 o                         
  12  -6   1         30.33         26.11         2.32 o                         
  13  -6   1        136.16        144.15         7.16 o                         
  14  -6   1          4.33          6.45         1.55 o                         
 -10  -5   1        121.85        148.48         9.26 o                         
  -9  -5   1          6.17          3.56         2.12 o                         
  -8  -5   1          7.45         11.60         2.88 o                         
  -7  -5   1          6.89          7.53         1.69 o                         
  -6  -5   1        627.21        625.50         9.56 o                         
  -5  -5   1         14.27         12.00         1.42 o                         
  -4  -5   1        681.64        652.47        13.27 o                         
  -3  -5   1         24.17         16.26         1.09 o                         
  -2  -5   1        180.74        181.23         3.97 o                         
  -1  -5   1        214.18        171.50         2.84 o                         
   0  -5   1       1666.70       1810.85        20.49 o                         
   1  -5   1        852.38        967.18         8.90 o                         
   2  -5   1        346.57        418.63         6.36 o                         
   3  -5   1       1119.96       1060.10        18.92 o                         
   4  -5   1       3583.87       3808.77        67.82 o                         
   5  -5   1         56.34         53.33         2.19 o                         
   6  -5   1        119.00         91.26         3.84 o                         
   7  -5   1        388.99        410.16        12.64 o                         
   8  -5   1         90.62         96.52         3.09 o                         
   9  -5   1          5.51          4.72         1.00 o                         
  10  -5   1         20.63         20.35         1.32 o                         
  11  -5   1        102.63         96.96         4.89 o                         
  12  -5   1         16.73         18.32         2.12 o                         
  13  -5   1        166.05        172.61         6.75 o                         
  14  -5   1          0.18          1.02         1.98 o                         
 -10  -4   1          2.54          3.06         1.60 o                         
  -9  -4   1          2.67          0.90         1.25 o                         
  -8  -4   1         23.16         20.06         2.32 o                         
  -7  -4   1          5.42          4.57         1.02 o                         
  -6  -4   1       1026.58        943.85        13.49 o                         
  -5  -4   1         18.54         18.90         1.44 o                         
  -4  -4   1       1169.44       1194.90        21.69 o                         
  -3  -4   1        111.81        112.16         2.58 o                         
  -2  -4   1       2756.23       2840.86        27.14 o                         
  -1  -4   1        187.51        184.92         2.81 o                         
   0  -4   1        976.28        898.74        14.79 o                         
   1  -4   1         46.00         49.61         1.03 o                         
   2  -4   1       1194.05       1053.16        14.99 o                         
   3  -4   1       1950.82       1955.54        29.85 o                         
   4  -4   1        346.91        425.11         6.11 o                         
   5  -4   1        281.83        355.15         7.08 o                         
   6  -4   1       1341.53       1442.25        24.72 o                         
   7  -4   1       1405.46       1462.47        40.47 o                         
   8  -4   1        301.50        274.79        10.92 o                         
   9  -4   1         63.75         74.53         2.90 o                         
  10  -4   1         10.56         10.17         1.27 o                         
  11  -4   1        251.90        237.26         8.34 o                         
  12  -4   1          8.06          6.65         1.30 o                         
  13  -4   1          1.32          0.58         1.13 o                         
  14  -4   1          0.87          3.96         1.56 o                         
 -11  -3   1         11.70         11.19         2.08 o                         
 -10  -3   1         27.87         27.45         3.68 o                         
  -9  -3   1          0.14          0.38         1.22 o                         
  -8  -3   1       1169.88       1089.91        70.68 o                         
  -7  -3   1          0.10          0.07         0.70 o                         
  -6  -3   1         10.83          5.25         1.02 o                         
  -5  -3   1         11.88         13.11         1.15 o                         
  -4  -3   1       1389.99       1441.99        27.26 o                         
  -3  -3   1         83.52         69.46         1.84 o                         
  -2  -3   1       3493.86       3583.78        28.12 o                         
  -1  -3   1        602.91        547.94         9.31 o                         
   0  -3   1        906.68       1056.90        28.26 o                         
   1  -3   1       4829.30       4503.31        77.86 o                         
   2  -3   1        720.58        731.26        12.32 o                         
   3  -3   1       6691.89       5935.33        75.67 o                         
   4  -3   1        234.83        272.08         3.56 o                         
   5  -3   1       2520.23       2476.26        21.08 o                         
   6  -3   1         44.89         36.95         1.40 o                         
   7  -3   1         36.60         38.08         1.83 o                         
   8  -3   1          9.79         13.86         1.12 o                         
   9  -3   1         89.76         73.42         3.11 o                         
  10  -3   1        482.69        414.39         6.57 o                         
  11  -3   1          3.38          2.88         1.16 o                         
  12  -3   1          4.23          3.36         0.97 o                         
  13  -3   1         63.24         66.95         4.16 o                         
 -11  -2   1          5.24          2.15         1.13 o                         
 -10  -2   1          1.08          0.95         1.72 o                         
  -9  -2   1        133.09        121.37         7.69 o                         
  -8  -2   1        176.28        165.65         4.16 o                         
  -7  -2   1         11.44         10.21         1.64 o                         
  -6  -2   1        110.97        124.39         3.39 o                         
  -5  -2   1          2.19          0.79         0.62 o                         
  -4  -2   1        708.69        857.39        13.10 o                         
  -3  -2   1          0.28          0.73         0.50 o                         
  -2  -2   1       5701.16       5331.59        66.39 o                         
  -1  -2   1          7.90          7.93         0.71 o                         
   0  -2   1       1240.78       1090.82        23.36 o                         
   1  -2   1       1387.83       1282.91        20.75 o                         
   2  -2   1      23213.93      15829.41       837.54 o                         
   3  -2   1       1847.94       1964.38        29.43 o                         
   4  -2   1       5089.38       5043.48        33.21 o                         
   5  -2   1        288.85        311.28         3.90 o                         
   6  -2   1        383.76        431.51         5.53 o                         
   7  -2   1       1735.03       1837.83        21.68 o                         
   8  -2   1        618.52        597.97         9.46 o                         
   9  -2   1        558.23        543.38        10.52 o                         
  10  -2   1        121.64        107.01         3.12 o                         
  11  -2   1         55.42         52.93         3.73 o                         
  12  -2   1          0.42         -0.74         1.46 o                         
  13  -2   1          5.64          4.61         1.44 o                         
 -12  -1   1        110.08        117.52         6.99 o                         
 -11  -1   1         11.40          9.24         2.00 o                         
 -10  -1   1        122.74        114.95         5.64 o                         
  -9  -1   1         87.76         90.74         3.52 o                         
  -8  -1   1        754.52        720.20        11.78 o                         
  -7  -1   1         47.31         54.62         2.67 o                         
  -6  -1   1        819.82        784.44        15.47 o                         
  -5  -1   1         83.58         70.62         2.25 o                         
  -4  -1   1         82.39         75.44         1.98 o                         
  -3  -1   1       1763.48       1793.56        21.31 o                         
  -2  -1   1        730.39        756.81        15.20 o                         
  -1  -1   1       1606.40       1577.83        31.78 o                         
   0  -1   1        856.16        955.78        31.30 o                         
   1  -1   1       3165.59       2575.52       100.43 o                         
   2  -1   1       5376.25       4779.10        50.29 o                         
   3  -1   1       1540.54       1623.00        18.35 o                         
   4  -1   1       4510.75       4150.31        36.14 o                         
   5  -1   1         43.61         52.96         1.46 o                         
   6  -1   1        395.02        460.07         6.52 o                         
   7  -1   1        176.17        149.05         3.85 o                         
   8  -1   1        226.34        203.55         4.42 o                         
   9  -1   1        117.47         95.15         2.65 o                         
  10  -1   1        406.46        408.63        14.00 o                         
  11  -1   1         87.77         77.67         4.43 o                         
  12  -1   1         93.18         89.92         4.33 o                         
  13  -1   1         26.21         30.45         3.14 o                         
 -13   0   1         12.03         12.63         2.73 o                         
 -12   0   1         16.74         18.71         2.44 o                         
 -11   0   1         93.76         84.76         4.49 o                         
 -10   0   1        115.83        109.46         4.75 o                         
  -9   0   1        103.53        100.96         3.11 o                         
  -8   0   1          3.12          0.43         1.05 o                         
  -7   0   1          4.03          4.58         0.96 o                         
  -6   0   1        536.70        506.83         7.59 o                         
  -5   0   1        811.97        896.15        11.86 o                         
  -4   0   1        194.76        240.23         4.22 o                         
  -3   0   1        228.86        170.06         6.41 o                         
  -2   0   1       3528.73       3051.18        41.60 o                         
  -1   0   1       4390.79       3486.56        46.70 o                         
   1   0   1         86.82         97.23         3.88 o                         
   2   0   1       3292.41       3624.57       138.81 o                         
   3   0   1        671.80        665.35        11.20 o                         
   4   0   1        166.58        245.85         2.91 o                         
   5   0   1       2899.75       3016.71        46.88 o                         
   6   0   1         46.49         49.43         1.67 o                         
   7   0   1       1568.63       1621.29        27.67 o                         
   8   0   1        540.60        551.19        12.26 o                         
   9   0   1        405.00        370.42         6.01 o                         
  10   0   1         74.87         62.85         3.50 o                         
  11   0   1          0.05         -0.43         1.02 o                         
  12   0   1          7.45          6.99         1.19 o                         
 -13   1   1          0.12          0.95         1.74 o                         
 -12   1   1         69.74         71.52         3.94 o                         
 -11   1   1        127.02        120.85         5.66 o                         
 -10   1   1        137.43        126.35         4.74 o                         
  -9   1   1        162.51        146.22         3.40 o                         
  -8   1   1         65.96         61.95         2.55 o                         
  -7   1   1        138.18        140.31         3.35 o                         
  -6   1   1          8.55         16.12         0.99 o                         
  -5   1   1        292.95        294.44         8.24 o                         
  -4   1   1          6.31          5.04         0.41 o                         
  -3   1   1        179.92        195.35         3.84 o                         
  -2   1   1          1.38          3.08         0.47 o                         
  -1   1   1        689.04        726.57        12.53 o                         
   0   1   1       1642.64       1403.18        21.32 o                         
   1   1   1      23851.04      16137.37       263.22 o                         
   2   1   1       1482.14       1510.99        18.83 o                         
   3   1   1        479.85        512.41         7.34 o                         
   4   1   1        219.15        176.51         2.70 o                         
   5   1   1         19.73         37.68         1.53 o                         
   6   1   1         48.76         33.92         1.40 o                         
   7   1   1        391.61        386.36         8.15 o                         
   8   1   1        137.11        130.27         3.57 o                         
   9   1   1        130.65        137.63         3.51 o                         
  10   1   1        220.24        214.25         6.67 o                         
  11   1   1          9.47          6.50         1.70 o                         
  12   1   1          5.20          3.40         1.10 o                         
 -13   2   1         47.87         50.46         3.45 o                         
 -12   2   1          9.53          6.48         1.38 o                         
 -11   2   1         37.73         32.30         3.07 o                         
 -10   2   1         28.86         19.55         2.22 o                         
  -9   2   1       1917.98       1907.96        40.39 o                         
  -8   2   1        285.39        271.22         4.79 o                         
  -7   2   1        278.13        293.19         4.87 o                         
  -6   2   1       2875.61       2837.87        32.94 o                         
  -5   2   1       3608.83       3337.78        32.52 o                         
  -4   2   1       1423.36       1359.58        10.97 o                         
  -3   2   1       6995.76       5894.06        73.51 o                         
  -2   2   1        399.58        356.70         5.92 o                         
  -1   2   1        861.67        795.17        16.80 o                         
   0   2   1      37042.99      20698.69       313.51 o                         
   1   2   1       1629.84       1622.69        34.63 o                         
   2   2   1          2.27          7.54         0.45 o                         
   3   2   1        566.08        600.05         6.97 o                         
   4   2   1       2124.00       2227.09        21.76 o                         
   5   2   1        197.14        183.83         3.73 o                         
   6   2   1        693.60        735.72        15.78 o                         
   7   2   1         37.08         41.07         2.70 o                         
   8   2   1         14.95         15.59         1.22 o                         
   9   2   1         13.21         11.32         1.73 o                         
  10   2   1         79.67         78.94         5.09 o                         
  11   2   1          1.75         -0.07         1.12 o                         
 -13   3   1        132.47        142.97         6.46 o                         
 -12   3   1         92.43         82.79         4.66 o                         
 -11   3   1        107.15         89.95         4.20 o                         
 -10   3   1        136.46        119.34         3.77 o                         
  -9   3   1        139.93        149.36         4.55 o                         
  -8   3   1        167.59        211.04         4.86 o                         
  -7   3   1          1.45          2.46         0.62 o                         
  -6   3   1          2.09          0.70         0.46 o                         
  -5   3   1         74.66         68.25         1.65 o                         
  -4   3   1        520.90        532.80         7.49 o                         
  -3   3   1        506.23        654.61        13.92 o                         
  -2   3   1        993.01       1049.54        12.24 o                         
  -1   3   1        120.00         76.15         3.35 o                         
   0   3   1       5984.49       5668.71        81.04 o                         
   1   3   1       4563.35       4223.55        36.59 o                         
   2   3   1       1243.64       1241.40        10.84 o                         
   3   3   1       1237.07       1186.18        14.17 o                         
   4   3   1       1174.52       1276.35        20.33 o                         
   5   3   1          7.74         11.47         0.91 o                         
   6   3   1       1685.64       1737.86        22.95 o                         
   7   3   1        132.68        133.56         3.74 o                         
   8   3   1         23.27         18.72         2.91 o                         
   9   3   1         26.77         25.39         2.42 o                         
  10   3   1        247.43        255.39         9.00 o                         
  11   3   1         15.90         22.59         1.98 o                         
 -14   4   1          0.05         -0.71         1.48 o                         
 -13   4   1         72.59         72.03         3.61 o                         
 -12   4   1         15.21         10.55         1.64 o                         
 -11   4   1        145.40        127.04         5.14 o                         
 -10   4   1        241.56        228.28         7.23 o                         
  -9   4   1        204.49        215.19         5.82 o                         
  -8   4   1       2147.42       2132.29        31.10 o                         
  -7   4   1       2144.33       2153.82        57.70 o                         
  -6   4   1        547.81        695.60        21.97 o                         
  -5   4   1       1605.44       1927.78        28.00 o                         
  -4   4   1        904.93        881.24        12.54 o                         
  -3   4   1       1703.37       1638.48        12.64 o                         
  -2   4   1       4514.54       4396.34        32.06 o                         
  -1   4   1       2102.72       2090.06        14.39 o                         
   0   4   1        368.77        399.91         6.88 o                         
   1   4   1       1012.11       1214.88        12.71 o                         
   2   4   1        506.94        459.85         5.81 o                         
   3   4   1        151.38        175.90         3.42 o                         
   4   4   1        195.72        213.55         4.90 o                         
   5   4   1          0.18         -0.25         0.71 o                         
   6   4   1        119.28        116.96         2.83 o                         
   7   4   1          3.83          4.34         0.73 o                         
   8   4   1         26.21         19.41         2.67 o                         
   9   4   1         71.94         58.68         4.13 o                         
  10   4   1          4.79          7.34         1.34 o                         
 -14   5   1         51.24         54.87         3.21 o                         
 -13   5   1         56.89         65.26         4.05 o                         
 -12   5   1          9.73          7.27         1.56 o                         
 -11   5   1         23.87         23.92         2.52 o                         
 -10   5   1        895.03        873.98        12.88 o                         
  -9   5   1        315.75        284.68         7.05 o                         
  -8   5   1         11.32         11.81         1.25 o                         
  -7   5   1         42.02         47.00         1.97 o                         
  -6   5   1        387.56        382.59        10.06 o                         
  -5   5   1        285.37        247.69         4.86 o                         
  -4   5   1       5544.62       5504.41        47.79 o                         
  -3   5   1        260.51        274.35         4.41 o                         
  -2   5   1       2284.96       2601.25        34.78 o                         
  -1   5   1       1059.90        953.08        17.74 o                         
   0   5   1        697.40        803.38        13.43 o                         
   1   5   1          6.65         10.79         0.84 o                         
   2   5   1        703.43        711.46         8.50 o                         
   3   5   1        122.70        104.40         2.92 o                         
   4   5   1        669.11        645.02         9.95 o                         
   5   5   1        132.19        129.88         3.34 o                         
   6   5   1         15.93         10.76         0.86 o                         
   7   5   1         11.50          8.20         1.49 o                         
   8   5   1        213.01        218.80         8.55 o                         
   9   5   1          0.50          0.66         1.23 o                         
 -14   6   1          0.20          1.39         1.28 o                         
 -13   6   1         28.53         38.38         3.50 o                         
 -12   6   1         23.07         21.27         2.03 o                         
 -11   6   1        204.05        208.93         6.65 o                         
 -10   6   1        242.37        209.39         4.27 o                         
  -9   6   1        345.66        376.82         9.14 o                         
  -8   6   1       1174.15       1120.17        19.35 o                         
  -7   6   1       1339.41       1362.15        23.63 o                         
  -6   6   1       2158.52       2240.27        30.82 o                         
  -5   6   1        246.47        254.24         3.80 o                         
  -4   6   1       2164.80       2446.42        32.95 o                         
  -3   6   1        214.59        239.17         4.07 o                         
  -2   6   1       1068.93       1333.01        31.20 o                         
  -1   6   1       1189.74       1281.79        19.08 o                         
   0   6   1        118.16        130.32         3.11 o                         
   1   6   1        648.92        716.83         9.21 o                         
   2   6   1        497.68        547.35         8.87 o                         
   3   6   1        482.35        493.49        10.41 o                         
   4   6   1         80.74         72.29         2.26 o                         
   5   6   1        184.98        173.80         4.81 o                         
   6   6   1          1.33          0.64         2.27 o                         
   7   6   1         75.02         81.67         8.44 o                         
   8   6   1          0.25         -1.53         1.59 o                         
   9   6   1          0.16          2.59         1.21 o                         
 -14   7   1         13.83         15.11         2.10 o                         
 -13   7   1          9.61         13.65         1.71 o                         
 -12   7   1         66.42         62.09         4.11 o                         
 -11   7   1        249.88        232.16         7.26 o                         
 -10   7   1        155.93        146.22         3.50 o                         
  -9   7   1        972.27       1013.18        17.21 o                         
  -8   7   1        465.14        475.07        10.37 o                         
  -7   7   1         30.85         24.54         1.45 o                         
  -6   7   1        284.66        302.37         5.15 o                         
  -5   7   1        249.14        238.63         4.37 o                         
  -4   7   1         78.41        101.08         2.12 o                         
  -3   7   1        305.83        314.91         6.52 o                         
  -2   7   1        388.43        432.83         6.73 o                         
  -1   7   1          1.26          3.07         0.65 o                         
   0   7   1       1145.26       1211.21        25.02 o                         
   1   7   1       2789.92       2758.35        30.08 o                         
   2   7   1         18.44         18.44         1.49 o                         
   3   7   1        210.08        184.00         4.31 o                         
   4   7   1        197.21        193.79         4.76 o                         
   5   7   1          0.62          0.27         1.03 o                         
   6   7   1         68.59         67.89         4.53 o                         
   7   7   1         13.28         11.65         2.35 o                         
   8   7   1         36.63         43.73         3.32 o                         
 -14   8   1          1.53          1.23         1.20 o                         
 -13   8   1         33.05         35.95         2.79 o                         
 -12   8   1         24.52         26.42         2.61 o                         
 -11   8   1         11.71         14.09         1.92 o                         
 -10   8   1        505.09        493.39        10.40 o                         
  -9   8   1       2828.14       2811.69        39.85 o                         
  -8   8   1         10.24         10.77         1.32 o                         
  -7   8   1        140.06        151.58         4.07 o                         
  -6   8   1         28.29         29.74         1.42 o                         
  -5   8   1        230.52        201.53         6.30 o                         
  -4   8   1        351.97        366.37         7.44 o                         
  -3   8   1        300.42        276.71         6.81 o                         
  -2   8   1          9.57         14.08         1.22 o                         
  -1   8   1         24.61         16.55         1.45 o                         
   0   8   1        647.10        654.63        16.93 o                         
   1   8   1        172.37        192.85         4.46 o                         
   2   8   1         24.75         29.59         1.37 o                         
   3   8   1        343.87        311.72         7.08 o                         
   4   8   1          3.72          2.15         1.08 o                         
   5   8   1         32.76         36.56         1.92 o                         
   6   8   1          7.95          6.89         1.26 o                         
   7   8   1         46.79         65.87         3.59 o                         
 -14   9   1          0.89          1.83         0.98 o                         
 -13   9   1          1.81          1.27         1.44 o                         
 -12   9   1        126.04        120.86         5.43 o                         
 -11   9   1         41.69         37.42         3.13 o                         
 -10   9   1         37.21         34.46         2.46 o                         
  -9   9   1          3.75          2.25         0.65 o                         
  -8   9   1         16.25         14.09         0.91 o                         
  -7   9   1         73.85         67.86         2.06 o                         
  -6   9   1       2139.46       2123.20        29.82 o                         
  -5   9   1         13.42         13.38         1.50 o                         
  -4   9   1        123.57        134.44         4.07 o                         
  -3   9   1        573.94        610.11        16.65 o                         
  -2   9   1        506.48        526.81        18.39 o                         
  -1   9   1        265.22        271.00         3.68 o                         
   0   9   1        136.14        143.94         2.53 o                         
   1   9   1        159.60        163.26         3.33 o                         
   2   9   1         36.42         34.44         1.80 o                         
   3   9   1         45.66         40.46         2.25 o                         
   4   9   1        133.13        149.94         4.62 o                         
   5   9   1         14.58         23.86         2.07 o                         
   6   9   1         65.70         90.28         8.62 o                         
 -13  10   1         42.29         39.84         3.28 o                         
 -12  10   1         17.89         17.71         4.45 o                         
 -11  10   1         19.67         19.64         2.40 o                         
 -10  10   1         21.86         24.38         2.01 o                         
  -9  10   1        259.14        238.72         5.67 o                         
  -8  10   1        367.52        346.93         9.17 o                         
  -7  10   1        529.16        518.22         6.56 o                         
  -6  10   1          5.59          5.89         0.65 o                         
  -5  10   1        977.37        900.07         9.29 o                         
  -4  10   1        332.77        325.74         4.89 o                         
  -3  10   1        357.83        322.79         4.25 o                         
  -2  10   1         32.35         35.42         1.35 o                         
  -1  10   1         67.16         74.11         1.95 o                         
   0  10   1          0.26          0.28         0.58 o                         
   1  10   1         34.61         31.51         1.68 o                         
   2  10   1        142.93        145.35         4.13 o                         
   3  10   1         88.58         89.45         3.13 o                         
   4  10   1         12.06         12.04         1.18 o                         
 -13  11   1         22.78         22.54         2.34 o                         
 -12  11   1         23.17         19.44         2.77 o                         
 -11  11   1          2.39          3.35         0.85 o                         
 -10  11   1        278.02        294.85         6.21 o                         
  -9  11   1         16.39         12.35         1.38 o                         
  -8  11   1         28.45         25.51         1.91 o                         
  -7  11   1         22.89         23.93         1.48 o                         
  -6  11   1         11.44          9.84         0.98 o                         
  -5  11   1         16.15         15.26         1.25 o                         
  -4  11   1         12.72         16.03         1.24 o                         
  -3  11   1         91.52         79.18         2.43 o                         
  -2  11   1          5.88          5.29         0.78 o                         
  -1  11   1        513.40        540.15        10.83 o                         
   0  11   1        190.89        198.20         3.90 o                         
   1  11   1         50.89         57.68         2.11 o                         
   2  11   1         59.48         62.09         2.72 o                         
   3  11   1          7.86          9.49         0.91 o                         
 -12  12   1          0.27          0.81         1.38 o                         
 -11  12   1         31.31         26.08         2.20 o                         
 -10  12   1         17.82         19.54         1.60 o                         
  -9  12   1         74.26         68.83         3.03 o                         
  -8  12   1        111.18        116.02         3.75 o                         
  -7  12   1         10.35         10.90         1.01 o                         
  -6  12   1          0.20         -0.75         0.75 o                         
  -5  12   1         51.33         46.54         1.98 o                         
  -4  12   1         11.48         10.44         1.01 o                         
  -3  12   1          2.28          2.12         0.78 o                         
  -2  12   1          7.49          8.68         0.91 o                         
  -1  12   1          0.15          0.72         0.93 o                         
   0  12   1         27.43         31.41         1.57 o                         
   1  12   1        202.87        231.76         8.42 o                         
 -11  13   1          7.19          5.99         1.01 o                         
 -10  13   1         21.44         22.93         2.01 o                         
  -9  13   1        101.74         91.56         3.57 o                         
  -8  13   1         38.56         37.84         1.94 o                         
  -7  13   1        122.95        126.16         3.01 o                         
  -6  13   1         63.60         68.49         2.26 o                         
  -5  13   1         92.12         93.38         2.53 o                         
  -4  13   1         18.02         17.86         1.30 o                         
  -3  13   1          0.87          1.70         0.60 o                         
  -2  13   1          5.87          4.83         0.78 o                         
  -1  13   1          8.26         10.50         0.85 o                         
   0  13   1         15.85         25.32         1.80 o                         
 -10  14   1          0.07         -0.90         0.90 o                         
  -9  14   1         20.04         21.98         1.66 o                         
  -8  14   1          0.33          1.06         0.89 o                         
  -7  14   1         24.20         29.25         1.27 o                         
  -6  14   1         35.98         37.71         1.43 o                         
  -5  14   1          4.69          2.03         0.57 o                         
  -4  14   1         44.83         51.09         1.99 o                         
  -3  14   1         29.62         35.73         1.67 o                         
   3 -14   2          0.93         -0.47         0.68 o                         
   4 -14   2         17.75         20.58         1.43 o                         
   5 -14   2          0.59         -0.37         0.69 o                         
   6 -14   2         24.10         23.43         1.26 o                         
   7 -14   2          2.39          1.91         0.59 o                         
   8 -14   2         12.06         11.65         1.22 o                         
   9 -14   2          0.06         -0.77         0.77 o                         
  10 -14   2         99.24        106.15         5.12 o                         
   0 -13   2          7.55          9.48         0.93 o                         
   1 -13   2         67.30         68.27         2.31 o                         
   2 -13   2          0.04          0.15         0.60 o                         
   3 -13   2          1.56          1.15         0.73 o                         
   4 -13   2         17.45         22.54         1.33 o                         
   5 -13   2         24.57         28.18         1.50 o                         
   6 -13   2         37.71         41.18         1.83 o                         
   7 -13   2         77.63         75.46         2.48 o                         
   8 -13   2          0.17          1.48         0.85 o                         
   9 -13   2          0.29          1.80         0.81 o                         
  10 -13   2        110.00        125.57         3.69 o                         
  11 -13   2         59.03         74.32         3.19 o                         
  -2 -12   2          0.70          0.01         0.75 o                         
  -1 -12   2          0.31          0.31         0.60 o                         
   0 -12   2         21.39         23.56         1.24 o                         
   1 -12   2         78.46         81.90         2.42 o                         
   2 -12   2          5.79          6.99         0.80 o                         
   3 -12   2         39.99         38.89         1.58 o                         
   4 -12   2          3.55          5.56         0.72 o                         
   5 -12   2         26.60         27.26         1.39 o                         
   6 -12   2         38.80         37.85         1.91 o                         
   7 -12   2         17.58         17.61         1.35 o                         
   8 -12   2          1.84          0.36         0.86 o                         
   9 -12   2         69.82         74.35         2.40 o                         
  10 -12   2          0.30          1.05         0.67 o                         
  11 -12   2         24.36         16.05         1.41 o                         
  12 -12   2         20.32         21.77         1.72 o                         
  -3 -11   2         24.92         30.31         1.58 o                         
  -2 -11   2         14.34         12.51         1.11 o                         
  -1 -11   2        170.12        162.82         3.74 o                         
   0 -11   2          0.27         -0.46         0.61 o                         
   1 -11   2         56.22         55.64         1.97 o                         
   2 -11   2        118.37        108.44         2.80 o                         
   3 -11   2       1178.26       1144.41        12.40 o                         
   4 -11   2        121.54        107.43         2.53 o                         
   5 -11   2        306.08        289.87         6.75 o                         
   6 -11   2         40.98         40.67         1.91 o                         
   7 -11   2         32.46         34.87         1.77 o                         
   8 -11   2         69.07         59.03         2.44 o                         
   9 -11   2        202.06        181.07         4.61 o                         
  10 -11   2         44.45         47.92         2.09 o                         
  11 -11   2         28.99         30.98         2.08 o                         
  12 -11   2         28.27         33.50         2.44 o                         
  13 -11   2         16.03         17.94         4.07 o                         
  -5 -10   2          5.91          7.82         2.16 o                         
  -4 -10   2          0.18         -0.09         0.79 o                         
  -3 -10   2         34.56         33.39         1.66 o                         
  -2 -10   2          4.67          4.78         0.83 o                         
  -1 -10   2         33.34         34.94         1.78 o                         
   0 -10   2          4.66          4.33         0.76 o                         
   1 -10   2         14.46         14.50         0.96 o                         
   2 -10   2        156.56        139.78         2.78 o                         
   3 -10   2         74.44         68.22         1.70 o                         
   4 -10   2        636.01        611.94         6.25 o                         
   5 -10   2        272.27        254.36         3.40 o                         
   6 -10   2         59.93         60.85         2.03 o                         
   7 -10   2          3.77          3.48         0.62 o                         
   8 -10   2        216.55        196.04         3.69 o                         
   9 -10   2        561.81        523.54        12.82 o                         
  10 -10   2         38.03         34.44         1.84 o                         
  11 -10   2        147.19        142.38         4.31 o                         
  12 -10   2         45.46         55.54         3.07 o                         
  13 -10   2         71.82         61.63         3.22 o                         
  -6  -9   2          1.22          1.57         1.33 o                         
  -5  -9   2         48.56         51.62         2.21 o                         
  -4  -9   2         38.22         44.70         2.47 o                         
  -3  -9   2          1.98          1.87         0.90 o                         
  -2  -9   2         42.02         45.51         2.07 o                         
  -1  -9   2        668.25        651.60         7.28 o                         
   0  -9   2         28.08         24.14         1.15 o                         
   1  -9   2       1075.91       1062.23        10.17 o                         
   2  -9   2        463.14        411.70         8.17 o                         
   3  -9   2         51.05         40.77         2.30 o                         
   4  -9   2         21.37         25.94         1.69 o                         
   5  -9   2       1643.20       1591.31        22.85 o                         
   6  -9   2        225.92        241.12         7.91 o                         
   7  -9   2        305.13        274.27         4.94 o                         
   8  -9   2          4.78          5.63         0.77 o                         
   9  -9   2        177.38        184.17         5.69 o                         
  10  -9   2         30.94         38.66         2.46 o                         
  11  -9   2          3.64          3.57         1.20 o                         
  12  -9   2         29.32         30.40         2.72 o                         
  13  -9   2         12.49         13.04         2.03 o                         
  14  -9   2          7.98         10.08         2.08 o                         
  -7  -8   2          2.44          2.19         1.04 o                         
  -6  -8   2          8.86         10.70         1.16 o                         
  -5  -8   2         96.25         96.56         4.01 o                         
  -4  -8   2          2.99          1.37         1.13 o                         
  -3  -8   2         72.79         72.15         2.07 o                         
  -2  -8   2        236.82        256.78         3.86 o                         
  -1  -8   2        197.51        191.43         5.13 o                         
   0  -8   2          0.42          0.51         0.86 o                         
   1  -8   2        258.44        229.54         4.73 o                         
   2  -8   2        249.62        250.86         5.39 o                         
   3  -8   2        258.82        264.78         5.51 o                         
   4  -8   2        648.97        691.76        18.64 o                         
   5  -8   2        381.48        419.79        10.89 o                         
   6  -8   2         10.83         17.78         1.44 o                         
   7  -8   2       1584.18       1544.68        39.93 o                         
   8  -8   2        146.13        152.37         4.02 o                         
   9  -8   2         29.38         25.18         1.36 o                         
  10  -8   2         29.46         32.52         2.19 o                         
  11  -8   2        272.48        241.60         7.81 o                         
  12  -8   2          8.68          8.58         1.31 o                         
  13  -8   2          1.88          2.52         1.20 o                         
  14  -8   2         96.78        100.02        14.32 o                         
  -8  -7   2        155.53        165.09         5.77 o                         
  -7  -7   2          6.96          7.11         1.95 o                         
  -6  -7   2          0.52          0.82         1.00 o                         
  -5  -7   2        322.50        285.99         9.05 o                         
  -4  -7   2          1.72          2.09         0.88 o                         
  -3  -7   2          4.40          3.54         0.77 o                         
  -2  -7   2        638.98        636.31        10.75 o                         
  -1  -7   2        552.09        504.57         8.52 o                         
   0  -7   2         95.14         92.80         2.61 o                         
   1  -7   2       3687.85       3751.02        49.22 o                         
   2  -7   2       1423.69       1467.48        37.40 o                         
   3  -7   2        114.06        142.76         4.10 o                         
   4  -7   2        141.80        145.33         3.35 o                         
   5  -7   2        494.74        502.74         9.95 o                         
   6  -7   2        157.26        145.00         3.80 o                         
   7  -7   2         51.90         46.88         1.94 o                         
   8  -7   2         39.30         33.70         1.87 o                         
   9  -7   2        226.11        236.71         4.53 o                         
  10  -7   2         68.15         68.33         2.26 o                         
  11  -7   2        121.47        109.08         4.68 o                         
  12  -7   2         51.18         49.22         3.43 o                         
  13  -7   2         12.31         14.64         1.84 o                         
  14  -7   2          2.61          4.99         1.40 o                         
  -9  -6   2        109.55        116.21         6.07 o                         
  -8  -6   2         72.30         63.75         5.47 o                         
  -7  -6   2          0.34          3.21         1.23 o                         
  -6  -6   2        117.25         91.22         6.78 o                         
  -5  -6   2         74.63         79.10         2.95 o                         
  -4  -6   2         92.84         92.92         2.76 o                         
  -3  -6   2       1338.12       1338.55        17.34 o                         
  -2  -6   2        557.29        520.42         8.30 o                         
  -1  -6   2         78.61         73.69         2.18 o                         
   0  -6   2       1070.12       1165.23        12.89 o                         
   1  -6   2         40.23         35.39         1.31 o                         
   2  -6   2        826.33        898.47        14.86 o                         
   3  -6   2         11.70         17.22         0.77 o                         
   4  -6   2        279.36        301.43         7.14 o                         
   5  -6   2        211.24        226.77         7.05 o                         
   6  -6   2        417.83        436.45        15.04 o                         
   7  -6   2        467.16        420.08        14.12 o                         
   8  -6   2       1329.04       1279.32        37.88 o                         
   9  -6   2        195.57        198.63         5.88 o                         
  10  -6   2         16.53         16.25         1.26 o                         
  11  -6   2        244.80        194.29         7.44 o                         
  12  -6   2          1.02          0.49         1.42 o                         
  13  -6   2          2.73          3.71         1.42 o                         
  14  -6   2          7.86          8.83         1.68 o                         
 -10  -5   2          4.30          5.36         1.46 o                         
  -9  -5   2          7.26          8.15         3.57 o                         
  -8  -5   2          6.18          5.64         1.18 o                         
  -7  -5   2          2.55          3.30         1.21 o                         
  -6  -5   2        247.24        242.15         4.93 o                         
  -5  -5   2       2572.59       2449.34        34.31 o                         
  -4  -5   2          2.22          3.12         0.83 o                         
  -3  -5   2        275.54        265.96         5.41 o                         
  -2  -5   2        369.18        334.54         5.78 o                         
  -1  -5   2        128.04        168.74         4.13 o                         
   0  -5   2          2.15          4.24         0.85 o                         
   1  -5   2       3142.90       3330.72        37.86 o                         
   2  -5   2       1218.71       1423.11        22.40 o                         
   3  -5   2        437.60        432.43         7.80 o                         
   4  -5   2        143.09        172.30         3.74 o                         
   5  -5   2       4398.84       4438.00        78.31 o                         
   6  -5   2          0.44          1.99         0.61 o                         
   7  -5   2        691.08        695.40        19.89 o                         
   8  -5   2          0.20         -0.81         0.81 o                         
   9  -5   2          6.04         10.51         1.30 o                         
  10  -5   2        476.02        458.92         9.93 o                         
  11  -5   2         13.76         12.94         1.55 o                         
  12  -5   2         70.19         58.91         3.67 o                         
  13  -5   2          5.69          5.34         1.90 o                         
  14  -5   2         33.77         47.69         4.97 o                         
 -10  -4   2          8.44          4.45         1.54 o                         
  -9  -4   2          0.04          1.16         1.75 o                         
  -8  -4   2          8.75          7.97         2.07 o                         
  -7  -4   2       1659.11       1652.25        39.22 o                         
  -6  -4   2         25.65         20.04         1.55 o                         
  -5  -4   2        753.15        752.00        11.90 o                         
  -4  -4   2       1942.88       2028.11        42.75 o                         
  -3  -4   2         70.13         65.55         2.18 o                         
  -2  -4   2       1611.69       1885.01        23.44 o                         
  -1  -4   2       5014.04       5285.73        53.23 o                         
   0  -4   2       2549.33       2493.07        20.68 o                         
   1  -4   2       1177.57       1235.11        13.59 o                         
   2  -4   2       2070.53       2293.47        30.67 o                         
   3  -4   2       1219.85       1103.06        17.86 o                         
   4  -4   2        484.54        466.72         7.50 o                         
   5  -4   2       2491.78       2479.48        35.61 o                         
   6  -4   2       2177.28       2223.59        47.15 o                         
   7  -4   2        192.64        256.43         7.41 o                         
   8  -4   2         14.10         14.98         1.36 o                         
   9  -4   2        212.84        208.81         5.16 o                         
  10  -4   2        167.36        143.92         4.23 o                         
  11  -4   2         54.88         54.22         3.28 o                         
  12  -4   2          5.14          4.84         1.17 o                         
  13  -4   2         38.67         41.01         2.98 o                         
  14  -4   2         41.35         43.02         4.29 o                         
 -11  -3   2         15.07         16.47         2.39 o                         
 -10  -3   2          5.46          4.33         1.83 o                         
  -9  -3   2         56.77         48.64         3.53 o                         
  -8  -3   2         44.32         39.96         4.40 o                         
  -7  -3   2          1.86          2.33         0.79 o                         
  -6  -3   2        676.13        663.64        10.89 o                         
  -5  -3   2       1001.23        944.97        13.74 o                         
  -4  -3   2         33.93         32.08         1.34 o                         
  -3  -3   2        106.38         95.85         2.34 o                         
  -2  -3   2        161.09        138.28         2.24 o                         
  -1  -3   2        938.96        940.62        12.04 o                         
   0  -3   2       1105.86       1187.22        18.97 o                         
   1  -3   2        234.52        270.97         7.16 o                         
   2  -3   2       5542.97       5070.34        94.18 o                         
   3  -3   2       4302.87       4171.31        39.27 o                         
   4  -3   2       3708.44       3725.86        36.01 o                         
   5  -3   2        779.58        884.99        16.50 o                         
   6  -3   2         61.99         84.34         2.18 o                         
   7  -3   2       1230.47       1288.05        27.76 o                         
   8  -3   2         89.49         81.34         2.86 o                         
   9  -3   2         22.78         24.82         1.87 o                         
  10  -3   2        152.46        137.71         4.59 o                         
  11  -3   2        339.60        310.69        13.40 o                         
  12  -3   2         94.91         92.46         4.00 o                         
  13  -3   2          9.49         13.25         1.92 o                         
 -12  -2   2         19.45         20.54         2.36 o                         
 -11  -2   2         42.73         36.89         3.12 o                         
 -10  -2   2          0.12         -1.17         1.21 o                         
  -9  -2   2          2.64          3.63         1.79 o                         
  -8  -2   2       1729.66       1677.93        27.47 o                         
  -7  -2   2        841.11        856.27        16.86 o                         
  -6  -2   2         14.92         12.99         1.25 o                         
  -5  -2   2         37.42         35.87         1.51 o                         
  -4  -2   2        514.85        710.69        13.02 o                         
  -3  -2   2       1387.28       1476.55        20.56 o                         
  -2  -2   2       4665.44       4510.55        40.39 o                         
  -1  -2   2       2906.92       2795.14        34.11 o                         
   0  -2   2       7880.65       7687.74       116.47 o                         
   1  -2   2      16972.67      13657.01       396.97 o                         
   2  -2   2      29826.80      21800.89       560.91 o                         
   3  -2   2         70.33         39.86         1.23 o                         
   4  -2   2         55.02         79.58         1.46 o                         
   5  -2   2        316.86        292.95         4.24 o                         
   6  -2   2       1299.10       1290.92        16.95 o                         
   7  -2   2         17.32         18.41         1.17 o                         
   8  -2   2       1254.55       1229.27        28.90 o                         
   9  -2   2        327.72        321.24         7.07 o                         
  10  -2   2          0.65          0.12         0.64 o                         
  11  -2   2        449.47        421.01        14.95 o                         
  12  -2   2          1.02          0.28         1.19 o                         
  13  -2   2          7.70          8.04         1.46 o                         
 -12  -1   2         50.40         48.22         4.46 o                         
 -11  -1   2         39.52         39.38         4.77 o                         
 -10  -1   2          8.94          6.74         1.61 o                         
  -9  -1   2          3.85          3.38         0.93 o                         
  -8  -1   2       1978.10       1926.66        36.40 o                         
  -7  -1   2       1081.93       1044.11        17.93 o                         
  -6  -1   2         49.38         67.24         2.92 o                         
  -5  -1   2         12.19          7.32         0.85 o                         
  -4  -1   2        946.77        883.72        11.01 o                         
  -3  -1   2       2629.05       2580.21        34.21 o                         
  -2  -1   2        117.04         76.14         2.89 o                         
  -1  -1   2       3571.86       3252.65        38.20 o                         
   0  -1   2       5462.80       5044.65       119.12 o                         
   1  -1   2       1536.03       1554.83        19.68 o                         
   2  -1   2       1083.06        863.36        18.98 o                         
   3  -1   2        299.36        328.35         5.10 o                         
   4  -1   2        632.22        772.37         8.60 o                         
   5  -1   2        427.61        408.16         5.50 o                         
   6  -1   2        681.45        695.67         9.55 o                         
   7  -1   2        578.23        608.92         8.60 o                         
   8  -1   2        599.40        557.86         9.04 o                         
   9  -1   2         74.37         75.09         2.42 o                         
  10  -1   2         69.73         73.66         3.51 o                         
  11  -1   2          5.59          8.54         1.70 o                         
  12  -1   2        108.56        117.05         4.89 o                         
  13  -1   2         33.12         36.40         5.03 o                         
 -13   0   2         10.63         10.62         1.85 o                         
 -12   0   2          0.52         -1.73         2.13 o                         
 -11   0   2         21.01         22.99         2.49 o                         
 -10   0   2          2.23          3.14         1.41 o                         
  -9   0   2         41.44         39.92         1.95 o                         
  -8   0   2        183.31        170.15         5.14 o                         
  -7   0   2        733.38        764.04        13.78 o                         
  -6   0   2        780.04        861.65        16.02 o                         
  -5   0   2       4171.09       4271.19        52.12 o                         
  -4   0   2        945.43       1082.18        15.76 o                         
  -3   0   2       6300.88       5762.73       123.20 o                         
  -2   0   2      53350.80      22072.42      1585.53 o                         
  -1   0   2        273.90        266.21         6.89 o                         
   0   0   2       2418.09       2321.89        63.84 o                         
   1   0   2       2364.58       1962.60        27.74 o                         
   2   0   2      25113.97      14752.92      1873.58 o                         
   3   0   2        241.14        238.37         2.69 o                         
   4   0   2       1736.43       1731.95        20.70 o                         
   5   0   2         30.71         15.64         0.85 o                         
   6   0   2        137.39        115.63         3.01 o                         
   7   0   2        176.13        161.63         4.08 o                         
   8   0   2        853.95        845.23        14.41 o                         
   9   0   2          1.46          1.55         0.86 o                         
  10   0   2         88.68         78.79         3.98 o                         
  11   0   2         34.12         31.71         2.65 o                         
  12   0   2          1.59          2.71         0.94 o                         
 -13   1   2         15.21         20.10         3.02 o                         
 -12   1   2        213.30        217.15         7.25 o                         
 -11   1   2        136.09        129.69         5.12 o                         
 -10   1   2        424.04        361.56        13.69 o                         
  -9   1   2        535.19        529.95         8.22 o                         
  -8   1   2          3.19          3.59         0.95 o                         
  -7   1   2        103.03        114.61         3.51 o                         
  -6   1   2        452.85        469.08        12.13 o                         
  -5   1   2       2739.43       2875.45        58.43 o                         
  -4   1   2       5012.13       4955.10        62.06 o                         
  -3   1   2       1084.10       1084.54        24.69 o                         
  -2   1   2       8095.40       6466.19       110.68 o                         
  -1   1   2       8989.80       6612.81        75.01 o                         
   0   1   2          7.09         12.73         0.74 o                         
   1   1   2        501.87        450.10         7.69 o                         
   2   1   2        994.72       1012.19        12.84 o                         
   3   1   2         40.35         66.85         1.13 o                         
   4   1   2         55.36         65.10         1.42 o                         
   5   1   2        163.60        228.90         4.07 o                         
   6   1   2          2.53         19.00        11.84 o                         
   7   1   2        231.44        223.56         6.40 o                         
   8   1   2        696.72        695.00         8.77 o                         
   9   1   2         16.33         14.87         1.56 o                         
  10   1   2        214.79        198.89         6.35 o                         
  11   1   2          4.02          3.13         1.34 o                         
  12   1   2         41.73         43.16         2.81 o                         
 -13   2   2          6.22          6.02         1.46 o                         
 -12   2   2          4.95          6.34         1.46 o                         
 -11   2   2         93.96         89.83         4.26 o                         
 -10   2   2         97.43         98.49         3.49 o                         
  -9   2   2       1522.42       1560.92        26.04 o                         
  -8   2   2        390.24        368.36        10.48 o                         
  -7   2   2       1193.25       1335.44        23.19 o                         
  -6   2   2        491.77        436.56         8.62 o                         
  -5   2   2        688.63        580.98        11.73 o                         
  -4   2   2         32.40         52.35         1.43 o                         
  -3   2   2       1384.18       1219.08        48.82 o                         
  -2   2   2      18349.39      12036.24       267.02 o                         
  -1   2   2         13.39         11.40         1.27 o                         
   0   2   2      32817.04      21299.20       872.72 o                         
   1   2   2       5334.23       5053.44        66.24 o                         
   2   2   2      14368.64      12914.84       212.12 o                         
   3   2   2        486.77        541.51         7.47 o                         
   4   2   2       1682.55       1729.60        19.39 o                         
   5   2   2        596.29        714.09        15.23 o                         
   6   2   2        167.72        158.02         6.00 o                         
   7   2   2         99.04         93.24         4.13 o                         
   8   2   2        478.81        480.62        11.41 o                         
   9   2   2         39.93         34.82         2.72 o                         
  10   2   2          3.41          4.48         1.29 o                         
  11   2   2          3.79          1.04         1.35 o                         
 -14   3   2          3.30         -0.66         2.30 o                         
 -13   3   2         16.12         19.83         1.99 o                         
 -12   3   2          4.23          2.88         1.71 o                         
 -11   3   2         20.92         24.67         2.74 o                         
 -10   3   2        130.36        119.99         3.77 o                         
  -9   3   2        239.33        243.20         7.27 o                         
  -8   3   2        211.90        235.09         8.15 o                         
  -7   3   2        643.26        746.13        13.22 o                         
  -6   3   2         44.12         70.49         2.09 o                         
  -5   3   2       2563.42       2809.71        33.58 o                         
  -4   3   2        235.70        207.65         3.24 o                         
  -3   3   2       3645.09       3443.45        32.54 o                         
  -2   3   2         15.04          9.41         0.79 o                         
  -1   3   2        518.99        592.87         8.73 o                         
   0   3   2       1501.56       1586.74        13.66 o                         
   1   3   2         37.53         47.17         1.25 o                         
   2   3   2       2613.12       2645.39        31.59 o                         
   3   3   2        374.80        394.84         5.52 o                         
   4   3   2       1331.74       1350.42        15.74 o                         
   5   3   2        162.00        165.49         4.01 o                         
   6   3   2        379.89        376.89         8.12 o                         
   7   3   2         20.80         19.69         1.29 o                         
   8   3   2          9.29         10.52         1.81 o                         
   9   3   2          0.40         -0.25         1.03 o                         
  10   3   2         57.78         58.50         3.90 o                         
  11   3   2         13.32         16.56         2.90 o                         
 -14   4   2          3.79          0.79         1.59 o                         
 -13   4   2        110.29        120.98         6.12 o                         
 -12   4   2          0.03         -0.30         1.25 o                         
 -11   4   2         82.23         69.28         3.72 o                         
 -10   4   2        333.53        313.69         6.50 o                         
  -9   4   2       1095.07       1094.60        19.58 o                         
  -8   4   2        116.56        131.61         4.51 o                         
  -7   4   2        274.29        314.27         6.32 o                         
  -6   4   2       1527.78       1762.60        34.37 o                         
  -5   4   2        352.48        333.32         5.52 o                         
  -4   4   2        239.19        386.36         4.60 o                         
  -3   4   2        138.19        100.90         1.46 o                         
  -2   4   2        591.06        695.36         6.49 o                         
  -1   4   2          7.80         16.07         0.63 o                         
   0   4   2       2389.42       2775.21        23.86 o                         
   1   4   2         83.86        117.20         3.08 o                         
   2   4   2       1443.18       1520.20        19.48 o                         
   3   4   2         14.25         16.40         0.95 o                         
   4   4   2        304.53        319.52         5.90 o                         
   5   4   2         23.85         24.34         1.54 o                         
   6   4   2        176.33        161.24         3.18 o                         
   7   4   2        327.48        288.83         8.18 o                         
   8   4   2         34.70         34.24         2.89 o                         
   9   4   2          7.29          7.14         1.24 o                         
  10   4   2          1.98          0.37         0.67 o                         
 -14   5   2          0.12         -1.12         1.21 o                         
 -13   5   2        171.58        192.39         7.18 o                         
 -12   5   2         32.22         31.52         2.79 o                         
 -11   5   2          9.39          7.39         1.42 o                         
 -10   5   2         51.81         52.85         2.66 o                         
  -9   5   2          0.33         -0.72         1.01 o                         
  -8   5   2        360.66        360.01        12.48 o                         
  -7   5   2       2106.29       2289.23        57.35 o                         
  -6   5   2        217.02        276.35         6.74 o                         
  -5   5   2          4.72         12.05         0.77 o                         
  -4   5   2       2146.00       2202.78        19.78 o                         
  -3   5   2       1450.35       1562.42        13.49 o                         
  -2   5   2        978.90        948.28        11.95 o                         
  -1   5   2         10.78         26.41         1.63 o                         
   0   5   2       4986.14       5537.28        80.04 o                         
   1   5   2       2692.16       2859.22        36.54 o                         
   2   5   2        300.03        292.32         4.53 o                         
   3   5   2        697.82        703.55         9.66 o                         
   4   5   2         91.07         77.87         2.80 o                         
   5   5   2         35.77         24.54         1.24 o                         
   6   5   2        240.18        229.40         5.69 o                         
   7   5   2          2.05          2.71         1.08 o                         
   8   5   2         94.03         87.78         5.07 o                         
   9   5   2         55.36         56.53         3.63 o                         
 -14   6   2         57.47         66.88         3.97 o                         
 -13   6   2         31.14         34.80         3.33 o                         
 -12   6   2         22.83         15.12         3.55 o                         
 -11   6   2        738.78        721.48        19.70 o                         
 -10   6   2          0.08          0.99         0.63 o                         
  -9   6   2        268.86        251.07         7.70 o                         
  -8   6   2       1107.55       1122.62        29.29 o                         
  -7   6   2       1534.72       1515.64        38.33 o                         
  -6   6   2          7.07          5.17         0.83 o                         
  -5   6   2        419.81        403.11         6.27 o                         
  -4   6   2         72.12         75.37         1.84 o                         
  -3   6   2        628.16        657.51        11.48 o                         
  -2   6   2        259.59        299.79         7.44 o                         
  -1   6   2       1023.62       1109.14        17.81 o                         
   0   6   2          0.47          2.53         0.66 o                         
   1   6   2        729.28        789.42        10.59 o                         
   2   6   2        465.90        480.40         8.00 o                         
   3   6   2        497.18        539.41         8.34 o                         
   4   6   2         28.84         28.72         1.33 o                         
   5   6   2         75.94         72.35         2.53 o                         
   6   6   2          0.06          0.26         1.07 o                         
   7   6   2         12.40         14.31         4.17 o                         
   8   6   2         14.70         18.84         2.39 o                         
 -14   7   2         16.33         16.20         2.24 o                         
 -13   7   2          1.03          1.80         2.28 o                         
 -12   7   2         46.95         45.03         3.64 o                         
 -11   7   2          3.91          3.37         1.41 o                         
 -10   7   2         18.30         18.19         1.34 o                         
  -9   7   2        216.47        207.76         4.01 o                         
  -8   7   2        300.88        283.45         6.70 o                         
  -7   7   2        282.81        306.78         7.02 o                         
  -6   7   2        380.92        350.99         6.29 o                         
  -5   7   2        449.45        501.43         8.98 o                         
  -4   7   2       2237.62       2273.29        49.05 o                         
  -3   7   2          7.85         12.78         0.96 o                         
  -2   7   2       1596.48       1765.22        34.05 o                         
  -1   7   2        379.70        370.91         8.52 o                         
   0   7   2          1.12          0.50         1.09 o                         
   1   7   2        758.78        742.53        10.54 o                         
   2   7   2        234.59        259.89         5.97 o                         
   3   7   2        826.26        876.57        11.85 o                         
   4   7   2        265.20        246.89         6.18 o                         
   5   7   2         50.02         51.11         3.10 o                         
   6   7   2          6.64          8.76         1.75 o                         
   7   7   2          6.92          9.29         2.04 o                         
   8   7   2         88.59        136.51         8.61 o                         
 -14   8   2          0.75          0.53         1.23 o                         
 -13   8   2          0.20          1.06         1.10 o                         
 -12   8   2         17.79         17.89         2.21 o                         
 -11   8   2         59.44         66.31         4.16 o                         
 -10   8   2          2.16          1.77         0.73 o                         
  -9   8   2        744.19        718.66         9.07 o                         
  -8   8   2         12.89         15.21         1.47 o                         
  -7   8   2        509.06        498.72        12.63 o                         
  -6   8   2       1141.76       1088.53        19.92 o                         
  -5   8   2          6.03          4.86         0.76 o                         
  -4   8   2        484.76        503.65         9.14 o                         
  -3   8   2          8.10         10.37         1.27 o                         
  -2   8   2        136.08        115.90         4.87 o                         
  -1   8   2        291.63        288.82         7.81 o                         
   0   8   2        511.93        519.80        15.24 o                         
   1   8   2          7.69          7.72         0.68 o                         
   2   8   2         58.79         61.47         1.99 o                         
   3   8   2          2.47          2.61         0.91 o                         
   4   8   2          5.75          5.05         0.90 o                         
   5   8   2         74.55         88.28         5.28 o                         
   6   8   2          1.44          1.63         0.96 o                         
   7   8   2          0.79          1.07         1.37 o                         
 -14   9   2          1.98          6.57         1.53 o                         
 -13   9   2         23.36         23.36         2.30 o                         
 -12   9   2          0.98         -0.85         1.38 o                         
 -11   9   2         12.07          6.13         1.69 o                         
 -10   9   2         82.08         71.01         4.31 o                         
  -9   9   2         53.32         50.53         1.82 o                         
  -8   9   2         82.05         85.26         2.19 o                         
  -7   9   2          9.06          9.28         0.82 o                         
  -6   9   2        690.15        711.58        20.70 o                         
  -5   9   2          1.75          1.45         1.12 o                         
  -4   9   2         12.83         11.06         1.52 o                         
  -3   9   2        348.68        334.57        10.82 o                         
  -2   9   2          0.49          0.79         1.05 o                         
  -1   9   2         79.21         76.36         1.85 o                         
   0   9   2        309.23        299.23         3.89 o                         
   1   9   2        867.07        851.19        12.08 o                         
   2   9   2         58.90         61.54         2.43 o                         
   3   9   2          5.21          6.04         1.06 o                         
   4   9   2        126.91        140.21         4.57 o                         
   5   9   2         32.50         37.07         2.51 o                         
 -13  10   2        208.10        239.32         7.37 o                         
 -12  10   2          5.70          2.21         1.32 o                         
 -11  10   2          0.50          2.21         1.32 o                         
 -10  10   2          9.73          9.48         1.68 o                         
  -9  10   2        391.24        397.79         8.43 o                         
  -8  10   2        292.06        281.80         6.49 o                         
  -7  10   2        113.87         97.55         2.50 o                         
  -6  10   2          5.17          2.82         0.55 o                         
  -5  10   2        119.34        105.97         2.58 o                         
  -4  10   2          4.88          3.25         0.61 o                         
  -3  10   2          0.31          1.18         0.52 o                         
  -2  10   2         76.27         66.07         1.87 o                         
  -1  10   2         63.68         60.92         2.09 o                         
   0  10   2         35.41         42.78         1.63 o                         
   1  10   2          7.73          9.76         0.94 o                         
   2  10   2         23.59         29.29         1.93 o                         
   3  10   2        112.73        115.27         3.87 o                         
   4  10   2          9.71         10.23         0.87 o                         
 -13  11   2          1.10          0.35         1.30 o                         
 -12  11   2          7.09          5.77         1.79 o                         
 -11  11   2         14.10         13.01         1.94 o                         
 -10  11   2        120.78        120.44         3.93 o                         
  -9  11   2         46.83         46.22         2.50 o                         
  -8  11   2         10.92          8.35         1.16 o                         
  -7  11   2         52.79         54.74         2.26 o                         
  -6  11   2        286.95        280.18         5.50 o                         
  -5  11   2        173.49        162.42         4.29 o                         
  -4  11   2          1.99          0.57         0.70 o                         
  -3  11   2        284.55        286.15         5.19 o                         
  -2  11   2         33.93         35.96         1.63 o                         
  -1  11   2         56.82         54.80         1.99 o                         
   0  11   2         26.76         29.63         1.58 o                         
   1  11   2        113.76        126.39         3.61 o                         
   2  11   2          7.24         10.78         1.13 o                         
   3  11   2          5.48          8.33         0.83 o                         
 -12  12   2         16.63         16.74         1.83 o                         
 -11  12   2         14.25         10.78         1.78 o                         
 -10  12   2         32.16         32.06         2.47 o                         
  -9  12   2         14.13          9.90         1.29 o                         
  -8  12   2          3.46          4.79         0.76 o                         
  -7  12   2         29.83         27.25         1.64 o                         
  -6  12   2         38.04         40.56         1.74 o                         
  -5  12   2        123.39        126.73         3.24 o                         
  -4  12   2         31.44         35.91         1.79 o                         
  -3  12   2          8.95          6.76         0.84 o                         
  -2  12   2         57.97         54.01         2.05 o                         
  -1  12   2         27.12         33.00         1.62 o                         
   0  12   2        163.83        193.73         6.62 o                         
   1  12   2         52.39         61.95         4.03 o                         
 -11  13   2          2.41          3.01         1.15 o                         
 -10  13   2        158.41        164.77         7.45 o                         
  -9  13   2          9.53          6.06         1.39 o                         
  -8  13   2         13.51          9.97         0.91 o                         
  -7  13   2         73.68         76.55         2.29 o                         
  -6  13   2         18.17         20.90         1.24 o                         
  -5  13   2          8.67          8.09         0.84 o                         
  -4  13   2         14.76         16.43         1.27 o                         
  -3  13   2         19.71         17.77         1.11 o                         
  -2  13   2          0.00          0.06         0.55 o                         
  -1  13   2          9.60         11.01         0.90 o                         
 -10  14   2          0.34          0.31         0.99 o                         
  -9  14   2          9.64         10.65         1.21 o                         
  -8  14   2         43.50         47.88         1.99 o                         
  -7  14   2         43.22         40.05         1.56 o                         
  -6  14   2          1.00          1.99         0.62 o                         
  -5  14   2          0.53          0.78         0.60 o                         
  -4  14   2         63.69         70.27         2.00 o                         
  -3  14   2         13.61         19.90         1.77 o                         
   3 -14   3          4.09          5.93         0.77 o                         
   4 -14   3         14.45         16.06         1.30 o                         
   5 -14   3          5.59          4.99         0.65 o                         
   6 -14   3         47.14         44.57         1.92 o                         
   7 -14   3         14.25         13.78         1.08 o                         
   8 -14   3          7.33          7.65         1.17 o                         
   9 -14   3         10.34         13.41         1.23 o                         
   0 -13   3          1.23          1.98         0.63 o                         
   1 -13   3         47.53         47.31         2.23 o                         
   2 -13   3          1.98          0.83         0.63 o                         
   3 -13   3         25.97         25.46         1.35 o                         
   4 -13   3         17.65         16.67         0.97 o                         
   5 -13   3         21.79         26.50         1.24 o                         
   6 -13   3        121.76        120.84         3.34 o                         
   7 -13   3        136.85        133.42         3.53 o                         
   8 -13   3         48.08         47.32         2.43 o                         
   9 -13   3         39.36         42.77         2.04 o                         
  10 -13   3        131.85        127.62         3.76 o                         
  11 -13   3         22.11         28.84         2.64 o                         
  -2 -12   3          4.82          4.41         0.91 o                         
  -1 -12   3          1.68          2.49         0.51 o                         
   0 -12   3         25.07         25.77         1.18 o                         
   1 -12   3         27.14         26.38         1.40 o                         
   2 -12   3          0.76          0.45         0.66 o                         
   3 -12   3          9.79          8.17         0.85 o                         
   4 -12   3         13.48         10.37         0.90 o                         
   5 -12   3         29.55         24.15         1.24 o                         
   6 -12   3         13.37         11.91         1.10 o                         
   7 -12   3          1.96          0.63         0.77 o                         
   8 -12   3          0.01         -0.85         0.85 o                         
   9 -12   3         67.87         61.79         2.33 o                         
  10 -12   3         14.70         14.58         1.05 o                         
  11 -12   3         12.98         15.15         1.18 o                         
  12 -12   3        100.24        120.84         4.62 o                         
  -3 -11   3         30.62         32.73         1.39 o                         
  -2 -11   3          9.02          8.13         0.85 o                         
  -1 -11   3        112.91        109.15         2.72 o                         
   0 -11   3         22.70         19.52         1.09 o                         
   1 -11   3        273.68        269.64         4.63 o                         
   2 -11   3        291.62        266.12         4.46 o                         
   3 -11   3        416.44        388.44         5.68 o                         
   4 -11   3        136.47        131.95         2.91 o                         
   5 -11   3         29.55         26.76         1.32 o                         
   6 -11   3        258.09        254.04         6.13 o                         
   7 -11   3        194.69        188.47         3.92 o                         
   8 -11   3          2.96          2.20         0.78 o                         
   9 -11   3          0.09          0.88         0.86 o                         
  10 -11   3        234.84        219.24         5.21 o                         
  11 -11   3          8.53          5.93         1.00 o                         
  12 -11   3        168.90        192.48         4.94 o                         
  13 -11   3         33.30         37.74         2.75 o                         
  -5 -10   3          2.58          6.19         1.12 o                         
  -4 -10   3          0.34         -1.29         1.29 o                         
  -3 -10   3         26.59         27.79         1.55 o                         
  -2 -10   3         47.27         40.84         1.84 o                         
  -1 -10   3          5.04          5.05         0.78 o                         
   0 -10   3        162.67        148.10         3.45 o                         
   1 -10   3         15.64         16.89         1.05 o                         
   2 -10   3        141.10        141.03         2.67 o                         
   3 -10   3        288.36        287.64         4.38 o                         
   4 -10   3        461.76        462.29         5.33 o                         
   5 -10   3        369.82        339.28         4.74 o                         
   6 -10   3         94.29         92.00         2.42 o                         
   7 -10   3          2.04          1.54         0.73 o                         
   8 -10   3          5.53          2.58         0.81 o                         
   9 -10   3        401.19        362.67         8.17 o                         
  10 -10   3        116.64        105.25         3.49 o                         
  11 -10   3         21.43         17.46         1.37 o                         
  12 -10   3          9.52         10.21         1.40 o                         
  13 -10   3         21.57         16.97         1.73 o                         
  -6  -9   3         32.33         36.08         2.55 o                         
  -5  -9   3         31.18         30.42         2.01 o                         
  -4  -9   3         48.28         47.49         2.47 o                         
  -3  -9   3        138.24        129.48         3.93 o                         
  -2  -9   3          6.45          6.39         0.94 o                         
  -1  -9   3        536.18        518.89         6.05 o                         
   0  -9   3         78.58         91.83         2.12 o                         
   1  -9   3        431.59        412.61         5.03 o                         
   2  -9   3        163.32        146.56         4.83 o                         
   3  -9   3        336.73        335.17         7.16 o                         
   4  -9   3        149.29        128.32         3.93 o                         
   5  -9   3        178.64        173.77         5.22 o                         
   6  -9   3        574.98        557.13        12.09 o                         
   7  -9   3        247.93        249.16         4.88 o                         
   8  -9   3        438.70        407.86        10.57 o                         
   9  -9   3         49.05         57.08         2.16 o                         
  10  -9   3         19.16         16.66         1.69 o                         
  11  -9   3        114.04        131.62         4.53 o                         
  12  -9   3         14.75         15.67         1.98 o                         
  13  -9   3          6.60          1.99         1.83 o                         
  -7  -8   3         37.82         44.73         2.86 o                         
  -6  -8   3          9.91         14.39         1.43 o                         
  -5  -8   3        134.21        134.78         7.71 o                         
  -4  -8   3         18.13         23.13         1.71 o                         
  -3  -8   3        298.76        265.84         4.77 o                         
  -2  -8   3        126.22        116.01         2.62 o                         
  -1  -8   3        319.37        298.77         6.70 o                         
   0  -8   3         98.44         91.49         2.96 o                         
   1  -8   3       1545.81       1484.53        24.54 o                         
   2  -8   3       1160.73       1125.33        17.89 o                         
   3  -8   3        218.06        204.77         5.20 o                         
   4  -8   3         97.50        106.56         3.48 o                         
   5  -8   3         83.09         68.82         2.35 o                         
   6  -8   3        251.12        232.19         9.32 o                         
   7  -8   3        352.61        326.92         6.65 o                         
   8  -8   3        732.68        701.75        15.69 o                         
   9  -8   3        624.92        575.76        15.21 o                         
  10  -8   3          1.16          1.16         0.97 o                         
  11  -8   3         54.91         53.49         3.17 o                         
  12  -8   3         76.84         92.82         4.82 o                         
  13  -8   3         90.56         89.08         4.24 o                         
  14  -8   3         49.67         58.76         5.00 o                         
  -8  -7   3         49.58         50.03         5.83 o                         
  -7  -7   3          5.95          3.39         1.13 o                         
  -6  -7   3         36.12         32.68         3.28 o                         
  -5  -7   3        118.99        103.79         5.84 o                         
  -4  -7   3         42.99         39.75         1.80 o                         
  -3  -7   3        149.16        138.70         2.98 o                         
  -2  -7   3       1087.47       1036.24        14.32 o                         
  -1  -7   3        410.36        388.93         7.55 o                         
   0  -7   3        825.38        889.69        11.03 o                         
   1  -7   3        547.71        503.26         9.03 o                         
   2  -7   3        865.41        936.21        19.46 o                         
   3  -7   3       2519.60       2745.05        37.87 o                         
   4  -7   3        250.33        297.30         7.74 o                         
   5  -7   3        369.48        403.89        13.22 o                         
   6  -7   3          7.46          8.94         2.44 o                         
   7  -7   3        195.42        192.39         5.55 o                         
   8  -7   3          8.82          7.33         1.07 o                         
   9  -7   3        974.04        923.99        25.29 o                         
  10  -7   3          0.20          0.63         0.69 o                         
  11  -7   3          8.49          3.64         1.07 o                         
  12  -7   3          0.61         -0.02         1.47 o                         
  13  -7   3          0.84         -0.88         1.05 o                         
  14  -7   3          1.80          1.48         1.02 o                         
  -9  -6   3         13.11         15.02         2.11 o                         
  -8  -6   3          0.60          0.31         1.43 o                         
  -7  -6   3         22.96         23.02         2.28 o                         
  -6  -6   3         26.34         28.37         3.69 o                         
  -5  -6   3          6.38          8.12         0.98 o                         
  -4  -6   3        669.74        627.62         8.65 o                         
  -3  -6   3          0.15          1.62         0.78 o                         
  -2  -6   3        813.22        788.27        11.23 o                         
  -1  -6   3         65.12         52.54         1.79 o                         
   0  -6   3         11.10         12.56         0.92 o                         
   1  -6   3         87.88         81.99         2.31 o                         
   2  -6   3       1718.07       1722.81        20.82 o                         
   3  -6   3       1070.25       1141.66        23.07 o                         
   4  -6   3        770.77        799.39        14.18 o                         
   5  -6   3       1200.36       1104.00        24.70 o                         
   6  -6   3        172.66        211.14         7.83 o                         
   7  -6   3       1557.36       1583.08        56.06 o                         
   8  -6   3        240.10        238.33        10.55 o                         
   9  -6   3          0.70          1.13         0.76 o                         
  10  -6   3         14.60          7.77         0.89 o                         
  11  -6   3        156.19        150.50         8.33 o                         
  12  -6   3          5.32          3.63         1.29 o                         
  13  -6   3         19.55         24.63         3.02 o                         
  14  -6   3          0.18          0.06         1.72 o                         
 -10  -5   3          0.41          2.68         1.50 o                         
  -9  -5   3          3.50          5.36         1.94 o                         
  -8  -5   3         95.45         93.92         7.71 o                         
  -7  -5   3         24.88         24.29         2.17 o                         
  -6  -5   3          7.20         10.14         0.91 o                         
  -5  -5   3          9.11         11.42         1.31 o                         
  -4  -5   3        139.76        127.35         3.39 o                         
  -3  -5   3         39.01         33.27         1.63 o                         
  -2  -5   3       1404.41       1371.88        20.07 o                         
  -1  -5   3        723.46        855.58        15.87 o                         
   0  -5   3       1159.69       1231.40        20.44 o                         
   1  -5   3          8.15          4.63         0.58 o                         
   2  -5   3        100.27        110.32         2.55 o                         
   3  -5   3       1590.19       1591.19        27.47 o                         
   4  -5   3        183.08        201.72         5.15 o                         
   5  -5   3       5059.10       4828.24        74.74 o                         
   6  -5   3        542.90        640.35        15.72 o                         
   7  -5   3          5.36          7.41         0.97 o                         
   8  -5   3          6.83          2.72         0.81 o                         
   9  -5   3         15.55         18.60         1.46 o                         
  10  -5   3          7.39          7.93         0.75 o                         
  11  -5   3         39.25         40.46         3.47 o                         
  12  -5   3         19.79         15.16         1.61 o                         
  13  -5   3         14.12         11.48         2.05 o                         
  14  -5   3          3.91          6.81         2.13 o                         
 -10  -4   3          2.05          1.33         1.37 o                         
  -9  -4   3         31.68         31.27         3.16 o                         
  -8  -4   3          3.29          0.77         1.36 o                         
  -7  -4   3         19.13         15.10         1.07 o                         
  -6  -4   3          2.23          1.85         0.75 o                         
  -5  -4   3          2.22          1.13         0.74 o                         
  -4  -4   3          6.46         12.89         1.20 o                         
  -3  -4   3        160.13        118.00         3.27 o                         
  -2  -4   3       1573.77       1700.74        18.86 o                         
  -1  -4   3        734.20        798.06        10.00 o                         
   0  -4   3          8.12         29.03         0.97 o                         
   1  -4   3        772.68        776.10         8.71 o                         
   2  -4   3       7827.51       7805.43        97.54 o                         
   3  -4   3        580.38        686.37        13.18 o                         
   4  -4   3         10.42          7.78         0.65 o                         
   5  -4   3       3589.02       3590.78        39.92 o                         
   6  -4   3         15.28         20.94         1.50 o                         
   7  -4   3         86.01         74.98         3.02 o                         
   8  -4   3        443.06        416.93        14.76 o                         
   9  -4   3         81.42         83.36         3.36 o                         
  10  -4   3        206.82        191.50         4.04 o                         
  11  -4   3         80.28         77.06         3.88 o                         
  12  -4   3         16.61         11.22         1.49 o                         
  13  -4   3        132.71        127.76         5.32 o                         
 -11  -3   3          0.03          1.11         1.13 o                         
 -10  -3   3        155.25        137.64         8.64 o                         
  -9  -3   3         25.73         20.82         2.75 o                         
  -8  -3   3        411.82        376.64        11.14 o                         
  -7  -3   3        167.00        158.71         3.63 o                         
  -6  -3   3       3228.07       3057.95        37.29 o                         
  -5  -3   3         14.14         16.42         1.37 o                         
  -4  -3   3         14.43         12.21         1.03 o                         
  -3  -3   3         56.59         60.28         1.74 o                         
  -2  -3   3       3971.36       4177.55        42.16 o                         
  -1  -3   3        125.10         63.46         1.23 o                         
   0  -3   3       1737.85       1734.85        19.59 o                         
   1  -3   3       2289.83       2392.59        51.79 o                         
   2  -3   3       1471.76       1465.32        24.10 o                         
   3  -3   3         18.43         20.29         0.78 o                         
   4  -3   3       4882.74       4854.06        60.52 o                         
   5  -3   3       2142.84       2282.22        46.74 o                         
   6  -3   3          5.63          4.65         0.66 o                         
   7  -3   3         51.17         55.21         1.96 o                         
   8  -3   3         12.91         14.63         1.15 o                         
   9  -3   3         42.19         32.33         1.93 o                         
  10  -3   3        165.74        167.86         4.22 o                         
  11  -3   3         10.48          8.79         1.41 o                         
  12  -3   3          2.94          3.17         1.11 o                         
  13  -3   3         17.48         19.56         2.10 o                         
 -12  -2   3         25.88         27.33         3.83 o                         
 -11  -2   3         23.56         15.92         2.91 o                         
 -10  -2   3          8.52          8.07         1.67 o                         
  -9  -2   3         12.90         14.46         2.12 o                         
  -8  -2   3          0.36          0.47         0.70 o                         
  -7  -2   3          1.46          0.04         1.08 o                         
  -6  -2   3          3.26          4.32         0.94 o                         
  -5  -2   3        354.53        362.99         6.58 o                         
  -4  -2   3         82.14         95.72         2.95 o                         
  -3  -2   3       2024.81       2281.69        41.38 o                         
  -2  -2   3        589.27        806.45         7.13 o                         
  -1  -2   3       3335.17       3447.87        52.86 o                         
   0  -2   3      26028.47      21475.22       538.26 o                         
   1  -2   3         12.53         14.43         1.24 o                         
   2  -2   3        366.08        264.53         5.66 o                         
   3  -2   3          1.70          4.66         0.50 o                         
   4  -2   3        339.95        273.22         4.33 o                         
   5  -2   3         69.69         68.54         1.76 o                         
   6  -2   3         23.31         24.29         1.26 o                         
   7  -2   3        673.93        686.30        10.83 o                         
   8  -2   3          9.89          9.49         1.08 o                         
   9  -2   3        221.83        215.58         4.52 o                         
  10  -2   3         39.15         30.56         1.92 o                         
  11  -2   3         62.77         55.38         3.11 o                         
  12  -2   3         22.94         20.68         2.11 o                         
  13  -2   3         39.60         36.92         2.55 o                         
 -12  -1   3          0.16         -1.39         1.52 o                         
 -11  -1   3          7.00          6.63         1.39 o                         
 -10  -1   3        109.41        107.51         5.37 o                         
  -9  -1   3         44.05         40.41         2.20 o                         
  -8  -1   3        352.08        355.79         9.65 o                         
  -7  -1   3          6.97          9.03         1.18 o                         
  -6  -1   3         22.23         22.43         1.56 o                         
  -5  -1   3       1710.71       1795.67        38.86 o                         
  -4  -1   3         54.92         36.77         1.62 o                         
  -3  -1   3         14.98         19.48         1.28 o                         
  -2  -1   3        128.25         86.74         2.13 o                         
  -1  -1   3       3571.68       3864.24        95.56 o                         
   0  -1   3      10634.15      10193.62       145.40 o                         
   1  -1   3       5572.69       5052.59        82.01 o                         
   2  -1   3       1018.34       1150.48        16.92 o                         
   3  -1   3       3251.65       3230.42        35.65 o                         
   4  -1   3         63.25         56.80         1.26 o                         
   5  -1   3       1515.50       1673.95        26.44 o                         
   6  -1   3         26.70         12.81         0.85 o                         
   7  -1   3         85.14         86.81         2.62 o                         
   8  -1   3        411.81        402.71        10.05 o                         
   9  -1   3         73.40         63.27         2.14 o                         
  10  -1   3        193.30        169.99         5.58 o                         
  11  -1   3         26.25         20.95         2.24 o                         
  12  -1   3         95.07         90.35         4.12 o                         
 -13   0   3         18.10         22.49         3.72 o                         
 -12   0   3          0.19          3.62         4.17 o                         
 -11   0   3         17.53         20.18         2.32 o                         
 -10   0   3        183.07        165.70         6.91 o                         
  -9   0   3        252.63        245.42         5.54 o                         
  -8   0   3        600.65        605.23        13.90 o                         
  -7   0   3       1447.60       1474.57        52.60 o                         
  -6   0   3         95.58         86.97         3.71 o                         
  -5   0   3        110.42        119.54         3.13 o                         
  -4   0   3        104.07         68.22         1.57 o                         
  -3   0   3        567.37        608.03         7.75 o                         
  -2   0   3      14348.95      10698.13       470.51 o                         
  -1   0   3       1807.79       1743.99        23.29 o                         
   0   0   3       4166.87       4080.25        80.70 o                         
   1   0   3      18184.44      11735.39       675.01 o                         
   2   0   3       5052.81       5066.97       141.41 o                         
   3   0   3       5051.57       5226.78        82.15 o                         
   4   0   3        107.21         96.14         1.84 o                         
   5   0   3       6424.51       6139.42       177.99 o                         
   6   0   3        185.36        153.04         3.90 o                         
   7   0   3         29.56         31.47         1.64 o                         
   8   0   3        354.97        319.80         6.49 o                         
   9   0   3        171.69        181.88         4.74 o                         
  10   0   3         80.87         80.54         3.98 o                         
  11   0   3         88.58         95.42         4.50 o                         
  12   0   3          6.26          6.61         1.11 o                         
 -13   1   3          1.04          0.46         1.54 o                         
 -12   1   3         50.59         61.69         6.01 o                         
 -11   1   3        372.77        377.34         9.49 o                         
 -10   1   3         12.06         10.29         1.05 o                         
  -9   1   3        334.68        308.08         5.37 o                         
  -8   1   3        184.38        177.92         7.57 o                         
  -7   1   3        103.45         85.08         3.85 o                         
  -6   1   3         42.39         29.39         1.99 o                         
  -5   1   3        386.43        404.63         8.71 o                         
  -4   1   3        327.83        304.44         4.90 o                         
  -3   1   3       4076.67       3927.42        54.51 o                         
  -2   1   3        906.93        810.62        11.39 o                         
  -1   1   3      14788.79      10952.01       128.56 o                         
   0   1   3       1060.17       1146.05        17.56 o                         
   1   1   3         15.23         19.38         1.71 o                         
   2   1   3       2714.49       2452.26        23.72 o                         
   3   1   3       3466.12       3318.22        29.30 o                         
   4   1   3        570.60        568.92         7.78 o                         
   5   1   3        383.21        368.94         7.00 o                         
   6   1   3         37.68         29.92         1.75 o                         
   7   1   3         31.26         25.91         1.78 o                         
   8   1   3        887.17        905.59        22.42 o                         
   9   1   3         73.48         66.49         3.35 o                         
  10   1   3         10.06          5.44         1.10 o                         
  11   1   3          8.27          9.48         1.43 o                         
  12   1   3        161.18        191.15        11.25 o                         
 -13   2   3          7.02          6.34         1.46 o                         
 -12   2   3         43.55         51.78         3.40 o                         
 -11   2   3        699.40        683.87        14.15 o                         
 -10   2   3        481.72        482.02         9.13 o                         
  -9   2   3        339.60        339.00         8.78 o                         
  -8   2   3         11.96         20.05         2.02 o                         
  -7   2   3       1852.66       1955.42        35.73 o                         
  -6   2   3        198.30        211.45         5.16 o                         
  -5   2   3        822.02        868.82        16.83 o                         
  -4   2   3       7309.21       7219.76        81.21 o                         
  -3   2   3       3364.92       3170.03        44.56 o                         
  -2   2   3       7718.24       6815.06       103.67 o                         
  -1   2   3       2353.49       2481.18        40.23 o                         
   0   2   3       2417.70       2114.58        34.12 o                         
   1   2   3        517.96        643.52         9.49 o                         
   2   2   3       2784.95       2764.91        27.33 o                         
   3   2   3       2011.21       2178.61        21.20 o                         
   4   2   3          7.59          8.91         0.77 o                         
   5   2   3        879.10        932.68        15.58 o                         
   6   2   3        271.35        287.75         6.82 o                         
   7   2   3         47.29         43.52         2.38 o                         
   8   2   3        116.05        104.10         3.00 o                         
   9   2   3         79.55         75.58         3.46 o                         
  10   2   3         54.53         52.82         3.39 o                         
  11   2   3         11.93         11.39         1.54 o                         
 -13   3   3          0.03         -0.61         1.46 o                         
 -12   3   3         27.65         31.62         3.29 o                         
 -11   3   3         37.75         46.11         3.59 o                         
 -10   3   3         21.89         20.03         1.58 o                         
  -9   3   3        266.98        260.82         7.57 o                         
  -8   3   3         28.09         22.93         2.54 o                         
  -7   3   3          4.27          4.87         0.77 o                         
  -6   3   3        665.35        720.00        16.48 o                         
  -5   3   3        510.59        547.42         9.21 o                         
  -4   3   3         59.43         49.29         1.11 o                         
  -3   3   3        853.49       1002.13         7.99 o                         
  -2   3   3       2228.39       2326.35        18.84 o                         
  -1   3   3       1060.65       1012.39        13.57 o                         
   0   3   3       1364.03       1507.29        11.35 o                         
   1   3   3        942.12        977.72        13.68 o                         
   2   3   3       1828.18       1994.16        20.23 o                         
   3   3   3       1860.17       2021.99        20.53 o                         
   4   3   3       1034.12        995.89        12.15 o                         
   5   3   3        280.93        292.27         5.37 o                         
   6   3   3        411.93        366.91         8.07 o                         
   7   3   3        238.84        228.36         4.89 o                         
   8   3   3         83.89         81.15         4.14 o                         
   9   3   3         16.30         13.91         2.10 o                         
  10   3   3         89.67         90.30         4.65 o                         
 -14   4   3          0.90          2.10         1.94 o                         
 -13   4   3         53.00         50.71         3.88 o                         
 -12   4   3         13.52          9.10         1.74 o                         
 -11   4   3         32.25         35.40         2.92 o                         
 -10   4   3         25.56         22.56         1.78 o                         
  -9   4   3       1085.14       1088.00        23.61 o                         
  -8   4   3         25.64         23.65         1.74 o                         
  -7   4   3       1280.10       1418.63        24.30 o                         
  -6   4   3       1619.52       1878.10        63.62 o                         
  -5   4   3       1502.86       1504.91        26.94 o                         
  -4   4   3       2354.32       2398.78        21.26 o                         
  -3   4   3        198.66        277.89         3.02 o                         
  -2   4   3        581.81        802.22         7.20 o                         
  -1   4   3       5856.99       5718.49        57.51 o                         
   0   4   3        534.15        535.98         6.35 o                         
   1   4   3       2755.57       3083.91        24.74 o                         
   2   4   3       2072.64       2318.67        28.99 o                         
   3   4   3        441.09        491.92         7.20 o                         
   4   4   3        353.37        363.00         6.48 o                         
   5   4   3        112.31        103.93         3.29 o                         
   6   4   3          9.88          6.53         0.75 o                         
   7   4   3         36.85         30.60         2.52 o                         
   8   4   3         95.00         78.12         3.82 o                         
   9   4   3          3.85          3.19         0.92 o                         
  10   4   3         12.20         12.57         1.89 o                         
 -14   5   3         46.81         60.09         3.81 o                         
 -13   5   3        136.05        151.24         6.66 o                         
 -12   5   3         35.14         33.27         2.82 o                         
 -11   5   3          0.23         -1.16         1.16 o                         
 -10   5   3          0.72          1.86         1.35 o                         
  -9   5   3        171.90        171.48         6.00 o                         
  -8   5   3        100.23        114.56         4.11 o                         
  -7   5   3        329.35        345.88        11.87 o                         
  -6   5   3        650.67        767.07        17.14 o                         
  -5   5   3        165.92        178.53         3.61 o                         
  -4   5   3        771.09       1000.98        11.10 o                         
  -3   5   3        158.50        224.67         2.92 o                         
  -2   5   3        304.24        369.86         5.48 o                         
  -1   5   3         26.02         23.94         0.93 o                         
   0   5   3       4315.13       4734.36        54.29 o                         
   1   5   3         10.24          3.73         0.63 o                         
   2   5   3        731.46        859.11        12.38 o                         
   3   5   3        370.39        376.88         7.47 o                         
   4   5   3          1.04          3.30         0.72 o                         
   5   5   3        300.76        324.42         6.87 o                         
   6   5   3        156.31        142.29         4.98 o                         
   7   5   3         20.49         20.25         2.01 o                         
   8   5   3          6.11         10.23         1.32 o                         
   9   5   3          3.19          3.43         0.85 o                         
 -14   6   3          0.85          1.06         0.98 o                         
 -13   6   3         17.79         20.37         2.64 o                         
 -12   6   3          4.92          4.76         1.51 o                         
 -11   6   3         53.26         46.18         3.42 o                         
 -10   6   3        253.95        227.88         5.33 o                         
  -9   6   3        441.39        491.35         9.67 o                         
  -8   6   3        930.94        906.99        13.51 o                         
  -7   6   3       1040.97        988.28        14.22 o                         
  -6   6   3        224.49        233.68         4.66 o                         
  -5   6   3        781.57        797.66        10.07 o                         
  -4   6   3          2.21          7.90         0.70 o                         
  -3   6   3        583.05        666.64        14.57 o                         
  -2   6   3       2487.82       2894.12        47.49 o                         
  -1   6   3         27.89         49.69         1.57 o                         
   0   6   3          8.92          2.45         0.67 o                         
   1   6   3         17.20         24.27         1.52 o                         
   2   6   3        638.84        677.30        14.77 o                         
   3   6   3        104.30        116.68         3.55 o                         
   4   6   3         51.09         46.29         1.63 o                         
   5   6   3          8.51          6.28         0.86 o                         
   6   6   3          1.61          1.20         0.87 o                         
   7   6   3         37.95         35.43         2.69 o                         
   8   6   3         15.32         17.50         1.83 o                         
 -14   7   3         55.12         63.68         3.22 o                         
 -13   7   3          1.38          1.65         1.69 o                         
 -12   7   3         90.88        103.36         5.03 o                         
 -11   7   3         47.96         40.07         3.34 o                         
 -10   7   3         27.09         30.44         1.74 o                         
  -9   7   3         15.89         14.93         1.03 o                         
  -8   7   3        302.35        288.69         6.89 o                         
  -7   7   3        329.30        331.27         8.44 o                         
  -6   7   3        775.32        821.60        14.47 o                         
  -5   7   3          2.12          2.04         0.66 o                         
  -4   7   3       1130.77       1224.51        32.65 o                         
  -3   7   3         57.01         52.93         2.11 o                         
  -2   7   3        258.14        277.17         9.02 o                         
  -1   7   3        349.84        357.34         9.22 o                         
   0   7   3        156.72        157.10         4.75 o                         
   1   7   3        137.02        155.51         4.15 o                         
   2   7   3        571.57        572.01        11.93 o                         
   3   7   3        662.34        689.88         9.48 o                         
   4   7   3        115.93        124.10         4.16 o                         
   5   7   3         10.37         13.53         1.32 o                         
   6   7   3         89.18        103.16         6.66 o                         
   7   7   3          7.21          3.06         1.40 o                         
 -14   8   3         92.25        102.52         4.18 o                         
 -13   8   3         52.74         74.48         3.91 o                         
 -12   8   3          2.32          1.98         1.22 o                         
 -11   8   3        284.98        274.87        10.37 o                         
 -10   8   3         12.21         14.25         1.61 o                         
  -9   8   3         60.94         54.95         2.14 o                         
  -8   8   3        109.21        128.45         3.97 o                         
  -7   8   3        624.78        654.23        16.44 o                         
  -6   8   3       1784.37       1851.64        41.46 o                         
  -5   8   3         30.23         30.69         1.99 o                         
  -4   8   3         48.04         33.44         2.03 o                         
  -3   8   3         49.24         41.38         2.08 o                         
  -2   8   3        111.15        107.74         3.63 o                         
  -1   8   3        281.12        289.19         8.87 o                         
   0   8   3        219.96        222.68        10.10 o                         
   1   8   3          8.81          7.68         0.66 o                         
   2   8   3         86.37         75.55         2.22 o                         
   3   8   3         47.90         52.08         2.36 o                         
   4   8   3         18.60         20.59         1.34 o                         
   5   8   3         60.34         59.81         3.49 o                         
   6   8   3          1.50          2.81         0.75 o                         
 -14   9   3         14.55         20.79         1.86 o                         
 -13   9   3         49.69         51.01         3.23 o                         
 -12   9   3         36.96         40.97         3.23 o                         
 -11   9   3          8.35          6.02         1.38 o                         
 -10   9   3         21.37         23.08         2.32 o                         
  -9   9   3        236.09        247.20         4.33 o                         
  -8   9   3        671.26        667.72        11.13 o                         
  -7   9   3         78.46         66.46         1.94 o                         
  -6   9   3         35.18         28.79         1.95 o                         
  -5   9   3         29.51         30.69         2.27 o                         
  -4   9   3        235.65        213.84         5.34 o                         
  -3   9   3          0.31         -0.33         0.96 o                         
  -2   9   3        438.01        451.98         6.65 o                         
  -1   9   3        882.98        945.49        10.45 o                         
   0   9   3          5.78          5.92         0.62 o                         
   1   9   3        424.17        431.85         6.63 o                         
   2   9   3        118.31        134.00         3.65 o                         
   3   9   3         36.89         44.24         2.23 o                         
   4   9   3         65.37         67.03         2.78 o                         
   5   9   3         46.55         47.12         2.19 o                         
 -13  10   3         10.17         10.63         2.00 o                         
 -12  10   3         77.93         99.30         5.61 o                         
 -11  10   3         97.33        106.72         6.01 o                         
 -10  10   3          0.11         -1.39         1.50 o                         
  -9  10   3        873.70        834.68        18.72 o                         
  -8  10   3        149.74        150.47         5.44 o                         
  -7  10   3        902.96        857.18        10.20 o                         
  -6  10   3         47.54         46.66         1.67 o                         
  -5  10   3        137.25        128.94         2.91 o                         
  -4  10   3         96.39         91.43         2.38 o                         
  -3  10   3         17.29         14.60         0.91 o                         
  -2  10   3         22.31         20.62         1.03 o                         
  -1  10   3         46.67         40.71         1.65 o                         
   0  10   3        131.93        124.00         2.94 o                         
   1  10   3        100.99        103.54         2.96 o                         
   2  10   3         62.26         72.19         2.81 o                         
   3  10   3         34.12         41.44         2.07 o                         
   4  10   3          0.37         -0.16         0.55 o                         
 -13  11   3          0.93          2.40         1.02 o                         
 -12  11   3         49.83         54.84         4.10 o                         
 -11  11   3         28.42         33.20         2.92 o                         
 -10  11   3          0.21          0.43         1.06 o                         
  -9  11   3          6.47          4.08         1.24 o                         
  -8  11   3          2.56          4.76         0.86 o                         
  -7  11   3        164.99        148.39         3.81 o                         
  -6  11   3        214.76        207.94         5.25 o                         
  -5  11   3        256.40        249.29         4.67 o                         
  -4  11   3          9.51         10.40         0.98 o                         
  -3  11   3        240.77        240.76         4.49 o                         
  -2  11   3         16.83         14.78         1.07 o                         
  -1  11   3          0.52          0.84         0.64 o                         
   0  11   3          4.55          4.59         0.76 o                         
   1  11   3         79.47         78.75         2.31 o                         
   2  11   3         14.70         16.24         1.34 o                         
   3  11   3          4.03          2.83         1.29 o                         
 -12  12   3         20.23         22.44         2.54 o                         
 -11  12   3          0.07          0.20         1.26 o                         
 -10  12   3          0.31          0.94         1.06 o                         
  -9  12   3          8.49          8.82         1.48 o                         
  -8  12   3         40.93         43.06         1.89 o                         
  -7  12   3          4.34          6.15         0.92 o                         
  -6  12   3         33.51         39.72         1.80 o                         
  -5  12   3        116.69        105.56         2.93 o                         
  -4  12   3          2.61          3.11         0.72 o                         
  -3  12   3          0.17         -0.39         0.65 o                         
  -2  12   3         54.99         55.65         2.06 o                         
  -1  12   3         45.99         47.05         1.82 o                         
   0  12   3         55.78         67.64         2.20 o                         
   1  12   3          4.04          4.77         1.18 o                         
 -11  13   3          6.81          8.22         1.14 o                         
 -10  13   3         87.06         86.37         3.95 o                         
  -9  13   3         43.72         41.10         2.18 o                         
  -8  13   3          2.06          3.08         0.81 o                         
  -7  13   3        120.50        130.59         3.37 o                         
  -6  13   3          0.67          1.42         0.69 o                         
  -5  13   3          5.83          3.49         0.82 o                         
  -4  13   3          1.15          0.64         0.59 o                         
  -3  13   3         48.14         45.92         1.83 o                         
  -2  13   3          6.25          6.96         0.91 o                         
  -1  13   3         15.46         13.73         1.06 o                         
  -9  14   3          5.95          9.66         1.15 o                         
  -8  14   3        120.72        145.20         2.81 o                         
  -7  14   3         17.72         16.11         0.95 o                         
  -6  14   3         19.54         19.61         1.21 o                         
  -5  14   3         12.95         14.13         1.02 o                         
  -4  14   3         68.95         73.57         2.46 o                         
   3 -14   4          8.95         10.25         1.09 o                         
   4 -14   4         40.01         35.73         2.26 o                         
   5 -14   4         20.63         19.45         1.18 o                         
   6 -14   4        134.54        146.24         3.60 o                         
   7 -14   4          9.20          7.36         0.86 o                         
   8 -14   4         12.47         11.14         1.19 o                         
   9 -14   4          4.61          6.14         0.92 o                         
   0 -13   4         18.56         21.27         5.03 o                         
   1 -13   4         41.60         43.86         1.71 o                         
   2 -13   4         50.91         58.31         2.03 o                         
   3 -13   4         27.18         28.34         1.35 o                         
   4 -13   4         31.49         25.93         1.26 o                         
   5 -13   4          9.47          7.40         0.71 o                         
   6 -13   4         17.19         17.24         1.43 o                         
   7 -13   4          2.18          0.35         0.78 o                         
   8 -13   4         88.58         90.35         3.05 o                         
   9 -13   4         69.19         71.87         2.62 o                         
  10 -13   4         14.28         10.19         1.30 o                         
  11 -13   4         22.54         23.07         1.93 o                         
  -2 -12   4          6.76          9.20         1.07 o                         
  -1 -12   4         45.24         53.10         1.65 o                         
   0 -12   4         18.04         20.97         1.12 o                         
   1 -12   4          0.06          0.06         0.62 o                         
   2 -12   4         21.00         17.96         1.10 o                         
   3 -12   4         86.54         91.75         2.58 o                         
   4 -12   4          1.31          0.03         0.61 o                         
   5 -12   4         46.43         49.96         1.77 o                         
   6 -12   4          0.20         -0.52         0.63 o                         
   7 -12   4         24.02         21.78         1.28 o                         
   8 -12   4          1.72          0.41         0.70 o                         
   9 -12   4         33.10         30.52         1.69 o                         
  10 -12   4          3.25          2.59         0.69 o                         
  11 -12   4         59.19         57.29         2.36 o                         
  12 -12   4         53.37         63.86         2.72 o                         
  -3 -11   4         68.11         75.26         2.80 o                         
  -2 -11   4         17.13         17.19         1.14 o                         
  -1 -11   4          0.81          0.63         0.58 o                         
   0 -11   4         12.25         10.21         0.87 o                         
   1 -11   4        317.90        307.61         5.50 o                         
   2 -11   4        150.22        133.51         3.44 o                         
   3 -11   4         56.16         56.56         2.02 o                         
   4 -11   4          4.65          2.90         0.58 o                         
   5 -11   4        105.82        106.53         2.75 o                         
   6 -11   4        130.04        109.70         2.58 o                         
   7 -11   4        344.08        306.22         7.34 o                         
   8 -11   4          0.71          0.76         0.86 o                         
   9 -11   4          1.90          2.17         0.82 o                         
  10 -11   4         21.20         19.90         1.53 o                         
  11 -11   4          0.97          0.21         0.78 o                         
  12 -11   4         20.78         22.53         1.79 o                         
  13 -11   4          1.61         -0.85         1.64 o                         
  -5 -10   4         12.01         14.05         1.86 o                         
  -4 -10   4         10.00          9.67         1.02 o                         
  -3 -10   4        102.82        102.23         3.38 o                         
  -2 -10   4          3.83          3.27         1.04 o                         
  -1 -10   4         20.15         19.22         1.20 o                         
   0 -10   4         87.37         74.34         2.41 o                         
   1 -10   4        224.14        226.42         3.60 o                         
   2 -10   4          9.00         10.03         0.74 o                         
   3 -10   4         48.62         45.85         1.42 o                         
   4 -10   4          0.41          0.74         0.52 o                         
   5 -10   4          3.31          6.20         0.58 o                         
   6 -10   4        173.33        174.27         3.25 o                         
   7 -10   4         86.14         91.63         2.74 o                         
   8 -10   4         44.87         39.14         1.84 o                         
   9 -10   4         33.71         34.06         1.71 o                         
  10 -10   4         29.50         33.43         2.13 o                         
  11 -10   4        247.13        230.57         5.27 o                         
  12 -10   4         51.95         51.21         2.27 o                         
  13 -10   4         37.56         42.86         2.60 o                         
  -6  -9   4          9.23         13.22         2.79 o                         
  -5  -9   4          3.50          5.22         1.30 o                         
  -4  -9   4          0.22          0.78         0.92 o                         
  -3  -9   4        159.85        151.47         4.27 o                         
  -2  -9   4          5.57          5.06         0.82 o                         
  -1  -9   4        500.15        460.36         6.41 o                         
   0  -9   4        330.41        315.68         4.05 o                         
   1  -9   4        485.76        474.28         6.38 o                         
   2  -9   4         63.80         63.56         3.11 o                         
   3  -9   4       3133.96       3057.70        46.34 o                         
   4  -9   4        175.45        183.83         4.84 o                         
   5  -9   4        139.30        134.13         5.08 o                         
   6  -9   4        159.72        152.16         4.57 o                         
   7  -9   4       1004.92        990.71        17.08 o                         
   8  -9   4          0.37          0.62         0.57 o                         
   9  -9   4        124.56        102.74         5.01 o                         
  10  -9   4         25.10         28.48         2.06 o                         
  11  -9   4         66.49         69.00         3.23 o                         
  12  -9   4         41.81         49.69         3.79 o                         
  13  -9   4          3.47          1.40         1.16 o                         
  -7  -8   4         30.27         37.27         2.54 o                         
  -6  -8   4        122.34        146.43         6.76 o                         
  -5  -8   4         48.13         46.83         3.78 o                         
  -4  -8   4          7.40          5.68         1.04 o                         
  -3  -8   4        109.10        108.92         4.68 o                         
  -2  -8   4        263.39        245.75         4.03 o                         
  -1  -8   4          0.10          0.16         0.59 o                         
   0  -8   4        468.56        469.49         8.10 o                         
   1  -8   4         54.87         46.19         1.97 o                         
   2  -8   4         31.82         27.93         1.54 o                         
   3  -8   4         94.78         97.50         2.69 o                         
   4  -8   4        129.40        129.53         3.94 o                         
   5  -8   4         95.29         94.71         3.71 o                         
   6  -8   4        535.13        504.90        16.56 o                         
   7  -8   4        466.97        472.24        16.61 o                         
   8  -8   4        100.29         93.39         3.24 o                         
   9  -8   4        954.90        882.38        29.77 o                         
  10  -8   4         57.44         50.91         2.81 o                         
  11  -8   4         23.75         20.89         1.77 o                         
  12  -8   4         26.17         23.27         2.34 o                         
  13  -8   4        201.53        209.59        10.92 o                         
  14  -8   4          3.12          5.96         1.69 o                         
  -8  -7   4          7.78          7.13         1.41 o                         
  -7  -7   4         68.23         74.65         4.31 o                         
  -6  -7   4        166.66        161.50        11.91 o                         
  -5  -7   4          1.08          2.45         0.96 o                         
  -4  -7   4        379.79        384.88         6.48 o                         
  -3  -7   4        201.67        180.86         3.57 o                         
  -2  -7   4         23.17         22.26         1.59 o                         
  -1  -7   4        329.36        306.39         5.65 o                         
   0  -7   4        281.49        333.61         7.05 o                         
   1  -7   4          0.72          3.02         0.67 o                         
   2  -7   4        633.62        680.56        15.61 o                         
   3  -7   4       1221.32       1275.01        19.25 o                         
   4  -7   4         92.67         88.31         2.21 o                         
   5  -7   4        621.80        688.74        19.88 o                         
   6  -7   4         80.45         95.12         3.33 o                         
   7  -7   4        448.78        482.37        13.18 o                         
   8  -7   4         48.91         41.50         2.40 o                         
   9  -7   4         66.45         70.97         2.43 o                         
  10  -7   4         47.22         53.10         2.68 o                         
  11  -7   4          1.29          4.83         1.29 o                         
  12  -7   4          0.49          1.10         1.12 o                         
  13  -7   4          4.06          1.91         1.62 o                         
  14  -7   4          0.03          2.95         1.53 o                         
  -9  -6   4         32.87         40.06         3.25 o                         
  -8  -6   4         15.84         17.51         2.02 o                         
  -7  -6   4          9.31          9.98         1.34 o                         
  -6  -6   4         39.51         32.41         2.42 o                         
  -5  -6   4        301.38        295.80         5.55 o                         
  -4  -6   4        148.89        133.80         3.26 o                         
  -3  -6   4        314.86        264.41         5.62 o                         
  -2  -6   4        627.39        609.86         9.41 o                         
  -1  -6   4        639.02        678.15        12.75 o                         
   0  -6   4        143.88        151.24         3.24 o                         
   1  -6   4        235.15        293.46         4.26 o                         
   2  -6   4        747.91        806.28        11.16 o                         
   3  -6   4       1540.39       1754.52        30.35 o                         
   4  -6   4       2222.04       2508.76        50.87 o                         
   5  -6   4        355.18        268.71         7.73 o                         
   6  -6   4         90.45         86.48         3.80 o                         
   7  -6   4        403.37        429.16        18.86 o                         
   8  -6   4        155.38        161.56         5.88 o                         
   9  -6   4        833.40        803.86        26.42 o                         
  10  -6   4        249.93        235.02         7.25 o                         
  11  -6   4        134.81        105.24         6.63 o                         
  12  -6   4         56.22         56.71         3.74 o                         
  13  -6   4         24.16         26.86         2.35 o                         
  14  -6   4         86.46        113.73         5.05 o                         
  -9  -5   4          3.96          4.34         1.55 o                         
  -8  -5   4        138.71        132.97        10.77 o                         
  -7  -5   4        145.83        134.46         5.36 o                         
  -6  -5   4         26.28         24.07         1.44 o                         
  -5  -5   4         21.86         17.76         1.14 o                         
  -4  -5   4          8.15          8.69         1.07 o                         
  -3  -5   4         60.15         60.73         2.54 o                         
  -2  -5   4        335.68        372.10         6.31 o                         
  -1  -5   4       1085.84       1169.22        20.96 o                         
   0  -5   4        514.63        462.57         8.56 o                         
   1  -5   4         12.58         12.18         0.78 o                         
   2  -5   4        300.58        367.34         7.34 o                         
   3  -5   4       3784.88       4194.57        73.91 o                         
   4  -5   4       2418.53       2816.23        65.13 o                         
   5  -5   4         85.37        121.11         4.23 o                         
   6  -5   4          0.18         -0.11         0.62 o                         
   7  -5   4        182.47        192.72         5.49 o                         
   8  -5   4        177.01        158.36         5.53 o                         
   9  -5   4         80.67         88.49         2.48 o                         
  10  -5   4         28.73         24.68         1.35 o                         
  11  -5   4         25.84         25.56         2.51 o                         
  12  -5   4         32.00         32.64         2.45 o                         
  13  -5   4         37.04         40.98         5.70 o                         
 -10  -4   4         81.23         81.37         5.42 o                         
  -9  -4   4         30.12         27.64         2.82 o                         
  -8  -4   4          1.83          1.24         1.17 o                         
  -7  -4   4          1.89         -0.31         0.69 o                         
  -6  -4   4       1110.43       1076.89        11.85 o                         
  -5  -4   4          1.82          1.34         0.88 o                         
  -4  -4   4        213.42        216.21         5.52 o                         
  -3  -4   4       2555.87       2747.27        45.64 o                         
  -2  -4   4       2317.30       2321.23        28.14 o                         
  -1  -4   4        157.94        226.92         3.60 o                         
   0  -4   4       2201.29       2377.32        29.70 o                         
   1  -4   4        761.67        692.00        10.28 o                         
   2  -4   4       3552.79       3507.34        52.40 o                         
   3  -4   4       2803.92       3054.08        62.21 o                         
   4  -4   4        696.11        744.69        20.48 o                         
   5  -4   4         10.90          9.88         0.88 o                         
   6  -4   4        297.12        309.55        10.18 o                         
   7  -4   4        418.18        421.31        16.50 o                         
   8  -4   4        183.04        165.63         4.69 o                         
   9  -4   4         16.07         18.01         1.15 o                         
  10  -4   4         36.53         26.18         1.38 o                         
  11  -4   4         89.97         87.76         4.26 o                         
  12  -4   4          0.56         -0.01         0.97 o                         
  13  -4   4          3.78          0.51         1.21 o                         
 -11  -3   4          0.17          1.44         0.97 o                         
 -10  -3   4         24.61         25.81         2.85 o                         
  -9  -3   4          0.28         -1.61         1.61 o                         
  -8  -3   4         45.24         40.03         3.29 o                         
  -7  -3   4        139.64        130.89         3.13 o                         
  -6  -3   4        133.81        121.29         3.85 o                         
  -5  -3   4         95.72         77.97         2.88 o                         
  -4  -3   4          7.23          5.58         1.02 o                         
  -3  -3   4        107.53        116.68         3.01 o                         
  -2  -3   4        467.17        609.08         8.04 o                         
  -1  -3   4        100.56        139.20         2.01 o                         
   0  -3   4       2937.74       3196.07        33.76 o                         
   1  -3   4       2364.18       2175.38        24.27 o                         
   2  -3   4       1004.76       1192.86        18.96 o                         
   3  -3   4        684.66        694.58        11.15 o                         
   4  -3   4        813.75        780.06        14.70 o                         
   5  -3   4        493.28        561.14        14.50 o                         
   6  -3   4        148.01        149.57         4.30 o                         
   7  -3   4          3.46          4.85         0.82 o                         
   8  -3   4        119.32        109.66         3.30 o                         
   9  -3   4         44.66         32.56         1.37 o                         
  10  -3   4         72.34         69.33         2.41 o                         
  11  -3   4         91.22         83.43         3.96 o                         
  12  -3   4         22.13         20.78         1.80 o                         
  13  -3   4         36.19         37.20         2.93 o                         
 -11  -2   4         85.45         89.88         6.26 o                         
 -10  -2   4          2.99          2.28         1.14 o                         
  -9  -2   4         13.95         11.99         1.70 o                         
  -8  -2   4         34.57         30.43         1.58 o                         
  -7  -2   4        663.87        624.08        11.58 o                         
  -6  -2   4        160.74        148.35         5.57 o                         
  -5  -2   4       1205.69       1271.05        18.44 o                         
  -4  -2   4       1590.54       1769.34        22.61 o                         
  -3  -2   4        189.66        215.29         3.38 o                         
  -2  -2   4        733.94        929.78         8.14 o                         
  -1  -2   4       1668.49       1811.71        20.25 o                         
   0  -2   4       3986.40       4404.69        50.16 o                         
   1  -2   4       2240.28       2439.17        27.31 o                         
   2  -2   4        977.51       1171.18        14.92 o                         
   3  -2   4       1573.19       1542.88        20.59 o                         
   4  -2   4         83.85         59.08         1.58 o                         
   5  -2   4         51.19         84.75         2.22 o                         
   6  -2   4        182.23        198.21         4.91 o                         
   7  -2   4        381.72        332.20         9.42 o                         
   8  -2   4        290.47        292.83         7.60 o                         
   9  -2   4        594.99        575.83        11.89 o                         
  10  -2   4        109.98        111.55         4.43 o                         
  11  -2   4          0.38          2.50         0.93 o                         
  12  -2   4         13.63         11.17         1.26 o                         
  13  -2   4         70.48         68.84         5.66 o                         
 -12  -1   4         43.80         57.40         4.56 o                         
 -11  -1   4          3.54          4.32         1.49 o                         
 -10  -1   4        589.54        582.33        14.39 o                         
  -9  -1   4         54.59         56.45         2.04 o                         
  -8  -1   4        150.60        138.78         3.95 o                         
  -7  -1   4         15.87         12.75         1.55 o                         
  -6  -1   4        166.77        133.24         4.35 o                         
  -5  -1   4       2040.84       2086.47        67.99 o                         
  -4  -1   4          1.50          6.51         1.46 o                         
  -3  -1   4       4508.18       4836.28        48.04 o                         
  -2  -1   4        335.05        322.74         5.95 o                         
  -1  -1   4        130.85        187.28         7.93 o                         
   0  -1   4        343.11        276.05         6.75 o                         
   1  -1   4       4453.12       4207.36        49.57 o                         
   2  -1   4       3653.43       3640.66        51.58 o                         
   3  -1   4        308.78        273.74         3.48 o                         
   4  -1   4        110.20        116.50         2.65 o                         
   5  -1   4        791.71        842.13        14.88 o                         
   6  -1   4          6.78          2.14         0.67 o                         
   7  -1   4          2.04          0.91         0.76 o                         
   8  -1   4          0.05          0.35         0.93 o                         
   9  -1   4        356.98        359.81         7.72 o                         
  10  -1   4        145.82        135.84         4.87 o                         
  11  -1   4         15.53         17.53         2.01 o                         
  12  -1   4          6.70          7.03         1.20 o                         
 -12   0   4          1.18          3.24         1.86 o                         
 -11   0   4         21.27         18.82         2.19 o                         
 -10   0   4          5.09          6.10         1.78 o                         
  -9   0   4         44.50         55.45         2.22 o                         
  -8   0   4        877.77        822.21        20.42 o                         
  -7   0   4        226.20        247.97         9.39 o                         
  -6   0   4        214.69        208.95         9.51 o                         
  -5   0   4       6927.41       7248.60       205.04 o                         
  -4   0   4        981.47       1231.15        13.01 o                         
  -3   0   4       1289.21       1359.42        18.98 o                         
  -2   0   4        135.01         96.66         4.21 o                         
  -1   0   4       3059.72       2848.58        53.35 o                         
   0   0   4      19546.70      13339.80       405.80 o                         
   1   0   4       6608.66       6242.83       118.73 o                         
   2   0   4       2431.62       2786.49        24.22 o                         
   3   0   4        362.06        335.06         3.80 o                         
   4   0   4       2447.09       2427.55        31.01 o                         
   5   0   4         94.27         45.90         1.60 o                         
   6   0   4       1514.23       1571.22        28.52 o                         
   7   0   4         95.65        108.54         3.48 o                         
   8   0   4         11.04         15.79         1.08 o                         
   9   0   4        272.38        249.48         8.32 o                         
  10   0   4         87.86         88.96         5.18 o                         
  11   0   4         54.83         49.20         3.60 o                         
  12   0   4         11.43         10.05         1.14 o                         
 -13   1   4         42.09         48.57         4.18 o                         
 -12   1   4         31.10         32.93         4.30 o                         
 -11   1   4          0.30         -0.99         1.29 o                         
 -10   1   4        230.22        240.49         6.11 o                         
  -9   1   4        430.19        403.33         6.99 o                         
  -8   1   4        925.11        850.24        25.77 o                         
  -7   1   4       1170.18       1257.00        54.73 o                         
  -6   1   4       3987.65       4014.42       168.48 o                         
  -5   1   4          4.39          3.02         0.60 o                         
  -4   1   4         28.07         26.28         0.89 o                         
  -3   1   4         73.29         57.50         1.41 o                         
  -2   1   4       2230.78       2293.13        34.37 o                         
  -1   1   4       3256.22       3276.79        75.81 o                         
   0   1   4       6254.94       5845.32        80.27 o                         
   1   1   4        815.61        916.65        19.11 o                         
   2   1   4          8.41         27.51         0.81 o                         
   3   1   4       1010.27        977.33        13.58 o                         
   4   1   4          7.24         12.37         0.80 o                         
   5   1   4          6.18          4.78         0.71 o                         
   6   1   4        688.91        685.78        12.33 o                         
   7   1   4          0.07          0.56         0.72 o                         
   8   1   4        419.20        395.13        14.69 o                         
   9   1   4         80.57         71.07         3.47 o                         
  10   1   4         61.19         65.71         3.45 o                         
  11   1   4          3.24          3.16         0.91 o                         
  12   1   4         77.21         96.91         6.97 o                         
 -13   2   4          1.07          1.51         1.71 o                         
 -12   2   4         76.86         86.02         4.25 o                         
 -11   2   4        156.60        167.14         5.32 o                         
 -10   2   4        102.88        106.65         3.50 o                         
  -9   2   4        378.74        356.55        14.76 o                         
  -8   2   4        793.46        800.83        21.03 o                         
  -7   2   4        467.38        467.35        12.70 o                         
  -6   2   4        328.32        419.38        13.22 o                         
  -5   2   4        505.38        517.70         9.50 o                         
  -4   2   4      10060.66       9459.08       142.36 o                         
  -3   2   4       2181.84       2079.34        22.96 o                         
  -2   2   4       5429.29       5432.23        89.14 o                         
  -1   2   4        690.35        785.64        15.11 o                         
   0   2   4        256.49        388.50         6.90 o                         
   1   2   4       1336.37       1593.18        13.12 o                         
   2   2   4        672.03        660.50         5.89 o                         
   3   2   4       1717.71       1885.44        23.26 o                         
   4   2   4        370.86        313.35         5.53 o                         
   5   2   4        644.77        634.55        11.99 o                         
   6   2   4        770.12        783.57        13.57 o                         
   7   2   4         83.56         86.14         2.57 o                         
   8   2   4          0.10         -0.27         0.92 o                         
   9   2   4          6.41          4.76         0.98 o                         
  10   2   4         58.78         54.12         3.87 o                         
  11   2   4          4.95          3.09         1.20 o                         
 -13   3   4         53.91         68.00         3.44 o                         
 -12   3   4        152.70        163.87         7.46 o                         
 -11   3   4        403.14        389.27        13.10 o                         
 -10   3   4        198.04        190.74         5.58 o                         
  -9   3   4          5.38          6.45         1.64 o                         
  -8   3   4          2.40          3.25         1.29 o                         
  -7   3   4         58.46         74.59         3.72 o                         
  -6   3   4        112.98        114.87         3.55 o                         
  -5   3   4       2120.26       2316.65        38.46 o                         
  -4   3   4       1116.24       1183.07        11.46 o                         
  -3   3   4       1589.73       1791.55        19.73 o                         
  -2   3   4          0.43          3.71         0.34 o                         
  -1   3   4        646.63        583.38         7.05 o                         
   0   3   4        354.67        363.50         4.41 o                         
   1   3   4        239.53        267.76         3.21 o                         
   2   3   4        505.85        588.16         8.91 o                         
   3   3   4       2798.81       2719.34        27.96 o                         
   4   3   4        236.93        211.62         3.94 o                         
   5   3   4         40.69         41.79         2.01 o                         
   6   3   4         41.69         37.96         2.16 o                         
   7   3   4         29.68         27.46         1.55 o                         
   8   3   4        276.26        229.66         8.55 o                         
   9   3   4         57.86         51.30         2.96 o                         
  10   3   4          5.10          8.63         1.28 o                         
 -14   4   4         22.32         19.06         2.01 o                         
 -13   4   4         17.61         18.92         2.27 o                         
 -12   4   4          1.86          1.14         1.51 o                         
 -11   4   4        232.74        242.57         8.04 o                         
 -10   4   4        380.44        381.96         8.03 o                         
  -9   4   4        378.87        351.77        11.59 o                         
  -8   4   4         31.66         42.37         2.26 o                         
  -7   4   4       1617.92       1759.99        29.47 o                         
  -6   4   4        742.49        728.47        10.70 o                         
  -5   4   4        989.90       1004.29        16.05 o                         
  -4   4   4        108.36        139.11         2.61 o                         
  -3   4   4       2105.86       2202.98        18.95 o                         
  -2   4   4        171.81        245.51         3.25 o                         
  -1   4   4       4043.95       4066.95        55.05 o                         
   0   4   4       1305.72       1433.18        12.41 o                         
   1   4   4        299.30        304.28         4.41 o                         
   2   4   4        752.94        901.26        14.56 o                         
   3   4   4          0.43          1.46         0.61 o                         
   4   4   4        412.81        426.20         7.29 o                         
   5   4   4        197.39        202.16         4.87 o                         
   6   4   4         11.01         12.99         1.06 o                         
   7   4   4         56.06         47.32         3.26 o                         
   8   4   4          1.58          0.90         0.86 o                         
   9   4   4          4.49          1.23         0.89 o                         
  10   4   4         21.27         22.33         3.25 o                         
 -14   5   4         14.86         13.88         1.99 o                         
 -13   5   4          1.95         -0.54         1.40 o                         
 -12   5   4         18.63         15.00         2.37 o                         
 -11   5   4         19.80         26.57         2.54 o                         
 -10   5   4          3.92          1.60         0.84 o                         
  -9   5   4        164.59        163.69         4.81 o                         
  -8   5   4         12.76         19.19         1.45 o                         
  -7   5   4          4.48         10.44         0.98 o                         
  -6   5   4        135.27        135.61         3.54 o                         
  -5   5   4       5597.63       5505.63        58.88 o                         
  -4   5   4        102.61        102.33         2.21 o                         
  -3   5   4        107.77        137.82         2.58 o                         
  -2   5   4        528.47        642.41         7.83 o                         
  -1   5   4        100.14         81.62         1.99 o                         
   0   5   4       1009.25        902.81        17.44 o                         
   1   5   4       1487.63       1484.58        17.09 o                         
   2   5   4          5.48          8.35         0.84 o                         
   3   5   4        218.47        238.48         5.14 o                         
   4   5   4        830.59        833.85        14.06 o                         
   5   5   4         48.61         60.67         1.96 o                         
   6   5   4        289.46        246.38         6.94 o                         
   7   5   4         16.06         13.36         1.65 o                         
   8   5   4         34.28         40.19         2.28 o                         
   9   5   4          1.96          2.37         0.89 o                         
 -14   6   4          1.69          2.40         1.79 o                         
 -13   6   4         59.34         58.38         4.34 o                         
 -12   6   4         22.43         23.42         2.69 o                         
 -11   6   4          4.75          1.35         1.71 o                         
 -10   6   4          7.54          6.23         0.85 o                         
  -9   6   4       1182.77       1183.70        18.43 o                         
  -8   6   4         49.33         42.60         2.41 o                         
  -7   6   4        297.67        274.37         5.87 o                         
  -6   6   4        264.78        258.17         5.03 o                         
  -5   6   4        119.97        172.97         3.24 o                         
  -4   6   4          1.46          4.86         0.74 o                         
  -3   6   4          7.08          2.60         0.72 o                         
  -2   6   4       1014.43       1037.76        11.65 o                         
  -1   6   4        344.98        413.74         9.15 o                         
   0   6   4        482.82        492.23        11.38 o                         
   1   6   4          0.29          2.31         0.73 o                         
   2   6   4        214.58        219.78         5.85 o                         
   3   6   4        135.53        118.47         4.28 o                         
   4   6   4         11.03         14.91         1.10 o                         
   5   6   4         18.14         13.62         1.25 o                         
   6   6   4          2.64          1.69         0.74 o                         
   7   6   4         53.87         52.93         2.57 o                         
   8   6   4          2.22          1.61         0.96 o                         
 -14   7   4          4.58          6.44         1.25 o                         
 -13   7   4         42.18         44.23         3.87 o                         
 -12   7   4          3.14          3.15         1.41 o                         
 -11   7   4         28.62         27.11         2.85 o                         
 -10   7   4        428.29        443.45         7.97 o                         
  -9   7   4          1.01          0.58         0.71 o                         
  -8   7   4         56.53         45.36         2.59 o                         
  -7   7   4        253.96        261.41         5.22 o                         
  -6   7   4         93.59         91.98         2.65 o                         
  -5   7   4         13.39         20.06         1.20 o                         
  -4   7   4         34.04         35.28         1.91 o                         
  -3   7   4          8.53          6.03         0.84 o                         
  -2   7   4         56.40         51.89         1.99 o                         
  -1   7   4         46.90         43.33         2.14 o                         
   0   7   4        344.27        364.09         8.89 o                         
   1   7   4       1017.67       1135.09        15.44 o                         
   2   7   4        281.30        237.68         3.89 o                         
   3   7   4         43.06         34.64         1.59 o                         
   4   7   4          0.26          1.96         0.67 o                         
   5   7   4          3.18          5.68         0.82 o                         
   6   7   4         82.79         95.95         4.78 o                         
   7   7   4         41.87         43.76         6.87 o                         
 -14   8   4         38.99         48.61         2.79 o                         
 -13   8   4         78.15         94.46         4.44 o                         
 -12   8   4          1.44          6.38         2.36 o                         
 -11   8   4        534.75        527.18        14.33 o                         
 -10   8   4          2.03          3.48         1.42 o                         
  -9   8   4         52.24         59.86         2.09 o                         
  -8   8   4        359.11        371.68         5.59 o                         
  -7   8   4       1530.79       1522.74        32.47 o                         
  -6   8   4        134.40        130.54         4.19 o                         
  -5   8   4         40.45         43.40         2.06 o                         
  -4   8   4        165.29        126.44         3.73 o                         
  -3   8   4         37.31         36.62         1.92 o                         
  -2   8   4        275.54        283.56         6.27 o                         
  -1   8   4        294.51        285.29         8.35 o                         
   0   8   4          2.57          3.02         1.50 o                         
   1   8   4          0.71          0.92         0.63 o                         
   2   8   4         57.34         44.96         1.72 o                         
   3   8   4        314.90        326.18         8.29 o                         
   4   8   4          3.12          4.14         0.80 o                         
   5   8   4          0.10          0.07         0.87 o                         
   6   8   4          0.25         -0.95         0.95 o                         
 -14   9   4         14.10         14.40         3.27 o                         
 -13   9   4          0.10         -0.45         1.66 o                         
 -12   9   4          7.58         10.84         1.94 o                         
 -11   9   4          3.01          1.38         1.28 o                         
 -10   9   4         14.76         10.45         1.78 o                         
  -9   9   4         14.74          9.36         1.10 o                         
  -8   9   4         54.58         59.49         2.29 o                         
  -7   9   4         46.57         39.87         1.52 o                         
  -6   9   4        302.22        279.90         4.75 o                         
  -5   9   4        340.51        315.71         9.46 o                         
  -4   9   4         11.73         13.31         1.82 o                         
  -3   9   4        235.92        248.82         4.83 o                         
  -2   9   4          7.17          4.92         0.58 o                         
  -1   9   4        817.17        864.76        10.01 o                         
   0   9   4          3.48          2.91         0.57 o                         
   1   9   4         15.03         13.00         1.09 o                         
   2   9   4         51.36         61.84         2.73 o                         
   3   9   4        313.30        346.40         8.96 o                         
   4   9   4          0.12         -0.40         0.57 o                         
   5   9   4          1.24          1.18         0.70 o                         
 -13  10   4         80.28        111.31         6.80 o                         
 -12  10   4         12.78         10.90         2.51 o                         
 -11  10   4        295.22        320.37         9.40 o                         
 -10  10   4          1.73          2.52         1.52 o                         
  -9  10   4        110.91        106.78         4.32 o                         
  -8  10   4          6.18          3.48         0.89 o                         
  -7  10   4        154.48        157.69         3.43 o                         
  -6  10   4        175.12        158.60         3.22 o                         
  -5  10   4          0.20          0.49         0.61 o                         
  -4  10   4         87.40         77.90         1.93 o                         
  -3  10   4         79.43         65.44         1.83 o                         
  -2  10   4        100.96         84.42         2.07 o                         
  -1  10   4          0.00          0.13         0.64 o                         
   0  10   4         36.85         39.81         1.79 o                         
   1  10   4         16.29         14.78         1.36 o                         
   2  10   4          1.23          1.93         0.80 o                         
   3  10   4          0.71          0.79         0.66 o                         
   4  10   4          1.88          4.12         0.91 o                         
 -13  11   4         29.11         34.08         2.80 o                         
 -12  11   4          7.19          7.13         2.65 o                         
 -11  11   4          5.38          6.36         1.81 o                         
 -10  11   4          9.51          6.00         1.45 o                         
  -9  11   4         53.16         57.01         3.64 o                         
  -8  11   4        305.14        308.94         6.56 o                         
  -7  11   4         56.29         63.99         2.61 o                         
  -6  11   4          5.03          3.41         0.79 o                         
  -5  11   4        185.67        190.54         4.42 o                         
  -4  11   4         54.96         51.17         2.03 o                         
  -3  11   4         84.40         83.11         2.56 o                         
  -2  11   4         21.20         17.84         1.17 o                         
  -1  11   4        191.00        206.38         4.70 o                         
   0  11   4          1.58          0.93         0.70 o                         
   1  11   4         55.13         48.12         1.99 o                         
   2  11   4         41.92         51.63         2.39 o                         
 -12  12   4         10.78          8.38         2.08 o                         
 -11  12   4          3.84          1.79         1.13 o                         
 -10  12   4         12.91         16.49         1.83 o                         
  -9  12   4         75.76         73.90         3.85 o                         
  -8  12   4          1.88          1.90         0.92 o                         
  -7  12   4        109.59        106.67         3.10 o                         
  -6  12   4         33.38         38.75         1.89 o                         
  -5  12   4        104.63         97.43         2.93 o                         
  -4  12   4         52.00         51.93         1.93 o                         
  -3  12   4          0.68          0.78         0.67 o                         
  -2  12   4         91.49         98.85         2.73 o                         
  -1  12   4          2.03          1.83         0.64 o                         
   0  12   4          0.02         -0.20         0.50 o                         
   1  12   4         50.85         63.45         3.10 o                         
 -11  13   4          1.04          0.54         2.91 o                         
 -10  13   4         29.41         28.44         1.65 o                         
  -9  13   4         67.92         74.54         2.81 o                         
  -8  13   4          5.48          5.67         0.81 o                         
  -7  13   4         12.88         11.59         1.06 o                         
  -6  13   4          3.55          4.03         0.76 o                         
  -5  13   4        111.83        116.18         3.20 o                         
  -4  13   4          0.03         -0.04         0.55 o                         
  -3  13   4         86.15         82.67         2.22 o                         
  -2  13   4         11.47         10.11         0.74 o                         
  -1  13   4          1.04          1.52         0.63 o                         
  -9  14   4         13.41         10.48         1.69 o                         
  -8  14   4         14.00         13.84         1.00 o                         
  -7  14   4         24.95         26.98         1.21 o                         
  -6  14   4        184.58        216.31         3.92 o                         
  -5  14   4          0.38          0.33         0.53 o                         
  -4  14   4          0.01          0.53         0.64 o                         
   3 -14   5         31.42         33.67         2.27 o                         
   4 -14   5          7.06          6.63         1.11 o                         
   5 -14   5          2.62          3.08         0.64 o                         
   6 -14   5          0.90          1.21         0.55 o                         
   7 -14   5         23.21         26.95         1.51 o                         
   8 -14   5          0.86          1.22         0.64 o                         
   9 -14   5         13.02         14.13         2.46 o                         
   0 -13   5          0.06          0.93         1.16 o                         
   1 -13   5         21.66         25.83         1.12 o                         
   2 -13   5         48.47         42.73         1.74 o                         
   3 -13   5        164.37        172.06         3.78 o                         
   4 -13   5         64.44         60.17         1.90 o                         
   5 -13   5         71.30         68.69         1.97 o                         
   6 -13   5         79.53         86.02         2.28 o                         
   7 -13   5        134.55        151.24         3.92 o                         
   8 -13   5         12.91         13.70         0.98 o                         
   9 -13   5         75.70         69.08         2.48 o                         
  10 -13   5          1.76          1.28         0.71 o                         
  11 -13   5          8.31          8.00         1.39 o                         
  -2 -12   5          0.25          1.00         1.18 o                         
  -1 -12   5         55.47         65.12         2.02 o                         
   0 -12   5         15.00         16.37         0.97 o                         
   1 -12   5          9.29          8.08         0.77 o                         
   2 -12   5          9.68          6.96         0.73 o                         
   3 -12   5          0.95          0.20         0.65 o                         
   4 -12   5         35.48         36.11         1.57 o                         
   5 -12   5          5.31          4.96         0.77 o                         
   6 -12   5         69.99         67.99         2.20 o                         
   7 -12   5         24.72         25.70         1.27 o                         
   8 -12   5          0.68          0.33         0.69 o                         
   9 -12   5        109.83        124.84         5.38 o                         
  10 -12   5          0.05         -0.19         0.59 o                         
  11 -12   5         17.77         15.70         1.12 o                         
  12 -12   5          5.39          6.04         1.59 o                         
  -3 -11   5         16.76         17.18         1.07 o                         
  -2 -11   5         10.21          9.67         0.95 o                         
  -1 -11   5         94.88         95.06         2.49 o                         
   0 -11   5          1.07          0.52         0.65 o                         
   1 -11   5        230.03        212.92         4.21 o                         
   2 -11   5          6.29          5.75         0.81 o                         
   3 -11   5         26.15         30.72         1.51 o                         
   4 -11   5        104.14         96.78         2.48 o                         
   5 -11   5        150.62        133.96         3.56 o                         
   6 -11   5          0.06          0.32         0.56 o                         
   7 -11   5         67.45         67.82         2.66 o                         
   8 -11   5        415.56        385.47        11.74 o                         
   9 -11   5         17.39         23.99         1.39 o                         
  10 -11   5         67.09         62.68         2.40 o                         
  11 -11   5          2.02          1.30         1.02 o                         
  12 -11   5         57.79         62.22         2.52 o                         
  -5 -10   5         28.54         39.61         6.49 o                         
  -4 -10   5          8.23          6.59         0.76 o                         
  -3 -10   5        138.33        128.71         4.53 o                         
  -2 -10   5         35.86         33.13         1.68 o                         
  -1 -10   5         55.66         57.15         2.06 o                         
   0 -10   5          0.13          1.27         0.69 o                         
   1 -10   5          5.00          5.60         0.67 o                         
   2 -10   5        350.39        350.53         6.34 o                         
   3 -10   5        198.01        179.14         2.86 o                         
   4 -10   5          2.13          1.59         0.53 o                         
   5 -10   5         24.05         17.70         0.87 o                         
   6 -10   5         48.35         49.10         1.73 o                         
   7 -10   5        404.74        380.99         8.66 o                         
   8 -10   5        238.70        195.56         4.35 o                         
   9 -10   5         88.20         87.82         2.91 o                         
  10 -10   5         52.19         50.89         2.56 o                         
  11 -10   5        172.61        166.16         3.93 o                         
  12 -10   5         28.23         27.06         1.52 o                         
  13 -10   5         45.56         48.18         2.61 o                         
  -6  -9   5         20.32         25.86         2.04 o                         
  -5  -9   5         21.34         19.64         1.62 o                         
  -4  -9   5         24.53         17.98         1.72 o                         
  -3  -9   5         25.20         23.22         1.77 o                         
  -2  -9   5          3.80          5.80         0.94 o                         
  -1  -9   5         14.35         14.96         0.91 o                         
   0  -9   5         46.51         40.73         1.28 o                         
   1  -9   5       1043.30       1088.44        12.96 o                         
   2  -9   5         14.99         17.60         0.90 o                         
   3  -9   5         46.33         42.44         2.16 o                         
   4  -9   5        125.41        136.53         3.90 o                         
   5  -9   5        544.00        557.91        12.11 o                         
   6  -9   5        336.22        281.34         4.57 o                         
   7  -9   5         14.90         14.06         0.93 o                         
   8  -9   5        212.55        174.10         4.66 o                         
   9  -9   5        116.80        104.59         3.68 o                         
  10  -9   5        172.83        169.86         6.96 o                         
  11  -9   5         71.67         62.24         2.56 o                         
  12  -9   5         18.75         21.33         1.67 o                         
  13  -9   5          0.38          0.28         0.96 o                         
  -7  -8   5          3.26          3.68         0.93 o                         
  -6  -8   5         20.13         21.86         2.31 o                         
  -5  -8   5         28.83         27.21         2.22 o                         
  -4  -8   5         64.89         59.94         3.80 o                         
  -3  -8   5          4.26          3.44         0.83 o                         
  -2  -8   5        130.94        134.35         3.21 o                         
  -1  -8   5        154.40        156.52         3.05 o                         
   0  -8   5        421.16        413.66         9.07 o                         
   1  -8   5        196.16        186.00         5.07 o                         
   2  -8   5        148.39        167.72         3.89 o                         
   3  -8   5         96.06        105.81         2.72 o                         
   4  -8   5        442.05        426.76        11.07 o                         
   5  -8   5         75.93         72.80         2.54 o                         
   6  -8   5        385.03        425.08        14.83 o                         
   7  -8   5        863.88        855.63        42.63 o                         
   8  -8   5         58.28         53.42         2.21 o                         
   9  -8   5        286.58        249.91         9.63 o                         
  10  -8   5        189.41        170.33         5.57 o                         
  11  -8   5        236.91        213.67         7.38 o                         
  12  -8   5         11.63         13.61         4.41 o                         
  13  -8   5        140.83        148.31         7.97 o                         
  -8  -7   5         23.23         31.21         2.72 o                         
  -7  -7   5         19.11         17.99         2.08 o                         
  -6  -7   5          8.71         11.08         1.57 o                         
  -5  -7   5         27.82         27.64         2.62 o                         
  -4  -7   5        233.74        216.94         4.63 o                         
  -3  -7   5        421.17        368.02         5.50 o                         
  -2  -7   5        440.75        399.55         7.41 o                         
  -1  -7   5        892.70        820.68        11.25 o                         
   0  -7   5        118.31        102.49         2.89 o                         
   1  -7   5        183.33        183.14         4.22 o                         
   2  -7   5        422.03        461.28         7.57 o                         
   3  -7   5        999.20       1022.76        14.96 o                         
   4  -7   5         52.96         48.52         1.72 o                         
   5  -7   5          0.00          0.58         0.71 o                         
   6  -7   5        262.66        272.62        11.34 o                         
   7  -7   5        543.05        596.73        19.47 o                         
   8  -7   5         29.42         30.35         1.62 o                         
   9  -7   5          0.88         -0.02         0.56 o                         
  10  -7   5          3.50          3.92         1.23 o                         
  11  -7   5         39.66         43.67         7.93 o                         
  12  -7   5          4.77          4.90         2.04 o                         
  13  -7   5          0.32         -1.21         1.21 o                         
  -9  -6   5          2.19          1.26         1.34 o                         
  -8  -6   5         15.23         14.72         1.88 o                         
  -7  -6   5         67.69         69.34         3.54 o                         
  -6  -6   5          0.08          0.09         0.92 o                         
  -5  -6   5         58.70         55.16         2.21 o                         
  -4  -6   5         17.50         12.10         1.02 o                         
  -3  -6   5        219.43        182.97         4.56 o                         
  -2  -6   5        364.90        388.92         7.52 o                         
  -1  -6   5          0.56          1.73         0.72 o                         
   0  -6   5        215.96        196.39         4.14 o                         
   1  -6   5        270.42        246.56         4.33 o                         
   2  -6   5         84.21         78.96         2.18 o                         
   3  -6   5       2870.93       2857.68        48.37 o                         
   4  -6   5        709.81        720.88        14.93 o                         
   5  -6   5       1253.38       1240.43        30.49 o                         
   6  -6   5         59.59         58.92         2.15 o                         
   7  -6   5         18.04         13.14         1.18 o                         
   8  -6   5          0.50          1.01         0.83 o                         
   9  -6   5        276.35        273.51         9.19 o                         
  10  -6   5        305.33        259.24        10.25 o                         
  11  -6   5          0.03         -0.55         1.12 o                         
  12  -6   5          4.62          5.98         1.66 o                         
  13  -6   5         92.11         89.66         4.65 o                         
  -9  -5   5          0.19         -0.80         1.01 o                         
  -8  -5   5         24.20         27.25         2.38 o                         
  -7  -5   5        154.87        140.18         6.81 o                         
  -6  -5   5        406.64        384.25         5.98 o                         
  -5  -5   5         52.62         52.87         1.86 o                         
  -4  -5   5        456.31        426.96         8.20 o                         
  -3  -5   5         67.07         63.01         2.41 o                         
  -2  -5   5        851.53        928.39        15.80 o                         
  -1  -5   5         47.91         18.61         1.08 o                         
   0  -5   5       6975.79       6925.55        92.91 o                         
   1  -5   5        762.44        759.34        12.96 o                         
   2  -5   5        517.78        546.67        11.13 o                         
   3  -5   5       2261.26       2430.77        59.51 o                         
   4  -5   5          2.07          0.53         0.52 o                         
   5  -5   5        128.04        112.14         4.03 o                         
   6  -5   5          0.17          1.12         0.70 o                         
   7  -5   5        181.16        149.67         6.07 o                         
   8  -5   5        161.91        140.46         5.37 o                         
   9  -5   5          0.12         -0.46         0.58 o                         
  10  -5   5         59.72         57.22         2.12 o                         
  11  -5   5          6.86          7.53         1.74 o                         
  12  -5   5         10.89         11.52         1.73 o                         
  13  -5   5          1.48          1.17         1.24 o                         
 -10  -4   5         31.90         35.97         3.35 o                         
  -9  -4   5         51.27         46.59         3.65 o                         
  -8  -4   5          6.21          4.41         1.31 o                         
  -7  -4   5         73.88         64.27         2.41 o                         
  -6  -4   5         93.09         94.83         2.44 o                         
  -5  -4   5         36.59         33.14         1.99 o                         
  -4  -4   5         58.94         50.68         2.39 o                         
  -3  -4   5        288.50        310.61         7.96 o                         
  -2  -4   5         88.70         82.30         2.36 o                         
  -1  -4   5        891.15        962.28        14.32 o                         
   0  -4   5       1345.25       1417.16        15.99 o                         
   1  -4   5       2173.30       2101.26        35.99 o                         
   2  -4   5         67.32         49.38         1.45 o                         
   3  -4   5         27.30         17.35         0.81 o                         
   4  -4   5       1369.86       1501.60        39.25 o                         
   5  -4   5       1305.36       1217.47        32.33 o                         
   6  -4   5        154.28        163.46         6.56 o                         
   7  -4   5        104.25        110.41         4.50 o                         
   8  -4   5        305.69        282.83        10.98 o                         
   9  -4   5         73.04         71.32         2.24 o                         
  10  -4   5        219.27        197.43         9.24 o                         
  11  -4   5        421.94        389.91        20.14 o                         
  12  -4   5          2.43          1.53         1.06 o                         
  13  -4   5          0.04         -1.14         1.14 o                         
 -11  -3   5         13.81         13.04         1.92 o                         
 -10  -3   5         14.02         11.59         1.95 o                         
  -9  -3   5          0.34          1.12         1.11 o                         
  -8  -3   5        454.90        449.31        15.24 o                         
  -7  -3   5         30.52         25.65         1.39 o                         
  -6  -3   5         14.18         11.94         1.20 o                         
  -5  -3   5         89.52         95.84         3.27 o                         
  -4  -3   5         93.61         79.81         2.97 o                         
  -3  -3   5        527.14        565.54        11.17 o                         
  -2  -3   5         49.76         56.28         1.52 o                         
  -1  -3   5       1659.56       1918.64        26.26 o                         
   0  -3   5        698.98        734.61         7.53 o                         
   1  -3   5        161.20        112.01         1.80 o                         
   2  -3   5       3056.65       3416.36        46.20 o                         
   3  -3   5        136.95        136.12         3.21 o                         
   4  -3   5        142.74        134.17         2.74 o                         
   5  -3   5         81.28         76.02         2.03 o                         
   6  -3   5         65.11         67.16         2.10 o                         
   7  -3   5         36.27         43.14         1.85 o                         
   8  -3   5        105.50        112.10         3.23 o                         
   9  -3   5        104.92         89.59         2.45 o                         
  10  -3   5          8.42          7.14         1.33 o                         
  11  -3   5         78.74         66.68         3.69 o                         
  12  -3   5         27.47         26.91         1.98 o                         
  13  -3   5         28.73         29.95         2.52 o                         
 -11  -2   5          3.85          1.12         1.15 o                         
 -10  -2   5         69.39         73.39         4.86 o                         
  -9  -2   5          0.73          0.03         1.11 o                         
  -8  -2   5         49.26         42.53         1.98 o                         
  -7  -2   5         24.12         24.53         2.17 o                         
  -6  -2   5        467.28        449.68         8.95 o                         
  -5  -2   5        186.21        223.19         5.45 o                         
  -4  -2   5       3743.00       3895.96        44.93 o                         
  -3  -2   5       1815.89       2055.50        32.06 o                         
  -2  -2   5         13.73         36.79         1.21 o                         
  -1  -2   5         27.93         17.96         0.67 o                         
   0  -2   5       1705.04       1954.48        20.92 o                         
   1  -2   5       2603.72       2628.21        31.42 o                         
   2  -2   5       1395.56       1470.94        18.30 o                         
   3  -2   5       1482.69       1425.20        16.65 o                         
   4  -2   5        199.84        252.34         6.10 o                         
   5  -2   5        364.41        376.49         7.33 o                         
   6  -2   5         87.42        102.68         2.74 o                         
   7  -2   5        587.52        594.98        17.35 o                         
   8  -2   5        576.49        576.72        15.31 o                         
   9  -2   5        140.38        121.34         2.93 o                         
  10  -2   5         45.14         40.92         2.62 o                         
  11  -2   5         68.09         70.62         4.16 o                         
  12  -2   5          0.33         -0.55         0.97 o                         
  13  -2   5         28.87         38.21         3.91 o                         
 -12  -1   5         46.82         54.17         4.10 o                         
 -11  -1   5          3.34          4.34         1.46 o                         
 -10  -1   5        216.96        232.64         8.00 o                         
  -9  -1   5        210.55        201.57         4.48 o                         
  -8  -1   5        275.67        271.57         5.20 o                         
  -7  -1   5        428.25        419.98        10.90 o                         
  -6  -1   5        542.58        537.99         9.85 o                         
  -5  -1   5        131.51        180.88         6.35 o                         
  -4  -1   5        443.99        516.91        14.35 o                         
  -3  -1   5       6029.19       5991.30        43.29 o                         
  -2  -1   5        920.86        915.12        14.85 o                         
  -1  -1   5       1954.67       2224.98        40.59 o                         
   0  -1   5         61.81         82.29         1.94 o                         
   1  -1   5         29.47         55.35         1.57 o                         
   2  -1   5         23.00         24.87         1.13 o                         
   3  -1   5        344.38        380.25         5.94 o                         
   4  -1   5        657.38        624.97        14.33 o                         
   5  -1   5        965.42        959.89        18.24 o                         
   6  -1   5         75.70         67.58         2.29 o                         
   7  -1   5        177.67        153.82         4.10 o                         
   8  -1   5        220.06        216.51         7.89 o                         
   9  -1   5        148.15        127.87         4.30 o                         
  10  -1   5        432.00        428.23        20.02 o                         
  11  -1   5          1.16          0.41         0.66 o                         
  12  -1   5         17.12         13.66         1.71 o                         
 -12   0   5          5.10          2.92         1.46 o                         
 -11   0   5        135.01        136.90         6.77 o                         
 -10   0   5          0.43         -0.27         1.00 o                         
  -9   0   5        526.96        524.15         8.20 o                         
  -8   0   5        753.77        700.16        33.67 o                         
  -7   0   5         97.48         87.52         5.13 o                         
  -6   0   5         23.91         18.67         1.91 o                         
  -5   0   5       1609.31       1703.82        29.53 o                         
  -4   0   5        867.63       1002.00        14.88 o                         
  -3   0   5         85.71         96.90         1.71 o                         
  -2   0   5       1796.68       2053.40        25.82 o                         
  -1   0   5       1825.14       2007.45        24.97 o                         
   0   0   5        648.62        759.97        11.85 o                         
   1   0   5         25.85         46.60         1.55 o                         
   2   0   5        110.22        114.30         1.88 o                         
   3   0   5         38.82         31.26         0.97 o                         
   4   0   5        731.48        687.85         9.19 o                         
   5   0   5        468.16        546.66         8.29 o                         
   6   0   5          0.92          6.26         0.94 o                         
   7   0   5        546.50        539.22         9.87 o                         
   8   0   5        126.73        109.23         3.37 o                         
   9   0   5        179.89        150.22         9.46 o                         
  10   0   5          9.54          7.03         1.17 o                         
  11   0   5          3.71          3.10         1.09 o                         
  12   0   5         11.31         14.94         1.94 o                         
 -13   1   5         47.57         51.27         3.93 o                         
 -12   1   5         52.17         69.44         4.48 o                         
 -11   1   5         63.65         62.04         4.61 o                         
 -10   1   5         94.07         98.62         4.09 o                         
  -9   1   5        205.85        205.50         5.02 o                         
  -8   1   5        454.59        396.88        15.90 o                         
  -7   1   5        104.39        102.12         5.34 o                         
  -6   1   5        110.43         77.83         5.55 o                         
  -5   1   5       4116.12       4776.20        80.77 o                         
  -4   1   5       1081.68       1269.30        20.91 o                         
  -3   1   5       1275.70       1602.09        14.51 o                         
  -2   1   5       2066.13       2103.03        22.67 o                         
  -1   1   5         19.82         19.47         1.15 o                         
   0   1   5         75.85         67.42         2.01 o                         
   1   1   5       2764.86       2867.56        21.85 o                         
   2   1   5         18.83         14.30         0.64 o                         
   3   1   5        169.12        147.40         2.46 o                         
   4   1   5        279.57        298.22         5.07 o                         
   5   1   5        202.25        238.46         4.01 o                         
   6   1   5        538.56        505.43        12.09 o                         
   7   1   5          0.16          2.77         0.88 o                         
   8   1   5         20.69         21.15         1.41 o                         
   9   1   5          1.88          1.32         1.06 o                         
  10   1   5        335.76        265.90         9.64 o                         
  11   1   5          0.08         -0.90         1.08 o                         
 -13   2   5         31.95         30.23         5.71 o                         
 -12   2   5         25.43         27.01         2.09 o                         
 -11   2   5         63.09         57.27         2.95 o                         
 -10   2   5        272.52        284.57         6.04 o                         
  -9   2   5        631.79        641.77        17.42 o                         
  -8   2   5        461.41        477.28        14.67 o                         
  -7   2   5        331.96        342.31        10.24 o                         
  -6   2   5       2239.62       2597.49        64.44 o                         
  -5   2   5       3144.32       3505.86        79.59 o                         
  -4   2   5        805.53        728.53        11.23 o                         
  -3   2   5        305.68        250.27         3.00 o                         
  -2   2   5        110.87        170.52         2.32 o                         
  -1   2   5        942.38        977.88        11.08 o                         
   0   2   5       2589.78       2573.51        25.47 o                         
   1   2   5       3819.59       4338.91        35.94 o                         
   2   2   5        172.59        129.27         2.25 o                         
   3   2   5       1535.59       1572.87        16.48 o                         
   4   2   5        815.40        855.97        12.12 o                         
   5   2   5        165.60        166.66         3.32 o                         
   6   2   5        343.99        370.63         8.68 o                         
   7   2   5         66.76         53.13         2.12 o                         
   8   2   5        120.03         95.25         8.75 o                         
   9   2   5          0.20          0.00         1.25 o                         
  10   2   5          9.00          7.00         1.29 o                         
  11   2   5          2.95          3.50         1.64 o                         
 -13   3   5         79.05         93.42         3.95 o                         
 -12   3   5          8.01          6.46         1.41 o                         
 -11   3   5        281.31        277.14        10.02 o                         
 -10   3   5          0.46          0.75         1.20 o                         
  -9   3   5        522.17        566.78        22.96 o                         
  -8   3   5        118.31        108.97         6.05 o                         
  -7   3   5          3.23          3.06         0.84 o                         
  -6   3   5       2265.67       2711.17        56.94 o                         
  -5   3   5        118.83        129.86         2.58 o                         
  -4   3   5       1285.33       1317.30        16.76 o                         
  -3   3   5        336.66        367.20         4.19 o                         
  -2   3   5        139.60        146.35         2.11 o                         
  -1   3   5        717.85        773.83         7.49 o                         
   0   3   5        144.57        159.60         2.36 o                         
   1   3   5         24.72         17.95         0.86 o                         
   2   3   5         77.94         69.93         1.86 o                         
   3   3   5       1153.17       1140.37        13.58 o                         
   4   3   5         24.64         27.10         1.46 o                         
   5   3   5          2.01         -0.13         0.61 o                         
   6   3   5        231.83        226.78         5.91 o                         
   7   3   5         17.10         17.73         1.40 o                         
   8   3   5        205.85        185.64        12.05 o                         
   9   3   5         24.07         24.47         2.27 o                         
  10   3   5         76.33         81.46         5.39 o                         
 -13   4   5         35.05         41.30         3.17 o                         
 -12   4   5         18.10         19.87         2.66 o                         
 -11   4   5        338.77        345.69         9.80 o                         
 -10   4   5        156.91        146.82         4.27 o                         
  -9   4   5          3.86         -0.66         1.77 o                         
  -8   4   5        284.88        331.68         8.02 o                         
  -7   4   5       1373.40       1529.61        18.77 o                         
  -6   4   5         73.95         93.01         2.68 o                         
  -5   4   5        288.98        332.15         5.86 o                         
  -4   4   5        673.46        755.11         9.75 o                         
  -3   4   5          1.42          3.20         0.59 o                         
  -2   4   5          5.09         13.27         0.66 o                         
  -1   4   5        127.02        127.67         2.50 o                         
   0   4   5        558.81        574.66         9.08 o                         
   1   4   5       2371.47       2755.34        33.15 o                         
   2   4   5       1717.99       1778.78        21.46 o                         
   3   4   5          0.01         -0.32         0.73 o                         
   4   4   5          5.66          5.74         0.89 o                         
   5   4   5        122.14        130.22         2.80 o                         
   6   4   5        386.37        377.80        12.49 o                         
   7   4   5         24.20         16.24         1.97 o                         
   8   4   5          0.19          1.03         0.89 o                         
   9   4   5          0.24          0.90         1.32 o                         
 -14   5   5          1.80          2.88         1.30 o                         
 -13   5   5         39.57         43.06         5.14 o                         
 -12   5   5          2.87          4.03         1.57 o                         
 -11   5   5         56.44         50.70         3.43 o                         
 -10   5   5          4.77          5.53         0.92 o                         
  -9   5   5         10.49         10.09         1.33 o                         
  -8   5   5        434.53        443.41         8.76 o                         
  -7   5   5        283.96        338.10         7.66 o                         
  -6   5   5        148.16        117.27         3.33 o                         
  -5   5   5        250.28        211.69         3.77 o                         
  -4   5   5        636.70        633.65         9.76 o                         
  -3   5   5        855.07        890.25        18.94 o                         
  -2   5   5        746.47        918.63         9.99 o                         
  -1   5   5        166.01        203.13         3.32 o                         
   0   5   5        665.05        722.20        10.51 o                         
   1   5   5       1041.53       1126.30        14.11 o                         
   2   5   5        217.26        244.92         5.68 o                         
   3   5   5        789.05        841.66        14.77 o                         
   4   5   5        414.56        376.01         6.78 o                         
   5   5   5         92.21         95.08         2.59 o                         
   6   5   5         23.53         25.87         2.40 o                         
   7   5   5          1.83          0.41         0.88 o                         
   8   5   5        106.60        115.99         7.32 o                         
   9   5   5         22.99         27.29         4.40 o                         
 -14   6   5          1.94          4.36         2.21 o                         
 -13   6   5         92.35        115.83         6.18 o                         
 -12   6   5          1.26          0.96         1.86 o                         
 -11   6   5         91.54        101.33         6.11 o                         
 -10   6   5         11.86         11.40         1.25 o                         
  -9   6   5       1059.71       1071.86        13.24 o                         
  -8   6   5         40.53         27.98         1.99 o                         
  -7   6   5         67.91         74.88         2.88 o                         
  -6   6   5        696.40        762.77        11.17 o                         
  -5   6   5        862.14        837.31        14.79 o                         
  -4   6   5        209.43        265.67         7.30 o                         
  -3   6   5         19.34         27.59         1.30 o                         
  -2   6   5        149.96        166.59         3.94 o                         
  -1   6   5        267.42        268.90         5.90 o                         
   0   6   5        541.65        597.38         8.97 o                         
   1   6   5         16.52         16.03         1.33 o                         
   2   6   5          7.72         10.31         1.50 o                         
   3   6   5          9.26         10.63         0.82 o                         
   4   6   5        246.79        230.44         6.00 o                         
   5   6   5        382.42        348.49        13.67 o                         
   6   6   5         41.51         41.49         3.92 o                         
   7   6   5         22.52         17.27         1.48 o                         
   8   6   5          2.74          2.56         0.65 o                         
 -14   7   5        100.48        129.72         4.66 o                         
 -13   7   5         24.01         26.10         5.45 o                         
 -12   7   5         25.05         29.94         2.75 o                         
 -11   7   5          9.31          9.36         2.02 o                         
 -10   7   5         37.81         31.34         1.81 o                         
  -9   7   5        424.87        436.68         6.53 o                         
  -8   7   5         92.76         94.24         3.27 o                         
  -7   7   5         87.74         97.91         3.08 o                         
  -6   7   5         91.55         94.35         3.16 o                         
  -5   7   5        441.04        406.17        15.14 o                         
  -4   7   5        140.24        129.91         3.60 o                         
  -3   7   5        131.52        124.31         2.95 o                         
  -2   7   5        199.56        208.21         5.86 o                         
  -1   7   5         69.87         56.41         2.42 o                         
   0   7   5        307.56        319.54         6.94 o                         
   1   7   5       1321.88       1430.49        35.91 o                         
   2   7   5          2.76          3.45         0.62 o                         
   3   7   5          0.17          1.52         0.62 o                         
   4   7   5        103.06        110.15         5.10 o                         
   5   7   5         15.21         20.38         1.58 o                         
   6   7   5         46.37         47.53         2.85 o                         
   7   7   5          9.53          6.63         1.21 o                         
 -14   8   5         23.78         33.96         2.29 o                         
 -13   8   5         53.59         53.55         2.97 o                         
 -12   8   5         27.63         31.23         2.92 o                         
 -11   8   5         77.96         61.82         4.11 o                         
 -10   8   5          2.67          1.81         1.26 o                         
  -9   8   5       1244.22       1307.30        29.14 o                         
  -8   8   5        123.86        116.97         3.09 o                         
  -7   8   5        567.55        561.69        18.63 o                         
  -6   8   5        154.73        150.96         5.64 o                         
  -5   8   5          1.34          1.38         0.98 o                         
  -4   8   5        131.03        131.42         3.61 o                         
  -3   8   5        342.43        331.12         5.75 o                         
  -2   8   5         16.72         26.06         1.85 o                         
  -1   8   5         89.04         86.07         3.24 o                         
   0   8   5        315.74        307.09         3.93 o                         
   1   8   5         40.36         39.44         1.65 o                         
   2   8   5        319.77        336.45         6.60 o                         
   3   8   5        175.66        159.86         5.60 o                         
   4   8   5          0.09         -0.13         0.80 o                         
   5   8   5         20.60         17.39         1.37 o                         
   6   8   5          2.78          2.05         0.80 o                         
 -14   9   5         17.30         23.67         3.33 o                         
 -13   9   5         13.84         14.61         1.60 o                         
 -12   9   5          0.21         -0.13         1.55 o                         
 -11   9   5         14.18         17.92         2.12 o                         
 -10   9   5         40.25         42.00         3.16 o                         
  -9   9   5         29.93         22.26         2.38 o                         
  -8   9   5         57.94         71.61         2.34 o                         
  -7   9   5        505.90        512.59         8.77 o                         
  -6   9   5        180.13        180.57         3.34 o                         
  -5   9   5          0.39         -0.12         0.67 o                         
  -4   9   5         31.27         27.98         1.29 o                         
  -3   9   5        508.43        536.36         5.71 o                         
  -2   9   5        104.96        100.91         2.18 o                         
  -1   9   5        557.54        548.81         5.81 o                         
   0   9   5        103.69         94.93         2.36 o                         
   1   9   5        101.72        115.00         3.61 o                         
   2   9   5        112.23        113.88         4.51 o                         
   3   9   5        119.54        118.03         3.57 o                         
   4   9   5         11.92         10.75         0.90 o                         
   5   9   5          3.17          1.47         1.26 o                         
 -13  10   5        148.22        185.26         7.44 o                         
 -12  10   5         54.30         67.17         4.77 o                         
 -11  10   5        291.62        282.95         9.47 o                         
 -10  10   5         83.64         95.91         5.38 o                         
  -9  10   5          3.80          6.38         1.75 o                         
  -8  10   5          0.05         -0.58         0.92 o                         
  -7  10   5        245.66        214.48         4.83 o                         
  -6  10   5         12.94         10.33         0.89 o                         
  -5  10   5          0.52         -0.52         0.71 o                         
  -4  10   5          2.53          2.49         0.64 o                         
  -3  10   5         42.87         42.68         1.57 o                         
  -2  10   5         87.17         71.34         2.20 o                         
  -1  10   5         31.03         32.03         1.51 o                         
   0  10   5         39.98         51.19         2.41 o                         
   1  10   5         13.29         17.77         1.32 o                         
   2  10   5          0.07         -0.21         0.69 o                         
   3  10   5         27.41         34.58         1.74 o                         
   4  10   5          4.07          4.34         1.06 o                         
 -13  11   5          7.51         12.14         1.79 o                         
 -12  11   5          0.76          2.67         2.10 o                         
 -11  11   5         23.70         23.29         2.20 o                         
 -10  11   5         12.82         12.91         1.91 o                         
  -9  11   5        127.97        145.10         4.40 o                         
  -8  11   5         55.40         53.96         2.36 o                         
  -7  11   5        110.56        102.14         3.31 o                         
  -6  11   5         11.48         13.23         1.15 o                         
  -5  11   5        208.91        198.03         4.49 o                         
  -4  11   5          0.37          0.49         0.84 o                         
  -3  11   5        105.18        116.07         3.01 o                         
  -2  11   5         30.16         22.68         1.30 o                         
  -1  11   5        259.60        278.21         9.71 o                         
   0  11   5         11.04         12.89         1.08 o                         
   1  11   5          0.72          1.07         0.61 o                         
   2  11   5          3.11          3.83         0.85 o                         
 -12  12   5          5.20          3.12         0.99 o                         
 -11  12   5         54.23         51.44         3.21 o                         
 -10  12   5         33.35         30.66         3.37 o                         
  -9  12   5         22.06         18.45         1.47 o                         
  -8  12   5          3.68          3.87         0.79 o                         
  -7  12   5        166.38        167.58         3.90 o                         
  -6  12   5          0.16         -0.31         0.81 o                         
  -5  12   5         53.75         48.26         2.19 o                         
  -4  12   5         10.53         13.70         1.05 o                         
  -3  12   5         12.47          9.34         0.91 o                         
  -2  12   5          2.82          4.52         0.70 o                         
  -1  12   5          1.76          0.38         0.61 o                         
   0  12   5          0.08          1.23         0.56 o                         
 -11  13   5         12.40         15.99         4.04 o                         
 -10  13   5          6.71          3.67         1.11 o                         
  -9  13   5        100.64         98.16         2.98 o                         
  -8  13   5         30.18         30.39         1.51 o                         
  -7  13   5         13.21         13.90         1.03 o                         
  -6  13   5          5.79          5.37         0.87 o                         
  -5  13   5        175.93        168.59         3.68 o                         
  -4  13   5         10.48          9.21         0.96 o                         
  -3  13   5         24.18         22.37         1.13 o                         
  -2  13   5          3.92          2.80         0.59 o                         
  -8  14   5          1.34          2.12         0.83 o                         
  -7  14   5          5.43          8.13         0.75 o                         
  -6  14   5         38.97         42.34         1.59 o                         
  -5  14   5          5.65          6.10         0.89 o                         
   4 -14   6        161.48        205.06         6.36 o                         
   5 -14   6          6.53          5.38         0.77 o                         
   6 -14   6          1.94         -0.03         0.86 o                         
   7 -14   6          0.64          0.22         0.87 o                         
   8 -14   6         39.56         39.75         2.13 o                         
   1 -13   6          4.26          4.39         0.64 o                         
   2 -13   6         41.70         47.60         1.94 o                         
   3 -13   6         26.92         24.04         1.32 o                         
   4 -13   6         13.43         15.27         0.97 o                         
   5 -13   6          1.38          2.11         0.64 o                         
   6 -13   6         58.77         64.12         1.92 o                         
   7 -13   6        110.42        117.08         2.71 o                         
   8 -13   6          0.50         -0.19         0.53 o                         
   9 -13   6         12.82         12.75         0.87 o                         
  10 -13   6         24.82         28.01         1.65 o                         
  -1 -12   6          6.25          7.56         0.77 o                         
   0 -12   6          9.38         10.70         0.84 o                         
   1 -12   6          3.80          3.65         0.79 o                         
   2 -12   6         53.22         53.40         2.01 o                         
   3 -12   6          4.23          2.57         0.63 o                         
   4 -12   6         32.98         33.62         1.54 o                         
   5 -12   6         18.73         17.82         1.12 o                         
   6 -12   6         61.06         57.07         1.92 o                         
   7 -12   6         15.64         12.66         0.93 o                         
   8 -12   6          1.59          1.16         0.55 o                         
   9 -12   6        116.72        121.80         2.97 o                         
  10 -12   6          0.16          0.96         0.77 o                         
  11 -12   6          2.52          2.66         0.60 o                         
  -3 -11   6          6.92         12.06         1.85 o                         
  -2 -11   6          7.63          8.79         0.89 o                         
  -1 -11   6        144.63        152.51         3.94 o                         
   0 -11   6          5.70          6.53         0.87 o                         
   1 -11   6         38.25         40.29         1.82 o                         
   2 -11   6        140.73        136.36         3.33 o                         
   3 -11   6        151.95        152.44         3.19 o                         
   4 -11   6         49.60         45.83         1.72 o                         
   5 -11   6        121.13        106.79         2.90 o                         
   6 -11   6         73.55         66.14         2.07 o                         
   7 -11   6          0.37          0.45         0.59 o                         
   8 -11   6        335.74        287.02         6.97 o                         
   9 -11   6         86.96         85.07         2.64 o                         
  10 -11   6          0.12         -0.58         0.77 o                         
  11 -11   6          0.25          0.64         0.56 o                         
  12 -11   6         41.13         44.25         2.02 o                         
  -4 -10   6         44.77         54.19         2.09 o                         
  -3 -10   6         11.64          7.38         1.93 o                         
  -2 -10   6          0.88          2.66         0.76 o                         
  -1 -10   6         18.08         17.02         1.21 o                         
   0 -10   6        102.57         92.47         2.58 o                         
   1 -10   6         51.01         49.32         1.76 o                         
   2 -10   6          5.04          4.90         0.56 o                         
   3 -10   6         53.47         47.97         1.46 o                         
   4 -10   6        181.51        168.32         3.01 o                         
   5 -10   6         31.99         39.18         1.30 o                         
   6 -10   6        145.40        134.78         2.84 o                         
   7 -10   6         17.68         15.14         1.18 o                         
   8 -10   6         14.89         16.67         1.29 o                         
   9 -10   6        278.94        265.03         5.95 o                         
  10 -10   6         39.51         34.42         1.88 o                         
  11 -10   6         80.30         77.18         2.63 o                         
  12 -10   6          4.29          4.43         0.70 o                         
  13 -10   6         22.56         27.07         2.28 o                         
  -6  -9   6         50.69         67.82         3.88 o                         
  -5  -9   6        188.01        205.44         8.90 o                         
  -4  -9   6          5.57          4.90         1.21 o                         
  -3  -9   6        104.20         99.14         3.62 o                         
  -2  -9   6        260.13        231.14         5.49 o                         
  -1  -9   6        269.33        257.79         8.00 o                         
   0  -9   6          8.50          8.06         0.66 o                         
   1  -9   6        825.67        837.59        12.38 o                         
   2  -9   6         39.18         41.77         1.15 o                         
   3  -9   6        144.60        133.75         2.29 o                         
   4  -9   6        224.95        210.98         3.24 o                         
   5  -9   6        416.07        395.19         7.12 o                         
   6  -9   6          2.98          4.28         0.62 o                         
   7  -9   6         15.44          9.69         0.80 o                         
   8  -9   6        146.13        127.15         3.93 o                         
   9  -9   6         18.42         24.21         1.78 o                         
  10  -9   6         11.25         13.97         1.33 o                         
  11  -9   6         29.69         24.84         1.64 o                         
  12  -9   6          0.40          0.27         0.68 o                         
  13  -9   6          9.38         10.67         2.39 o                         
  -7  -8   6        190.10        218.74        11.37 o                         
  -6  -8   6          1.16          1.73         0.89 o                         
  -5  -8   6          5.83          5.66         0.92 o                         
  -4  -8   6         29.95         19.15         1.98 o                         
  -3  -8   6        155.23        164.01         4.53 o                         
  -2  -8   6         75.86         74.60         2.38 o                         
  -1  -8   6        279.45        239.84         3.83 o                         
   0  -8   6          1.63          1.48         0.74 o                         
   1  -8   6          0.25          0.83         0.71 o                         
   2  -8   6       1036.47       1053.81        15.56 o                         
   3  -8   6         30.68         24.69         1.37 o                         
   4  -8   6         19.20         18.65         1.46 o                         
   5  -8   6        118.11        131.30         3.60 o                         
   6  -8   6          1.32          1.91         0.99 o                         
   7  -8   6        907.75        869.05        24.41 o                         
   8  -8   6        120.50        120.23         4.29 o                         
   9  -8   6          5.38          3.89         0.93 o                         
  10  -8   6          9.06          7.71         1.21 o                         
  11  -8   6        355.59        344.03        11.92 o                         
  12  -8   6          9.22          6.91         2.73 o                         
  13  -8   6         24.42         24.34         2.19 o                         
  -8  -7   6         12.24         10.52         2.24 o                         
  -7  -7   6         78.75         82.05         4.66 o                         
  -6  -7   6          1.91          1.15         0.86 o                         
  -5  -7   6        102.87         94.37         4.80 o                         
  -4  -7   6         97.60         88.25         4.24 o                         
  -3  -7   6        243.69        240.22         4.29 o                         
  -2  -7   6        302.33        309.16         6.37 o                         
  -1  -7   6        463.50        440.94        10.03 o                         
   0  -7   6          3.52          0.75         0.77 o                         
   1  -7   6       1307.34       1238.07        22.05 o                         
   2  -7   6        897.35        964.81        17.18 o                         
   3  -7   6        542.63        545.20        11.87 o                         
   4  -7   6        151.10        144.89         3.51 o                         
   5  -7   6        751.42        798.60        21.12 o                         
   6  -7   6         86.22         74.33         2.72 o                         
   7  -7   6        154.83        141.32         4.99 o                         
   8  -7   6         26.81         24.45         1.31 o                         
   9  -7   6         28.62         34.16         1.54 o                         
  10  -7   6          0.39         -0.32         1.68 o                         
  11  -7   6          0.74          1.65         0.97 o                         
  12  -7   6         17.19         20.87         2.88 o                         
  13  -7   6         29.35         29.08         2.25 o                         
  -8  -6   6        152.84        164.00         9.46 o                         
  -7  -6   6          6.74          4.54         1.20 o                         
  -6  -6   6          1.50         -0.95         0.95 o                         
  -5  -6   6         26.59         19.20         1.25 o                         
  -4  -6   6         11.34         12.25         0.99 o                         
  -3  -6   6         57.21         44.65         2.60 o                         
  -2  -6   6         27.92         34.39         2.06 o                         
  -1  -6   6         90.00         86.30         2.72 o                         
   0  -6   6       1097.15       1113.85        21.41 o                         
   1  -6   6          6.70         11.15         0.88 o                         
   2  -6   6       1035.37       1026.02        19.20 o                         
   3  -6   6        883.28        831.80        20.91 o                         
   4  -6   6        461.12        493.77        12.01 o                         
   5  -6   6        123.45        137.20         3.28 o                         
   6  -6   6         47.83         49.03         1.77 o                         
   7  -6   6        862.80        863.04        33.58 o                         
   8  -6   6        325.99        286.36        12.40 o                         
   9  -6   6        243.35        231.04         7.90 o                         
  10  -6   6        148.96        125.55         4.86 o                         
  11  -6   6        176.60        159.33         7.04 o                         
  12  -6   6         12.58         11.12         1.84 o                         
  13  -6   6        113.00        110.62         4.87 o                         
  -9  -5   6          0.76         -0.83         0.83 o                         
  -8  -5   6         21.56         19.00         2.01 o                         
  -7  -5   6         48.83         40.56         2.70 o                         
  -6  -5   6        257.19        251.30         4.86 o                         
  -5  -5   6         71.04         70.00         2.16 o                         
  -4  -5   6          1.51          2.78         0.99 o                         
  -3  -5   6          6.34         12.48         1.15 o                         
  -2  -5   6         88.32         82.01         2.57 o                         
  -1  -5   6          2.54          6.21         0.75 o                         
   0  -5   6         63.71        105.15         2.20 o                         
   1  -5   6          6.94         14.18         0.89 o                         
   2  -5   6        894.60        993.17        13.04 o                         
   3  -5   6         19.58         29.10         1.20 o                         
   4  -5   6        830.19        884.65        24.35 o                         
   5  -5   6        262.16        280.97         9.39 o                         
   6  -5   6        323.75        297.19        12.22 o                         
   7  -5   6        139.42        133.03         5.54 o                         
   8  -5   6        269.57        250.43        10.44 o                         
   9  -5   6         56.43         43.74         1.76 o                         
  10  -5   6          1.16          1.11         1.73 o                         
  11  -5   6         12.81          7.30         1.63 o                         
  12  -5   6          6.17          5.17         1.74 o                         
  13  -5   6         17.25         13.87         2.00 o                         
 -10  -4   6         27.65         31.81         3.35 o                         
  -9  -4   6          8.77          9.27         1.85 o                         
  -8  -4   6         36.68         31.50         2.75 o                         
  -7  -4   6         19.48         17.04         1.89 o                         
  -6  -4   6         39.24         34.77         1.52 o                         
  -5  -4   6        151.57        143.31         4.39 o                         
  -4  -4   6         69.47         61.94         2.50 o                         
  -3  -4   6        111.72         98.58         3.01 o                         
  -2  -4   6        801.82        979.37        12.85 o                         
  -1  -4   6       1079.77       1175.82        15.14 o                         
   0  -4   6       1042.14       1072.69        12.79 o                         
   1  -4   6         14.50         30.47         0.98 o                         
   2  -4   6         44.83         44.90         1.25 o                         
   3  -4   6        160.43        195.27         5.22 o                         
   4  -4   6       2327.10       2313.17        53.55 o                         
   5  -4   6        918.84        967.36        31.34 o                         
   6  -4   6         10.77          9.59         0.91 o                         
   7  -4   6         49.94         49.50         2.31 o                         
   8  -4   6         84.59         70.13         3.16 o                         
   9  -4   6        401.49        374.11        11.58 o                         
  10  -4   6        379.48        292.77         9.13 o                         
  11  -4   6        110.43         93.85         5.40 o                         
  12  -4   6         15.76         11.76         2.43 o                         
  13  -4   6         51.73         51.54         3.57 o                         
 -11  -3   6         41.51         51.00         5.03 o                         
 -10  -3   6         96.62         99.61         5.01 o                         
  -9  -3   6          4.61          5.71         1.49 o                         
  -8  -3   6        176.03        178.04         6.13 o                         
  -7  -3   6          5.76          5.64         0.69 o                         
  -6  -3   6        193.19        192.15         5.20 o                         
  -5  -3   6        344.87        329.10         6.85 o                         
  -4  -3   6         17.70         10.89         1.21 o                         
  -3  -3   6         68.65         91.92         2.73 o                         
  -2  -3   6         23.25         16.47         0.99 o                         
  -1  -3   6        177.36        190.33         2.84 o                         
   0  -3   6         55.70         45.78         1.13 o                         
   1  -3   6        119.80        157.70         2.32 o                         
   2  -3   6       1939.59       2252.09        29.40 o                         
   3  -3   6         22.01         31.76         0.96 o                         
   4  -3   6         26.45         31.80         1.36 o                         
   5  -3   6        162.87        168.42         4.59 o                         
   6  -3   6        181.37        151.99         4.81 o                         
   7  -3   6         11.84         12.52         1.07 o                         
   8  -3   6        218.96        230.43         8.39 o                         
   9  -3   6        432.29        414.80         9.99 o                         
  10  -3   6          0.74          1.50         1.16 o                         
  11  -3   6         95.01         82.06         5.15 o                         
  12  -3   6         42.34         39.50         3.04 o                         
  13  -3   6         12.86         20.55         3.14 o                         
 -11  -2   6          2.99          3.93         1.86 o                         
 -10  -2   6         62.62         61.23         4.23 o                         
  -9  -2   6         51.50         51.08         3.32 o                         
  -8  -2   6        108.73        101.66         3.06 o                         
  -7  -2   6        460.03        457.54        15.11 o                         
  -6  -2   6        191.43        196.23         5.56 o                         
  -5  -2   6        311.78        299.39         8.03 o                         
  -4  -2   6         10.56         18.50         1.65 o                         
  -3  -2   6       1817.94       2186.55        23.91 o                         
  -2  -2   6        505.41        489.36         5.94 o                         
  -1  -2   6        241.72        247.24         3.59 o                         
   0  -2   6        588.74        600.09         8.22 o                         
   1  -2   6       2364.55       2548.22        23.05 o                         
   2  -2   6       2387.44       2406.48        17.57 o                         
   3  -2   6        312.42        321.40         4.74 o                         
   4  -2   6        414.47        445.69        10.97 o                         
   5  -2   6         33.17         26.09         1.32 o                         
   6  -2   6        170.41        177.17         4.14 o                         
   7  -2   6        257.05        248.28         6.72 o                         
   8  -2   6        244.83        235.73         5.33 o                         
   9  -2   6          0.40          0.18         0.66 o                         
  10  -2   6         48.44         45.72         3.40 o                         
  11  -2   6        334.87        291.62        10.16 o                         
  12  -2   6          9.41          4.65         1.08 o                         
 -12  -1   6          0.83         -0.14         0.91 o                         
 -11  -1   6          0.26         -0.18         1.20 o                         
 -10  -1   6          2.13          3.24         1.30 o                         
  -9  -1   6          4.27          4.04         1.10 o                         
  -8  -1   6       1169.39       1163.07        14.61 o                         
  -7  -1   6        105.97        132.94         5.41 o                         
  -6  -1   6         73.23         77.46         3.55 o                         
  -5  -1   6        439.44        503.98        10.64 o                         
  -4  -1   6         45.88         25.43         1.38 o                         
  -3  -1   6        276.22        277.21         4.25 o                         
  -2  -1   6       1022.87       1075.02        12.44 o                         
  -1  -1   6          9.63         12.13         0.58 o                         
   0  -1   6        349.49        366.42         3.90 o                         
   1  -1   6       1360.33       1522.08        20.71 o                         
   2  -1   6        981.98       1111.69        13.71 o                         
   3  -1   6        105.21        100.77         1.87 o                         
   4  -1   6         40.35         36.34         1.24 o                         
   5  -1   6         13.72         14.35         1.11 o                         
   6  -1   6         53.48         61.76         2.68 o                         
   7  -1   6         27.44         24.13         1.69 o                         
   8  -1   6        251.70        251.24         7.97 o                         
   9  -1   6         10.96         10.76         1.50 o                         
  10  -1   6          0.86         -0.36         1.00 o                         
  11  -1   6         20.91         18.27         1.90 o                         
  12  -1   6         68.83         78.06         5.55 o                         
 -12   0   6         36.69         48.27         3.34 o                         
 -11   0   6         45.18         48.88         3.90 o                         
 -10   0   6          2.89          2.40         1.04 o                         
  -9   0   6         34.04         30.84         1.71 o                         
  -8   0   6         23.95         24.22         2.91 o                         
  -7   0   6        335.38        364.22        15.06 o                         
  -6   0   6        213.85        222.74         8.84 o                         
  -5   0   6        195.83        189.14         5.06 o                         
  -4   0   6        288.61        292.60         6.89 o                         
  -3   0   6        566.12        585.36         6.38 o                         
  -2   0   6       1791.72       1856.52        17.11 o                         
  -1   0   6       1089.53       1322.13        17.13 o                         
   0   0   6      16405.82      13841.61       180.52 o                         
   1   0   6       1356.12       1541.14        12.11 o                         
   2   0   6        999.90       1004.71        17.07 o                         
   3   0   6         28.90         40.97         1.30 o                         
   4   0   6       1587.78       1659.87        33.60 o                         
   5   0   6        502.43        511.53         7.64 o                         
   6   0   6          8.31          7.52         1.00 o                         
   7   0   6        626.28        615.40        16.48 o                         
   8   0   6        161.14        166.32         5.50 o                         
   9   0   6        157.39        142.66         5.68 o                         
  10   0   6         32.14         25.34         2.16 o                         
  11   0   6         13.47          9.97         2.06 o                         
  12   0   6          7.67          6.34         2.00 o                         
 -13   1   6         10.74         12.40         1.81 o                         
 -12   1   6        403.34        494.16        13.44 o                         
 -11   1   6         38.10         50.44         3.07 o                         
 -10   1   6        698.37        709.78        11.98 o                         
  -9   1   6         19.86         15.12         1.47 o                         
  -8   1   6         71.66         85.88         6.57 o                         
  -7   1   6        138.72        137.57         8.05 o                         
  -6   1   6       1265.53       1294.90        61.26 o                         
  -5   1   6        360.33        373.25         8.14 o                         
  -4   1   6        379.06        449.24         6.32 o                         
  -3   1   6       2278.60       2801.80        29.79 o                         
  -2   1   6       1901.38       2065.47        17.77 o                         
  -1   1   6       1351.53       1513.66        23.73 o                         
   0   1   6        125.62        148.70         1.98 o                         
   1   1   6       1031.54       1131.97        10.45 o                         
   2   1   6         99.79         92.02         1.80 o                         
   3   1   6        311.85        354.26         4.74 o                         
   4   1   6        205.36        186.02         3.30 o                         
   5   1   6        119.34        108.16         2.89 o                         
   6   1   6        388.14        377.21         9.37 o                         
   7   1   6        159.00        152.98         4.49 o                         
   8   1   6        290.66        309.32        13.87 o                         
   9   1   6          2.36          1.34         1.08 o                         
  10   1   6        214.45        171.33         7.20 o                         
  11   1   6          3.38          2.66         1.19 o                         
 -13   2   6         45.88         45.43         3.81 o                         
 -12   2   6          6.73         12.58         1.73 o                         
 -11   2   6         26.65         31.51         2.07 o                         
 -10   2   6         61.81         70.46         2.96 o                         
  -9   2   6         93.16         96.21         3.67 o                         
  -8   2   6        205.62        233.31        11.09 o                         
  -7   2   6         52.13         66.01         3.46 o                         
  -6   2   6       1732.71       1934.92        31.59 o                         
  -5   2   6        186.53        208.03         5.06 o                         
  -4   2   6        223.37        215.09         3.11 o                         
  -3   2   6         91.62        129.51         2.14 o                         
  -2   2   6        263.08        249.73         2.83 o                         
  -1   2   6         99.02         98.83         1.80 o                         
   0   2   6        752.29        707.41         6.85 o                         
   1   2   6       1704.68       1997.23        20.30 o                         
   2   2   6        332.27        373.31         4.74 o                         
   3   2   6          0.54          2.97         0.56 o                         
   4   2   6       1487.09       1577.43        23.04 o                         
   5   2   6        158.21        148.49         3.37 o                         
   6   2   6        147.11        141.89         4.13 o                         
   7   2   6        180.52        181.08         6.11 o                         
   8   2   6        140.86        140.04         9.57 o                         
   9   2   6          0.84          0.74         0.88 o                         
  10   2   6         15.66         11.10         1.64 o                         
  11   2   6          0.02          0.71         1.12 o                         
 -13   3   6         23.30         23.31         2.23 o                         
 -12   3   6          0.87          1.23         1.04 o                         
 -11   3   6          8.92          6.02         1.44 o                         
 -10   3   6        210.16        238.41         6.80 o                         
  -9   3   6        680.26        727.02        23.81 o                         
  -8   3   6         11.05         11.35         1.67 o                         
  -7   3   6          0.23          1.35         1.11 o                         
  -6   3   6       1515.95       1665.42        29.06 o                         
  -5   3   6        387.70        533.95         7.65 o                         
  -4   3   6        446.01        443.15         5.29 o                         
  -3   3   6         53.98         33.64         1.14 o                         
  -2   3   6        390.32        399.98         4.53 o                         
  -1   3   6        844.52        828.54        12.72 o                         
   0   3   6        466.41        534.38         6.31 o                         
   1   3   6          7.99         11.03         0.76 o                         
   2   3   6        478.89        450.72         7.66 o                         
   3   3   6        348.08        402.36         6.43 o                         
   4   3   6         36.40         45.12         1.73 o                         
   5   3   6        132.24        154.45         3.41 o                         
   6   3   6        366.61        346.94         8.68 o                         
   7   3   6        178.11        153.79         6.65 o                         
   8   3   6        127.70        108.32         5.26 o                         
   9   3   6          0.13          0.15         1.11 o                         
  10   3   6        155.79        175.43        10.85 o                         
 -13   4   6        110.23        126.22         6.25 o                         
 -12   4   6         32.00         32.09         2.69 o                         
 -11   4   6        120.07        106.78         4.66 o                         
 -10   4   6          2.36          1.25         0.85 o                         
  -9   4   6        145.94        151.02         5.36 o                         
  -8   4   6        324.57        367.78         8.74 o                         
  -7   4   6        818.16        818.40        14.31 o                         
  -6   4   6        629.89        659.94        10.14 o                         
  -5   4   6          8.59         10.36         0.94 o                         
  -4   4   6       2378.63       2396.30        39.99 o                         
  -3   4   6        225.74        189.59         3.58 o                         
  -2   4   6          1.63          2.57         0.44 o                         
  -1   4   6        100.70        127.32         2.48 o                         
   0   4   6        360.45        392.84         5.41 o                         
   1   4   6        589.49        609.08        11.50 o                         
   2   4   6        619.67        712.74        12.40 o                         
   3   4   6         31.01         23.09         1.53 o                         
   4   4   6         79.01         75.56         3.01 o                         
   5   4   6        406.08        375.86         8.14 o                         
   6   4   6         24.01         19.34         1.66 o                         
   7   4   6          0.31          2.53         1.10 o                         
   8   4   6         18.40         21.12         2.16 o                         
   9   4   6         24.84         28.38         2.53 o                         
 -14   5   6          8.37         12.13         1.87 o                         
 -13   5   6         22.64         30.14         3.25 o                         
 -12   5   6         18.48         22.92         2.57 o                         
 -11   5   6         10.90         10.80         2.02 o                         
 -10   5   6         13.87         16.41         1.44 o                         
  -9   5   6        276.33        292.70         6.54 o                         
  -8   5   6         56.26         55.09         2.94 o                         
  -7   5   6        259.07        268.65         6.26 o                         
  -6   5   6         93.13         78.63         2.82 o                         
  -5   5   6        273.60        272.64         5.47 o                         
  -4   5   6        633.37        689.07        14.98 o                         
  -3   5   6        143.66        195.76         3.90 o                         
  -2   5   6          0.47         -0.08         0.54 o                         
  -1   5   6        313.55        334.26         5.26 o                         
   0   5   6        115.14        138.48         3.16 o                         
   1   5   6        245.07        301.52         6.52 o                         
   2   5   6        268.09        248.39         5.77 o                         
   3   5   6        471.30        517.39        13.39 o                         
   4   5   6         81.12         82.72         2.45 o                         
   5   5   6         50.62         43.23         1.89 o                         
   6   5   6        297.21        274.86         7.22 o                         
   7   5   6         88.99         82.46         3.75 o                         
   8   5   6         38.18         38.88         3.71 o                         
 -14   6   6         30.14         38.02         2.98 o                         
 -13   6   6          5.58          6.89         1.55 o                         
 -12   6   6          0.60          0.81         1.63 o                         
 -11   6   6        199.41        201.62         9.61 o                         
 -10   6   6         20.52         12.18         1.15 o                         
  -9   6   6        311.18        297.49         5.14 o                         
  -8   6   6        440.82        485.12         9.01 o                         
  -7   6   6        857.48        895.05        13.63 o                         
  -6   6   6        471.62        469.25         9.90 o                         
  -5   6   6         33.41         18.58         1.48 o                         
  -4   6   6         54.00         54.63         2.54 o                         
  -3   6   6         46.70         48.26         1.71 o                         
  -2   6   6        414.40        400.11        11.19 o                         
  -1   6   6         60.27         58.83         2.09 o                         
   0   6   6         26.41         26.89         1.77 o                         
   1   6   6         25.75         27.76         1.97 o                         
   2   6   6        179.72        156.75         5.09 o                         
   3   6   6         78.44         87.88         2.37 o                         
   4   6   6        393.77        385.12        11.58 o                         
   5   6   6        218.49        216.88        10.15 o                         
   6   6   6         16.72         18.26         1.62 o                         
   7   6   6          6.60          6.99         0.96 o                         
   8   6   6         11.92         13.97         2.73 o                         
 -14   7   6          0.64          1.95         1.33 o                         
 -13   7   6         12.61         15.68         2.28 o                         
 -12   7   6         30.87         33.01         3.77 o                         
 -11   7   6          0.27         -0.85         1.61 o                         
 -10   7   6          0.21          0.51         1.28 o                         
  -9   7   6          5.43          4.31         0.91 o                         
  -8   7   6         13.72         12.54         1.16 o                         
  -7   7   6         16.11         20.23         1.90 o                         
  -6   7   6        115.18        105.19         3.74 o                         
  -5   7   6        569.12        590.05        17.83 o                         
  -4   7   6        188.07        172.19         5.71 o                         
  -3   7   6          7.26          5.38         0.76 o                         
  -2   7   6        105.49         99.60         2.88 o                         
  -1   7   6        328.52        319.05         6.32 o                         
   0   7   6        128.19        133.17         3.92 o                         
   1   7   6        339.85        351.25         5.70 o                         
   2   7   6        169.16        156.45         3.24 o                         
   3   7   6          5.73          8.60         1.09 o                         
   4   7   6         87.25         83.45         3.22 o                         
   5   7   6         70.63         77.56         2.75 o                         
   6   7   6          2.59          2.18         0.73 o                         
   7   7   6         21.96         27.67         2.22 o                         
 -14   8   6          2.67          2.87         1.23 o                         
 -13   8   6         59.51         59.45         3.89 o                         
 -12   8   6         23.75         24.51         2.69 o                         
 -11   8   6         90.11         97.06         5.26 o                         
 -10   8   6         20.16         20.62         2.24 o                         
  -9   8   6       1296.37       1368.85        28.19 o                         
  -8   8   6         11.19          9.49         1.03 o                         
  -7   8   6         68.19         62.01         2.18 o                         
  -6   8   6         36.88         39.70         2.52 o                         
  -5   8   6        221.79        211.04         5.62 o                         
  -4   8   6          1.12         -0.90         0.91 o                         
  -3   8   6        286.27        251.69         5.37 o                         
  -2   8   6        453.72        389.16         8.07 o                         
  -1   8   6          6.56          6.25         0.63 o                         
   0   8   6        634.64        583.26         7.21 o                         
   1   8   6         94.29         88.01         2.67 o                         
   2   8   6          3.92          4.58         0.78 o                         
   3   8   6         35.21         34.56         1.74 o                         
   4   8   6         41.99         41.39         2.02 o                         
   5   8   6         31.89         33.05         2.16 o                         
   6   8   6          0.94          2.21         1.05 o                         
 -13   9   6          0.72          2.66         1.66 o                         
 -12   9   6         27.76         30.85         2.44 o                         
 -11   9   6          1.87          0.71         1.63 o                         
 -10   9   6         20.72         16.87         2.20 o                         
  -9   9   6         21.78         18.75         2.10 o                         
  -8   9   6        171.02        178.22         4.74 o                         
  -7   9   6        379.53        346.24         6.32 o                         
  -6   9   6         12.43         12.61         0.94 o                         
  -5   9   6        164.34        155.46         3.16 o                         
  -4   9   6        292.02        248.85         3.82 o                         
  -3   9   6        165.73        174.73         3.32 o                         
  -2   9   6         74.89         69.51         1.82 o                         
  -1   9   6          0.46          0.05         0.62 o                         
   0   9   6          0.34         -0.25         0.78 o                         
   1   9   6        361.97        378.83        10.96 o                         
   2   9   6         16.89         17.49         1.46 o                         
   3   9   6         12.73         17.63         1.18 o                         
   4   9   6         44.31         55.81         3.46 o                         
   5   9   6         41.62         62.86         5.25 o                         
 -13  10   6        215.10        263.25        17.79 o                         
 -12  10   6         50.34         56.74         4.42 o                         
 -11  10   6         71.45         70.53         5.38 o                         
 -10  10   6         40.97         37.57         3.51 o                         
  -9  10   6        225.25        260.04         7.45 o                         
  -8  10   6         29.68         27.63         1.80 o                         
  -7  10   6        201.48        204.30         6.53 o                         
  -6  10   6         62.75         51.03         2.35 o                         
  -5  10   6        163.37        154.24         3.42 o                         
  -4  10   6        507.49        450.77         9.78 o                         
  -3  10   6          0.55          2.25         0.78 o                         
  -2  10   6         20.69         19.22         1.22 o                         
  -1  10   6          0.66          0.46         0.67 o                         
   0  10   6          0.02         -0.03         0.74 o                         
   1  10   6         18.10         16.75         1.30 o                         
   2  10   6         20.32         20.65         1.37 o                         
   3  10   6         20.81         20.33         1.16 o                         
 -12  11   6          1.43          3.19         1.79 o                         
 -11  11   6         19.88         23.70         3.10 o                         
 -10  11   6         63.68         68.19         4.43 o                         
  -9  11   6          2.93          0.57         1.00 o                         
  -8  11   6         12.36         11.41         1.15 o                         
  -7  11   6        185.50        193.85         4.97 o                         
  -6  11   6        150.04        145.78         3.79 o                         
  -5  11   6         63.11         55.14         2.19 o                         
  -4  11   6          9.97          7.16         0.93 o                         
  -3  11   6        164.01        174.34         4.08 o                         
  -2  11   6          5.50          7.41         0.80 o                         
  -1  11   6        224.74        216.37         7.24 o                         
   0  11   6         49.22         48.82         2.14 o                         
   1  11   6          8.12          9.09         0.82 o                         
   2  11   6          6.14          7.06         0.80 o                         
 -12  12   6          5.11          6.12         1.89 o                         
 -11  12   6         28.70         30.66         2.13 o                         
 -10  12   6         25.94         21.37         1.81 o                         
  -9  12   6          7.50          5.40         0.98 o                         
  -8  12   6          8.38         12.18         1.17 o                         
  -7  12   6         98.95         94.70         2.82 o                         
  -6  12   6          3.17          4.62         0.90 o                         
  -5  12   6         15.46         10.82         1.14 o                         
  -4  12   6         24.11         31.27         1.55 o                         
  -3  12   6          6.85          5.12         0.68 o                         
  -2  12   6          3.47          2.37         0.63 o                         
  -1  12   6         39.88         42.59         2.09 o                         
   0  12   6         17.16         21.42         1.42 o                         
 -10  13   6         30.70         31.81         1.89 o                         
  -9  13   6         27.15         26.57         1.27 o                         
  -8  13   6         44.59         47.71         1.70 o                         
  -7  13   6         70.55         81.25         2.30 o                         
  -6  13   6          4.71          3.70         0.68 o                         
  -5  13   6        115.79        116.35         3.02 o                         
  -4  13   6         33.85         34.50         1.38 o                         
  -3  13   6          0.01          1.16         0.53 o                         
  -2  13   6          2.28          4.14         0.79 o                         
  -7  14   6         10.51         10.29         1.70 o                         
   4 -14   7          2.48          1.97         1.23 o                         
   5 -14   7          1.81          2.20         0.91 o                         
   6 -14   7          3.89          6.16         1.34 o                         
   7 -14   7          2.46          2.29         0.79 o                         
   1 -13   7         57.12         64.30         2.16 o                         
   2 -13   7          3.54          3.57         0.82 o                         
   3 -13   7          7.13          8.42         0.82 o                         
   4 -13   7         11.61         12.39         0.92 o                         
   5 -13   7        131.88        136.03         3.34 o                         
   6 -13   7         16.94         15.87         1.04 o                         
   7 -13   7         40.36         40.24         1.50 o                         
   8 -13   7         23.44         19.68         1.03 o                         
   9 -13   7         22.39         19.48         1.29 o                         
  10 -13   7         32.12         38.19         2.00 o                         
  -1 -12   7          1.11         -0.15         0.63 o                         
   0 -12   7          1.92          0.55         0.52 o                         
   1 -12   7         32.56         37.92         1.48 o                         
   2 -12   7          6.85          4.37         0.77 o                         
   3 -12   7          8.81          8.43         0.85 o                         
   4 -12   7         38.58         43.10         1.70 o                         
   5 -12   7          1.25          0.58         0.58 o                         
   6 -12   7         45.21         41.30         1.62 o                         
   7 -12   7         55.34         65.79         2.10 o                         
   8 -12   7          1.97          2.47         0.68 o                         
   9 -12   7         66.87         63.17         1.98 o                         
  10 -12   7         16.62         15.47         1.04 o                         
  11 -12   7          9.59         10.41         0.93 o                         
  -3 -11   7          1.57          1.17         0.93 o                         
  -2 -11   7         36.67         38.44         1.72 o                         
  -1 -11   7         36.81         37.20         1.77 o                         
   0 -11   7         43.59         43.72         1.85 o                         
   1 -11   7         16.44         19.94         1.29 o                         
   2 -11   7          3.70          3.39         0.63 o                         
   3 -11   7        177.75        169.33         3.63 o                         
   4 -11   7          0.05         -0.73         0.73 o                         
   5 -11   7          8.21          6.99         0.88 o                         
   6 -11   7        160.86        154.97         3.25 o                         
   7 -11   7         32.05         38.32         1.64 o                         
   8 -11   7          0.23         -0.43         0.70 o                         
   9 -11   7          0.24         -0.46         0.68 o                         
  10 -11   7         42.69         39.09         1.82 o                         
  11 -11   7         17.37         19.32         1.18 o                         
  12 -11   7         93.83        110.29         4.96 o                         
  -4 -10   7         19.59         19.44         1.64 o                         
  -3 -10   7         26.80         26.24         1.62 o                         
  -2 -10   7         10.07         11.45         1.11 o                         
  -1 -10   7         18.32         18.51         1.21 o                         
   0 -10   7         47.56         47.82         1.73 o                         
   1 -10   7         94.59         92.20         2.44 o                         
   2 -10   7         61.67         62.72         1.96 o                         
   3 -10   7          0.26          0.69         0.46 o                         
   4 -10   7        154.67        151.91         2.84 o                         
   5 -10   7          9.16          6.31         0.58 o                         
   6 -10   7         23.93         17.05         1.28 o                         
   7 -10   7         75.55         74.35         2.52 o                         
   8 -10   7          0.02          0.26         0.78 o                         
   9 -10   7        377.70        373.59         7.14 o                         
  10 -10   7          3.37          3.02         0.78 o                         
  11 -10   7          1.90         -0.01         0.68 o                         
  12 -10   7          0.25          0.54         0.72 o                         
  -6  -9   7         32.33         41.27         4.26 o                         
  -5  -9   7          7.52          6.44         1.11 o                         
  -4  -9   7         29.01         28.02         1.93 o                         
  -3  -9   7          5.51          5.82         0.89 o                         
  -2  -9   7         28.13         23.87         1.58 o                         
  -1  -9   7        458.20        415.62         7.50 o                         
   0  -9   7        114.68        112.22         2.63 o                         
   1  -9   7        404.89        374.85         4.69 o                         
   2  -9   7         13.31          9.69         0.61 o                         
   3  -9   7        843.15        827.42        11.21 o                         
   4  -9   7         77.70         74.67         1.58 o                         
   5  -9   7        343.49        321.85         5.35 o                         
   6  -9   7        500.90        463.20        10.12 o                         
   7  -9   7          6.09          1.17         0.62 o                         
   8  -9   7        507.36        497.12        15.27 o                         
   9  -9   7         32.66         36.09         2.16 o                         
  10  -9   7          2.77          3.91         0.77 o                         
  11  -9   7          2.84          0.71         0.77 o                         
  12  -9   7         26.63         27.61         1.60 o                         
  13  -9   7          0.49          0.70         0.80 o                         
  -6  -8   7          2.88          0.97         0.98 o                         
  -5  -8   7         53.64         63.64         2.94 o                         
  -4  -8   7         11.03          9.16         1.45 o                         
  -3  -8   7          5.06          2.91         0.92 o                         
  -2  -8   7         15.10         16.60         1.00 o                         
  -1  -8   7        110.62        121.84         2.58 o                         
   0  -8   7         72.02         76.92         1.94 o                         
   1  -8   7          0.33          1.04         0.86 o                         
   2  -8   7        513.73        511.54        10.80 o                         
   3  -8   7          2.55          5.32         0.86 o                         
   4  -8   7         70.21         62.07         2.70 o                         
   5  -8   7        338.05        348.46         8.12 o                         
   6  -8   7        217.84        190.24         4.45 o                         
   7  -8   7        436.79        371.38         9.29 o                         
   8  -8   7        290.96        253.48         9.12 o                         
   9  -8   7        425.04        379.68        18.93 o                         
  10  -8   7         32.31         28.79         1.85 o                         
  11  -8   7        209.55        212.82        13.93 o                         
  12  -8   7         31.53         30.20         2.65 o                         
  13  -8   7          1.88         -0.47         0.60 o                         
  -7  -7   7          0.02         -1.13         1.13 o                         
  -6  -7   7         29.23         29.94         2.41 o                         
  -5  -7   7        235.46        208.13         6.62 o                         
  -4  -7   7        160.22        151.26         5.63 o                         
  -3  -7   7        392.10        352.86         5.68 o                         
  -2  -7   7        117.10        123.01         2.81 o                         
  -1  -7   7        243.73        223.82         6.61 o                         
   0  -7   7        109.76        106.42         3.21 o                         
   1  -7   7       1218.57       1263.81        17.64 o                         
   2  -7   7        281.66        291.08         5.43 o                         
   3  -7   7          3.96          2.44         0.79 o                         
   4  -7   7        123.72        112.28         3.19 o                         
   5  -7   7        427.66        425.82        11.39 o                         
   6  -7   7          1.27          1.76         0.72 o                         
   7  -7   7          0.86          0.32         0.88 o                         
   8  -7   7        305.90        280.10         7.60 o                         
   9  -7   7        491.69        462.20        15.81 o                         
  10  -7   7         25.36         19.30         1.48 o                         
  11  -7   7         38.16         33.87         3.38 o                         
  12  -7   7          3.99          3.94         1.10 o                         
  13  -7   7         40.32         40.81         3.07 o                         
  -8  -6   7         53.54         52.08         4.16 o                         
  -7  -6   7          8.62          9.32         1.27 o                         
  -6  -6   7          1.00          1.00         0.76 o                         
  -5  -6   7         36.20         25.02         2.16 o                         
  -4  -6   7          4.31          3.97         0.85 o                         
  -3  -6   7         61.76         62.68         2.90 o                         
  -2  -6   7         80.81         84.88         3.27 o                         
  -1  -6   7         78.25         46.40         2.23 o                         
   0  -6   7         46.97         54.26         2.00 o                         
   1  -6   7        129.56        156.66         4.42 o                         
   2  -6   7       1481.10       1475.29        39.99 o                         
   3  -6   7        467.24        474.60        12.60 o                         
   4  -6   7        585.05        646.36        11.47 o                         
   5  -6   7        332.49        361.13        10.10 o                         
   6  -6   7         20.76         24.47         1.47 o                         
   7  -6   7        369.52        378.83        15.22 o                         
   8  -6   7        234.32        225.28         6.25 o                         
   9  -6   7         40.62         37.38         1.78 o                         
  10  -6   7        150.11        132.50         5.73 o                         
  11  -6   7        417.03        407.83        30.51 o                         
  12  -6   7          5.21          2.36         0.98 o                         
  13  -6   7         53.55         48.55         2.97 o                         
  -9  -5   7          5.09          3.54         1.31 o                         
  -8  -5   7        106.42        107.17         4.65 o                         
  -7  -5   7          5.42          4.29         1.00 o                         
  -6  -5   7        204.88        202.65         6.57 o                         
  -5  -5   7          1.86          0.78         0.65 o                         
  -4  -5   7         46.12         45.85         2.72 o                         
  -3  -5   7        266.95        245.04         5.11 o                         
  -2  -5   7       1145.45       1160.51        22.47 o                         
  -1  -5   7        121.45        111.39         2.60 o                         
   0  -5   7        125.09        124.26         3.27 o                         
   1  -5   7         91.14         69.37         2.18 o                         
   2  -5   7        284.04        291.46         8.95 o                         
   3  -5   7       1102.62       1168.29        36.62 o                         
   4  -5   7        258.69        267.22         8.07 o                         
   5  -5   7        269.11        298.69         8.89 o                         
   6  -5   7        247.60        256.95         8.85 o                         
   7  -5   7        208.73        194.79         7.45 o                         
   8  -5   7        366.73        320.98        11.56 o                         
   9  -5   7          3.74          1.52         0.67 o                         
  10  -5   7        132.16        109.92         5.31 o                         
  11  -5   7         43.25         29.77         2.63 o                         
  12  -5   7          3.55          5.37         1.77 o                         
  13  -5   7         80.19         92.71         5.07 o                         
 -10  -4   7         18.22         20.88         2.38 o                         
  -9  -4   7          0.18         -1.08         1.08 o                         
  -8  -4   7         41.42         35.23         2.92 o                         
  -7  -4   7          5.74          4.42         1.23 o                         
  -6  -4   7        402.02        391.54         7.19 o                         
  -5  -4   7          0.15         -0.29         1.01 o                         
  -4  -4   7        155.52        154.48         4.23 o                         
  -3  -4   7        240.56        243.99         5.23 o                         
  -2  -4   7         74.62         76.09         2.51 o                         
  -1  -4   7       1381.63       1488.21        14.15 o                         
   0  -4   7        987.16       1054.22        10.88 o                         
   1  -4   7        247.78        275.13         6.62 o                         
   2  -4   7        641.90        755.07        14.81 o                         
   3  -4   7        817.57        795.67        18.09 o                         
   4  -4   7         83.74         98.52         2.88 o                         
   5  -4   7         48.31         58.91         1.95 o                         
   6  -4   7         10.46          8.77         0.89 o                         
   7  -4   7         56.02         65.07         2.41 o                         
   8  -4   7        419.09        380.54        14.82 o                         
   9  -4   7        109.80        100.12         4.33 o                         
  10  -4   7          0.29          0.75         0.97 o                         
  11  -4   7          0.76          2.32         1.53 o                         
  12  -4   7         18.65          8.45         1.77 o                         
  13  -4   7         27.46         25.93         2.43 o                         
 -10  -3   7         57.65         60.81         3.70 o                         
  -9  -3   7          2.68          2.25         1.19 o                         
  -8  -3   7         93.16         88.79         3.81 o                         
  -7  -3   7          0.82          0.22         1.15 o                         
  -6  -3   7        747.29        756.93        12.68 o                         
  -5  -3   7        202.15        193.10         6.05 o                         
  -4  -3   7         42.49         37.13         2.14 o                         
  -3  -3   7        107.24        124.16         3.06 o                         
  -2  -3   7        235.89        284.28         4.33 o                         
  -1  -3   7        308.11        243.08         3.45 o                         
   0  -3   7         92.65         80.69         1.73 o                         
   1  -3   7         32.43         28.07         1.38 o                         
   2  -3   7        213.45        258.83         5.04 o                         
   3  -3   7         58.15         45.43         1.32 o                         
   4  -3   7        506.78        553.82        13.24 o                         
   5  -3   7        487.19        502.98        17.03 o                         
   6  -3   7        476.34        435.56        14.30 o                         
   7  -3   7          2.08          1.38         0.82 o                         
   8  -3   7          4.78          3.11         0.61 o                         
   9  -3   7        233.85        217.98         7.53 o                         
  10  -3   7         51.53         49.78         3.16 o                         
  11  -3   7         29.47         24.17         2.69 o                         
  12  -3   7          1.64          0.56         1.12 o                         
 -11  -2   7         13.39         12.37         2.10 o                         
 -10  -2   7         10.79         11.14         2.06 o                         
  -9  -2   7         20.86         19.55         1.91 o                         
  -8  -2   7        203.98        169.79         4.93 o                         
  -7  -2   7          0.17          0.23         0.70 o                         
  -6  -2   7        216.04        219.62         6.09 o                         
  -5  -2   7        609.78        617.88        10.47 o                         
  -4  -2   7        445.41        500.40         8.92 o                         
  -3  -2   7          8.39          7.47         0.92 o                         
  -2  -2   7         21.81         23.59         1.17 o                         
  -1  -2   7        418.23        482.36         9.35 o                         
   0  -2   7        655.41        633.05         9.24 o                         
   1  -2   7        470.02        520.75         6.65 o                         
   2  -2   7       3220.93       3423.29        36.63 o                         
   3  -2   7        298.98        318.48         6.97 o                         
   4  -2   7        294.66        296.73         8.03 o                         
   5  -2   7        265.71        238.15         5.94 o                         
   6  -2   7        655.64        642.83        20.25 o                         
   7  -2   7        113.01        101.39         3.13 o                         
   8  -2   7         11.70          9.25         0.79 o                         
   9  -2   7        398.14        379.43        14.75 o                         
  10  -2   7        109.94         89.10         4.83 o                         
  11  -2   7         79.75         61.68         4.75 o                         
  12  -2   7         17.89         18.93         1.83 o                         
 -12  -1   7         14.74         18.42         2.92 o                         
 -11  -1   7         47.82         56.88         3.74 o                         
 -10  -1   7        129.93        155.75         6.98 o                         
  -9  -1   7          1.14          0.83         1.10 o                         
  -8  -1   7        828.27        831.91        11.58 o                         
  -7  -1   7        334.94        347.52         9.09 o                         
  -6  -1   7          7.06          6.72         1.59 o                         
  -5  -1   7        149.76        168.94         4.61 o                         
  -4  -1   7         10.18          5.66         0.77 o                         
  -3  -1   7         20.10         24.04         1.18 o                         
  -2  -1   7        162.69        187.90         3.06 o                         
  -1  -1   7        348.55        353.54         4.60 o                         
   0  -1   7        699.21        835.04        10.03 o                         
   1  -1   7        436.24        576.17         5.54 o                         
   2  -1   7        194.44        191.35         2.67 o                         
   3  -1   7        512.08        549.96        10.00 o                         
   4  -1   7          5.94          8.51         0.68 o                         
   5  -1   7         49.33         60.16         2.53 o                         
   6  -1   7         34.71         30.33         1.72 o                         
   7  -1   7         10.88          6.51         0.93 o                         
   8  -1   7        183.62        181.96         6.68 o                         
   9  -1   7         82.25         65.90         3.82 o                         
  10  -1   7         29.20         18.49         1.95 o                         
  11  -1   7         95.20         79.35         3.73 o                         
  12  -1   7         49.45         50.02         3.47 o                         
 -12   0   7        108.75        151.52         6.55 o                         
 -11   0   7         18.50         16.40         1.95 o                         
 -10   0   7        197.78        219.52         6.19 o                         
  -9   0   7          4.79          5.82         0.98 o                         
  -8   0   7          7.57          8.85         1.20 o                         
  -7   0   7        356.92        401.10        20.87 o                         
  -6   0   7        655.58        747.40        28.24 o                         
  -5   0   7        447.15        529.53        17.62 o                         
  -4   0   7        905.54       1018.14        16.03 o                         
  -3   0   7         24.67         41.15         1.21 o                         
  -2   0   7       1395.98       1377.09        17.59 o                         
  -1   0   7       1709.33       2092.10        22.14 o                         
   0   0   7       1890.93       2303.49        25.45 o                         
   1   0   7       3813.00       4506.34        43.31 o                         
   2   0   7       2127.89       2140.56        30.84 o                         
   3   0   7        112.12        112.99         3.16 o                         
   4   0   7         96.41        103.59         2.72 o                         
   5   0   7        224.75        251.09         7.81 o                         
   6   0   7        438.20        467.62        15.12 o                         
   7   0   7        767.16        731.94        24.73 o                         
   8   0   7         32.45         33.85         1.66 o                         
   9   0   7         20.19         13.15         1.86 o                         
  10   0   7          9.07          6.46         1.50 o                         
  11   0   7         15.44         15.36         2.40 o                         
 -12   1   7        140.79        169.83         6.63 o                         
 -11   1   7        140.87        146.61         4.77 o                         
 -10   1   7         10.00         10.67         1.24 o                         
  -9   1   7         14.86         15.80         1.37 o                         
  -8   1   7       1370.34       1331.36        36.41 o                         
  -7   1   7         39.36         40.05         3.35 o                         
  -6   1   7        538.81        590.79        23.12 o                         
  -5   1   7       2022.79       2315.55        66.88 o                         
  -4   1   7        292.03        310.11         4.80 o                         
  -3   1   7       2174.49       2515.67        25.48 o                         
  -2   1   7       2297.76       2278.99        35.97 o                         
  -1   1   7       1792.29       1989.28        31.75 o                         
   0   1   7       1428.54       1758.05        25.04 o                         
   1   1   7        870.38        987.60         9.52 o                         
   2   1   7        188.52        204.83         3.19 o                         
   3   1   7       1299.23       1374.03        34.56 o                         
   4   1   7          8.98          3.53         0.70 o                         
   5   1   7         38.28         41.34         1.77 o                         
   6   1   7          3.00          5.58         0.97 o                         
   7   1   7         15.11          8.87         0.82 o                         
   8   1   7        314.41        302.54        17.44 o                         
   9   1   7        107.69         88.58         4.21 o                         
  10   1   7          0.14          0.23         1.00 o                         
  11   1   7         32.06         39.17         2.94 o                         
 -13   2   7         36.54         48.73         5.27 o                         
 -12   2   7         57.26         60.36         3.93 o                         
 -11   2   7         92.78        117.82         4.34 o                         
 -10   2   7         50.96         45.95         2.34 o                         
  -9   2   7        234.64        196.02         5.43 o                         
  -8   2   7          4.89          8.41         2.70 o                         
  -7   2   7        184.44        219.85         9.68 o                         
  -6   2   7       1043.71       1161.39        27.30 o                         
  -5   2   7        251.19        279.20         5.02 o                         
  -4   2   7        237.68        278.23         4.01 o                         
  -3   2   7          3.10          2.25         0.46 o                         
  -2   2   7       1228.18       1255.80        27.62 o                         
  -1   2   7        122.43        108.82         2.32 o                         
   0   2   7       2696.33       2938.17        47.37 o                         
   1   2   7        734.31        765.12        11.85 o                         
   2   2   7        596.68        657.94        10.28 o                         
   3   2   7         52.51         76.41         2.07 o                         
   4   2   7       1040.69       1079.75        25.97 o                         
   5   2   7         21.80         18.14         1.31 o                         
   6   2   7        287.89        269.77         7.35 o                         
   7   2   7         17.27         12.48         1.07 o                         
   8   2   7         56.34         50.09         3.44 o                         
   9   2   7          2.14          3.25         1.13 o                         
  10   2   7          8.09          4.81         1.87 o                         
 -13   3   7         11.80         10.51         2.03 o                         
 -12   3   7         46.59         68.62         3.84 o                         
 -11   3   7         61.88         69.64         3.31 o                         
 -10   3   7        226.41        218.12         6.44 o                         
  -9   3   7         49.36         43.19         3.36 o                         
  -8   3   7        212.62        238.36         7.54 o                         
  -7   3   7         40.12         43.32         2.58 o                         
  -6   3   7       1059.95       1162.59        17.57 o                         
  -5   3   7        304.94        368.76         5.36 o                         
  -4   3   7          4.09          2.91         0.55 o                         
  -3   3   7        128.80        115.01         2.57 o                         
  -2   3   7        801.46        800.29        11.50 o                         
  -1   3   7          3.87          2.35         0.55 o                         
   0   3   7         29.74         41.10         1.48 o                         
   1   3   7       2446.61       2537.76        47.72 o                         
   2   3   7          9.16         11.17         0.96 o                         
   3   3   7         19.53         21.50         1.41 o                         
   4   3   7        320.60        309.99        10.72 o                         
   5   3   7        232.55        261.48         7.01 o                         
   6   3   7        277.51        275.96         9.25 o                         
   7   3   7        171.50        145.22         7.56 o                         
   8   3   7        500.45        529.60        46.71 o                         
   9   3   7          6.69          5.16         1.17 o                         
  10   3   7         25.45         29.13         4.06 o                         
 -13   4   7        109.90        114.56        14.99 o                         
 -12   4   7          0.59         -1.11         1.40 o                         
 -11   4   7         17.00         23.94         2.28 o                         
 -10   4   7          0.27          1.31         1.11 o                         
  -9   4   7        287.98        308.93         5.99 o                         
  -8   4   7          6.86          7.93         0.95 o                         
  -7   4   7         62.61         61.23         2.41 o                         
  -6   4   7       1489.99       1710.29        23.47 o                         
  -5   4   7        159.25        164.24         4.01 o                         
  -4   4   7        625.58        687.75        11.67 o                         
  -3   4   7        332.74        336.10         7.46 o                         
  -2   4   7         37.49         36.35         1.47 o                         
  -1   4   7        462.08        477.88         9.23 o                         
   0   4   7        765.72        733.83        12.68 o                         
   1   4   7        870.34        943.18        19.29 o                         
   2   4   7         69.99         77.84         2.31 o                         
   3   4   7         53.22         58.05         2.50 o                         
   4   4   7        591.16        619.24        17.83 o                         
   5   4   7        437.82        420.42        10.65 o                         
   6   4   7         24.42         28.19         2.54 o                         
   7   4   7         61.53         61.01         4.47 o                         
   8   4   7        148.50        144.63         7.73 o                         
   9   4   7          5.44          3.15         0.98 o                         
 -14   5   7         43.40         49.79         4.40 o                         
 -13   5   7         16.38         14.00         2.37 o                         
 -12   5   7          1.81          2.09         1.31 o                         
 -11   5   7          3.74          0.22         1.57 o                         
 -10   5   7         98.74        105.38         6.27 o                         
  -9   5   7         15.60         20.24         1.39 o                         
  -8   5   7          0.95          2.54         0.89 o                         
  -7   5   7        371.63        426.60         7.99 o                         
  -6   5   7         16.69         23.58         1.62 o                         
  -5   5   7        291.58        332.56         8.12 o                         
  -4   5   7          0.80          3.05         0.84 o                         
  -3   5   7         69.39         65.57         2.15 o                         
  -2   5   7         32.06         37.40         1.53 o                         
  -1   5   7        916.24        975.03        17.21 o                         
   0   5   7        123.56        119.73         3.11 o                         
   1   5   7        236.01        259.91         5.50 o                         
   2   5   7        644.83        590.21        10.38 o                         
   3   5   7        293.57        306.89         8.87 o                         
   4   5   7          0.05          0.21         0.59 o                         
   5   5   7         41.50         39.56         3.32 o                         
   6   5   7         24.10         18.68         2.14 o                         
   7   5   7          5.58          5.43         1.11 o                         
   8   5   7          0.36         -0.45         0.67 o                         
 -14   6   7         27.44         34.44         3.77 o                         
 -13   6   7         50.82         68.60         4.13 o                         
 -12   6   7         47.26         60.66         3.97 o                         
 -11   6   7        283.32        297.92        12.18 o                         
 -10   6   7         39.90         41.33         3.11 o                         
  -9   6   7         18.19         19.70         1.36 o                         
  -8   6   7         81.52         91.60         3.49 o                         
  -7   6   7       1332.18       1364.82        33.78 o                         
  -6   6   7         59.07         46.16         2.44 o                         
  -5   6   7         49.00         41.80         2.11 o                         
  -4   6   7          8.01         10.80         1.21 o                         
  -3   6   7         63.06         60.76         2.45 o                         
  -2   6   7          5.54          6.42         0.83 o                         
  -1   6   7        263.59        275.42         5.97 o                         
   0   6   7        157.01        167.63         4.19 o                         
   1   6   7          4.14          2.58         0.81 o                         
   2   6   7        493.34        503.85         9.66 o                         
   3   6   7        954.59        971.33        21.78 o                         
   4   6   7        143.49        127.36         4.14 o                         
   5   6   7        153.54        165.77         6.65 o                         
   6   6   7         46.95         58.49         3.08 o                         
   7   6   7         17.14         13.97         1.36 o                         
 -14   7   7          0.14          1.80         1.67 o                         
 -13   7   7          8.46         10.97         1.76 o                         
 -12   7   7         17.08         18.24         2.46 o                         
 -11   7   7          6.30          4.85         1.62 o                         
 -10   7   7         98.79        105.89         5.60 o                         
  -9   7   7         82.75         76.00         2.94 o                         
  -8   7   7          8.78          7.32         0.90 o                         
  -7   7   7        160.09        149.31         5.23 o                         
  -6   7   7        193.40        185.84         6.71 o                         
  -5   7   7        516.33        502.98        13.36 o                         
  -4   7   7         15.00         11.80         1.37 o                         
  -3   7   7        157.03        143.41         5.17 o                         
  -2   7   7          1.37          1.12         0.78 o                         
  -1   7   7        326.32        321.26         6.84 o                         
   0   7   7         21.02         17.47         1.45 o                         
   1   7   7         54.74         51.86         1.63 o                         
   2   7   7        102.68        111.20         3.07 o                         
   3   7   7        133.79        149.38         5.33 o                         
   4   7   7          0.55          1.42         0.87 o                         
   5   7   7         95.41         99.74         4.48 o                         
   6   7   7         34.58         43.53         4.19 o                         
 -13   8   7         10.09         12.77         1.86 o                         
 -12   8   7          0.25         -0.51         1.33 o                         
 -11   8   7        384.93        428.93        10.68 o                         
 -10   8   7          1.50          1.18         1.47 o                         
  -9   8   7        573.17        595.83        11.59 o                         
  -8   8   7         52.25         54.98         2.02 o                         
  -7   8   7        284.03        285.59         4.93 o                         
  -6   8   7         80.71         83.93         2.49 o                         
  -5   8   7        625.64        548.71        13.91 o                         
  -4   8   7          0.27          0.08         1.15 o                         
  -3   8   7         90.36         80.01         3.43 o                         
  -2   8   7        123.52        130.12         2.62 o                         
  -1   8   7         18.06         19.37         0.88 o                         
   0   8   7        255.93        241.76         4.76 o                         
   1   8   7         39.45         36.49         1.69 o                         
   2   8   7          0.54          0.76         0.65 o                         
   3   8   7         30.44         27.68         1.42 o                         
   4   8   7         14.10         15.34         1.43 o                         
   5   8   7         31.01         31.00         1.98 o                         
 -13   9   7          0.46         -1.13         1.13 o                         
 -12   9   7         27.09         35.40         2.89 o                         
 -11   9   7          9.44          9.63         2.64 o                         
 -10   9   7         25.18         27.08         3.07 o                         
  -9   9   7         40.51         49.19         3.12 o                         
  -8   9   7        167.40        155.64         6.09 o                         
  -7   9   7          0.07         -0.01         0.66 o                         
  -6   9   7          9.56          3.00         0.65 o                         
  -5   9   7        232.02        232.20         4.00 o                         
  -4   9   7         64.58         60.39         1.94 o                         
  -3   9   7         36.60         39.30         1.71 o                         
  -2   9   7        161.75        140.08         2.90 o                         
  -1   9   7        821.56        866.03        15.84 o                         
   0   9   7         60.49         66.51         2.44 o                         
   1   9   7        187.57        182.29         4.44 o                         
   2   9   7          8.86          7.96         0.96 o                         
   3   9   7         46.25         48.08         2.14 o                         
   4   9   7         23.36         29.11         1.87 o                         
 -13  10   7         14.59          8.85         1.71 o                         
 -12  10   7         38.49         40.64         3.75 o                         
 -11  10   7         36.48         37.44         4.05 o                         
 -10  10   7          0.22          0.64         1.77 o                         
  -9  10   7        487.12        500.37        10.15 o                         
  -8  10   7         85.16         91.57         3.56 o                         
  -7  10   7          5.76          2.98         1.00 o                         
  -6  10   7          8.07          2.14         0.91 o                         
  -5  10   7        618.19        604.81         8.74 o                         
  -4  10   7         83.34         83.55         2.85 o                         
  -3  10   7        831.07        809.79        18.08 o                         
  -2  10   7        141.62        118.62         2.88 o                         
  -1  10   7          7.93          8.68         0.86 o                         
   0  10   7          0.08         -0.69         0.69 o                         
   1  10   7         12.27         11.07         1.02 o                         
   2  10   7          0.36          0.00         0.69 o                         
   3  10   7          0.10          0.33         0.64 o                         
 -12  11   7         56.38         61.33         4.12 o                         
 -11  11   7          4.76          7.47         1.73 o                         
 -10  11   7         30.00         26.79         2.93 o                         
  -9  11   7         14.37         15.44         1.66 o                         
  -8  11   7          2.98          4.41         0.87 o                         
  -7  11   7        190.93        186.89         4.64 o                         
  -6  11   7         41.18         40.01         2.05 o                         
  -5  11   7        271.79        278.98         7.36 o                         
  -4  11   7         41.00         35.56         1.76 o                         
  -3  11   7        331.96        345.51         5.28 o                         
  -2  11   7         23.77         22.41         1.26 o                         
  -1  11   7         16.15         14.03         1.00 o                         
   0  11   7         17.73         22.75         1.49 o                         
   1  11   7        162.21        173.67         6.55 o                         
 -11  12   7          2.13          0.00         0.73 o                         
 -10  12   7          4.32          3.11         1.42 o                         
  -9  12   7         60.95         64.88         2.20 o                         
  -8  12   7         16.09         16.55         1.54 o                         
  -7  12   7         54.82         49.93         1.98 o                         
  -6  12   7         12.39         10.45         1.12 o                         
  -5  12   7         47.82         53.25         1.93 o                         
  -4  12   7          2.10          2.35         0.67 o                         
  -3  12   7          5.08          2.07         0.65 o                         
  -2  12   7         22.75         24.16         1.13 o                         
  -1  12   7         13.96         14.40         1.46 o                         
   0  12   7          0.41         -0.01         0.54 o                         
 -10  13   7         51.50         49.31         3.62 o                         
  -9  13   7          1.06          0.84         0.55 o                         
  -8  13   7         10.65          8.64         0.78 o                         
  -7  13   7         92.99         91.05         2.62 o                         
  -6  13   7         49.65         55.61         1.83 o                         
  -5  13   7         26.24         24.57         1.39 o                         
  -4  13   7         10.67         12.55         0.87 o                         
  -3  13   7         23.52         26.44         1.14 o                         
   1 -13   8         92.95        101.38         3.49 o                         
   2 -13   8         38.70         43.77         1.71 o                         
   3 -13   8          7.73         10.47         0.82 o                         
   4 -13   8         10.90          9.66         0.89 o                         
   5 -13   8         77.18         71.93         2.17 o                         
   6 -13   8          5.19          4.37         0.72 o                         
   7 -13   8         13.82         14.30         0.95 o                         
   8 -13   8         36.27         34.63         1.29 o                         
   9 -13   8         58.27         69.87         2.60 o                         
  -1 -12   8          1.72          1.40         0.49 o                         
   0 -12   8         19.73         17.48         0.99 o                         
   1 -12   8          3.60          4.63         0.64 o                         
   2 -12   8          1.29          2.21         0.77 o                         
   3 -12   8         10.02         10.83         0.94 o                         
   4 -12   8         84.93         88.45         2.73 o                         
   5 -12   8          0.11          0.41         0.78 o                         
   6 -12   8         23.47         26.49         1.27 o                         
   7 -12   8         62.37         58.49         2.01 o                         
   8 -12   8          1.32          0.47         0.58 o                         
   9 -12   8          3.83          5.02         0.67 o                         
  10 -12   8          0.01         -0.43         0.54 o                         
  11 -12   8          8.70          8.90         0.79 o                         
  -3 -11   8         20.12         23.26         1.45 o                         
  -2 -11   8         41.97         37.71         1.55 o                         
  -1 -11   8         11.32         11.85         0.97 o                         
   0 -11   8         13.07         11.24         1.00 o                         
   1 -11   8        140.49        150.38         3.28 o                         
   2 -11   8          7.22          7.82         0.79 o                         
   3 -11   8        114.98        114.12         2.80 o                         
   4 -11   8          6.11          6.40         0.81 o                         
   5 -11   8         83.97         85.11         2.25 o                         
   6 -11   8        223.16        200.08         3.87 o                         
   7 -11   8         52.98         50.62         1.93 o                         
   8 -11   8        134.13        111.08         3.32 o                         
   9 -11   8          1.14          0.98         0.69 o                         
  10 -11   8         54.83         54.26         2.53 o                         
  11 -11   8          6.97          5.32         0.71 o                         
  -4 -10   8         11.79         12.67         1.60 o                         
  -3 -10   8         48.22         54.29         2.02 o                         
  -2 -10   8         26.53         22.76         1.49 o                         
  -1 -10   8         23.91         26.62         1.40 o                         
   0 -10   8          1.75          0.47         0.70 o                         
   1 -10   8         41.56         40.32         1.61 o                         
   2 -10   8        152.90        152.79         3.02 o                         
   3 -10   8         12.29         12.62         0.83 o                         
   4 -10   8         58.55         53.11         1.84 o                         
   5 -10   8         47.43         40.77         1.56 o                         
   6 -10   8        115.67        103.81         3.12 o                         
   7 -10   8         75.25         80.16         2.61 o                         
   8 -10   8          0.13         -0.33         0.73 o                         
   9 -10   8        299.68        280.65         7.94 o                         
  10 -10   8          3.44          2.19         0.66 o                         
  11 -10   8         46.27         45.61         1.88 o                         
  12 -10   8          4.98          6.80         0.72 o                         
  -5  -9   8          6.32          8.04         0.96 o                         
  -4  -9   8         19.14         18.68         1.52 o                         
  -3  -9   8        115.55        123.84         3.97 o                         
  -2  -9   8         18.95         14.86         1.34 o                         
  -1  -9   8        325.17        337.90         6.23 o                         
   0  -9   8         33.03         26.17         1.52 o                         
   1  -9   8         15.79         10.79         0.79 o                         
   2  -9   8         27.34         22.28         1.00 o                         
   3  -9   8        281.88        298.56         4.64 o                         
   4  -9   8          0.10          0.48         0.48 o                         
   5  -9   8         59.72         50.76         1.40 o                         
   6  -9   8        801.93        755.23        15.51 o                         
   7  -9   8         25.15         12.93         1.19 o                         
   8  -9   8         15.71         12.72         1.12 o                         
   9  -9   8         46.24         45.93         2.25 o                         
  10  -9   8         39.06         31.45         1.93 o                         
  11  -9   8         15.70         12.09         1.13 o                         
  12  -9   8         75.03         78.24         2.89 o                         
  -6  -8   8         52.12         62.68         3.19 o                         
  -5  -8   8         83.82         91.67         4.24 o                         
  -4  -8   8         14.23         14.62         1.35 o                         
  -3  -8   8        101.75         86.09         4.16 o                         
  -2  -8   8         48.76         51.63         2.20 o                         
  -1  -8   8        305.18        288.55         4.27 o                         
   0  -8   8        156.63        146.98         2.80 o                         
   1  -8   8        115.75        108.15         2.39 o                         
   2  -8   8          5.68          5.62         0.95 o                         
   3  -8   8          1.93         -0.72         0.83 o                         
   4  -8   8        752.62        719.26        19.99 o                         
   5  -8   8        191.94        190.74         3.69 o                         
   6  -8   8         68.23         58.51         1.59 o                         
   7  -8   8          0.72          0.37         0.60 o                         
   8  -8   8          2.00          0.25         0.65 o                         
   9  -8   8        320.80        297.78        13.25 o                         
  10  -8   8          3.49          2.40         0.79 o                         
  11  -8   8         51.87         52.35         2.64 o                         
  12  -8   8         57.97         55.56         3.33 o                         
  13  -8   8         37.40         45.70         3.27 o                         
  -7  -7   8         43.65         42.35         3.81 o                         
  -6  -7   8         33.98         34.76         3.03 o                         
  -5  -7   8        123.05        116.36         4.67 o                         
  -4  -7   8         55.20         45.82         3.38 o                         
  -3  -7   8          0.06         -0.69         0.69 o                         
  -2  -7   8         14.86         12.42         0.99 o                         
  -1  -7   8        850.87        771.67        12.87 o                         
   0  -7   8        448.66        459.58        11.07 o                         
   1  -7   8        662.11        673.39        10.67 o                         
   2  -7   8        145.76        141.61         4.21 o                         
   3  -7   8        209.98        213.42         6.04 o                         
   4  -7   8        123.03        108.02         3.64 o                         
   5  -7   8        456.40        399.39         9.75 o                         
   6  -7   8         89.84        100.85         3.40 o                         
   7  -7   8        210.30        214.12         4.53 o                         
   8  -7   8          7.25         11.96         0.93 o                         
   9  -7   8          4.35          3.10         0.88 o                         
  10  -7   8         28.25         21.45         1.61 o                         
  11  -7   8          6.53          3.60         0.98 o                         
  12  -7   8          2.32          1.80         1.07 o                         
  13  -7   8          7.33          9.33         0.96 o                         
  -8  -6   8         12.97         15.59         1.84 o                         
  -7  -6   8          0.07         -0.03         0.84 o                         
  -6  -6   8          0.06         -1.34         1.34 o                         
  -5  -6   8         51.68         51.88         2.88 o                         
  -4  -6   8         13.72          9.59         0.96 o                         
  -3  -6   8          0.99         -0.65         0.83 o                         
  -2  -6   8         55.43         58.12         2.81 o                         
  -1  -6   8        295.95        281.76         6.00 o                         
   0  -6   8        130.08        137.95         3.57 o                         
   1  -6   8         57.12         64.23         2.37 o                         
   2  -6   8       1056.98       1149.49        29.50 o                         
   3  -6   8        182.42        181.35         7.88 o                         
   4  -6   8        194.94        199.13         4.60 o                         
   5  -6   8        246.23        261.52         5.47 o                         
   6  -6   8        181.95        185.89         5.18 o                         
   7  -6   8         53.47         50.56         2.45 o                         
   8  -6   8        426.56        388.81        12.75 o                         
   9  -6   8        649.27        609.51        57.03 o                         
  10  -6   8        724.98        658.82        67.41 o                         
  11  -6   8        230.97        227.74         9.66 o                         
  12  -6   8         59.96         57.18         5.22 o                         
  13  -6   8          4.52          6.09         1.59 o                         
  -9  -5   8          0.39          1.04         0.82 o                         
  -8  -5   8        181.88        189.61         8.70 o                         
  -7  -5   8          1.15          1.57         1.32 o                         
  -6  -5   8         24.37         22.79         2.14 o                         
  -5  -5   8        138.39        122.69         3.88 o                         
  -4  -5   8        241.16        241.43         5.81 o                         
  -3  -5   8        505.87        495.71         9.52 o                         
  -2  -5   8        200.81        203.12         4.59 o                         
  -1  -5   8        148.95        169.69         3.62 o                         
   0  -5   8        454.78        471.18         8.52 o                         
   1  -5   8        599.04        576.65         8.12 o                         
   2  -5   8         56.40         54.50         2.06 o                         
   3  -5   8         35.44         38.89         1.83 o                         
   4  -5   8        355.17        372.34        10.40 o                         
   5  -5   8        391.42        380.90        13.25 o                         
   6  -5   8         18.95         18.32         1.38 o                         
   7  -5   8          0.25          0.53         0.78 o                         
   8  -5   8         62.04         58.62         2.75 o                         
   9  -5   8          6.79          8.47         0.84 o                         
  10  -5   8         73.02         57.66         3.73 o                         
  11  -5   8        178.28        155.09        13.23 o                         
  12  -5   8         15.22         20.78         2.63 o                         
  13  -5   8         30.61         33.21         3.50 o                         
 -10  -4   8          0.09         -1.50         1.59 o                         
  -9  -4   8          0.97         -0.09         1.01 o                         
  -8  -4   8         13.48         17.04         3.30 o                         
  -7  -4   8          3.46          2.36         0.94 o                         
  -6  -4   8        104.43         92.07         2.92 o                         
  -5  -4   8          3.04          4.05         1.05 o                         
  -4  -4   8          8.46         11.06         1.43 o                         
  -3  -4   8         98.28        110.70         4.32 o                         
  -2  -4   8         50.48         47.67         1.97 o                         
  -1  -4   8        284.82        334.53         4.91 o                         
   0  -4   8        626.94        700.25         7.77 o                         
   1  -4   8       1396.47       1510.51        15.38 o                         
   2  -4   8       1772.53       1933.32        41.91 o                         
   3  -4   8       1929.35       2031.44        49.02 o                         
   4  -4   8        539.83        549.29        15.10 o                         
   5  -4   8          9.96         11.23         1.02 o                         
   6  -4   8          3.11          2.18         0.74 o                         
   7  -4   8        115.14        113.41         4.99 o                         
   8  -4   8        726.39        684.89        25.51 o                         
   9  -4   8        646.77        595.44        26.16 o                         
  10  -4   8          5.35          3.70         1.31 o                         
  11  -4   8        150.30        127.39         9.47 o                         
  12  -4   8         22.87         24.87         3.09 o                         
 -10  -3   8         72.60         74.02         7.72 o                         
  -9  -3   8          2.76          1.60         1.20 o                         
  -8  -3   8        129.56        151.46         6.79 o                         
  -7  -3   8         46.12         43.96         2.00 o                         
  -6  -3   8        457.04        458.43         9.26 o                         
  -5  -3   8        564.22        537.70        11.80 o                         
  -4  -3   8         14.85         15.59         1.55 o                         
  -3  -3   8         31.72         23.26         1.52 o                         
  -2  -3   8         11.68          7.41         0.78 o                         
  -1  -3   8         81.00         93.67         2.05 o                         
   0  -3   8          0.09          2.17         0.61 o                         
   1  -3   8        221.80        241.78         3.74 o                         
   2  -3   8        126.19        134.53         2.48 o                         
   3  -3   8        108.99         91.81         2.49 o                         
   4  -3   8        993.22       1006.29        33.19 o                         
   5  -3   8          8.43         11.77         1.06 o                         
   6  -3   8        209.31        198.06         7.53 o                         
   7  -3   8        127.16        118.31         4.61 o                         
   8  -3   8         34.49         32.18         1.52 o                         
   9  -3   8         70.36         46.76         3.50 o                         
  10  -3   8         79.47         71.60         7.15 o                         
  11  -3   8          5.07          3.62         1.89 o                         
  12  -3   8          0.04          1.07         1.19 o                         
 -11  -2   8          0.31          1.34         1.89 o                         
 -10  -2   8          7.22         12.97         2.53 o                         
  -9  -2   8         15.04         18.65         2.08 o                         
  -8  -2   8        210.91        174.77         7.79 o                         
  -7  -2   8          5.24          3.26         0.72 o                         
  -6  -2   8        115.98        108.55         3.99 o                         
  -5  -2   8        191.69        209.17         5.44 o                         
  -4  -2   8        387.13        399.27         6.80 o                         
  -3  -2   8        107.93        125.17         3.27 o                         
  -2  -2   8        209.09        210.75         4.74 o                         
  -1  -2   8       1376.90       1369.68        31.42 o                         
   0  -2   8       1066.93       1038.36        11.87 o                         
   1  -2   8       1141.96       1246.38        12.46 o                         
   2  -2   8         96.39        139.40         2.73 o                         
   3  -2   8         54.29         51.95         1.47 o                         
   4  -2   8        826.97        798.22        25.68 o                         
   5  -2   8        199.14        187.51         6.63 o                         
   6  -2   8        296.98        289.04         8.40 o                         
   7  -2   8         95.49         82.40         2.88 o                         
   8  -2   8        226.71        203.92         6.46 o                         
   9  -2   8        432.93        356.41        18.73 o                         
  10  -2   8          0.13         -0.07         1.14 o                         
  11  -2   8         39.99         37.77         4.35 o                         
  12  -2   8          3.18          5.84         1.36 o                         
 -11  -1   8         15.76         17.38         2.53 o                         
 -10  -1   8        332.27        393.78        10.44 o                         
  -9  -1   8          4.46          5.26         1.23 o                         
  -8  -1   8        289.86        274.47         9.91 o                         
  -7  -1   8          3.35          4.36         1.50 o                         
  -6  -1   8        425.61        418.87        11.32 o                         
  -5  -1   8        169.27        200.97         4.46 o                         
  -4  -1   8       1077.90       1206.17        23.04 o                         
  -3  -1   8        132.06        162.99         3.38 o                         
  -2  -1   8         81.95         95.88         2.69 o                         
  -1  -1   8        150.30        134.52         2.54 o                         
   0  -1   8       6467.54       7127.19        75.41 o                         
   1  -1   8        755.40        905.95        10.26 o                         
   2  -1   8        174.82        213.69         3.67 o                         
   3  -1   8        763.22        833.87        21.97 o                         
   4  -1   8        202.18        220.05         6.95 o                         
   5  -1   8        929.97        970.20        33.72 o                         
   6  -1   8        401.53        399.39        13.70 o                         
   7  -1   8          7.75          8.42         0.99 o                         
   8  -1   8          5.10          3.87         0.63 o                         
   9  -1   8        167.23        151.46        14.13 o                         
  10  -1   8        296.11        252.80        12.90 o                         
  11  -1   8          2.32          1.38         1.03 o                         
  12  -1   8          0.14          0.96         0.96 o                         
 -12   0   8          8.87          9.61         1.70 o                         
 -11   0   8          3.63          0.87         1.27 o                         
 -10   0   8         58.21         66.48         3.22 o                         
  -9   0   8         47.28         42.70         2.72 o                         
  -8   0   8        260.31        269.52         7.05 o                         
  -7   0   8        191.24        202.40        13.73 o                         
  -6   0   8          0.12          0.11         0.94 o                         
  -5   0   8        375.73        447.34         9.06 o                         
  -4   0   8        300.57        303.43         6.91 o                         
  -3   0   8          6.55          2.66         0.60 o                         
  -2   0   8       1621.77       1860.48        29.34 o                         
  -1   0   8       3687.53       3750.29        60.90 o                         
   0   0   8        608.07        549.24         9.76 o                         
   1   0   8       1534.89       2089.34        21.30 o                         
   2   0   8       1716.60       1765.71        23.96 o                         
   3   0   8         42.74         38.60         1.44 o                         
   4   0   8          9.60          9.12         0.82 o                         
   5   0   8        441.12        434.45        13.79 o                         
   6   0   8        208.18        244.11         7.75 o                         
   7   0   8        423.89        397.42        13.11 o                         
   8   0   8         23.59         19.68         1.77 o                         
   9   0   8         41.14         27.59         2.38 o                         
  10   0   8         94.58         85.96         5.40 o                         
  11   0   8          7.15          4.59         1.09 o                         
 -12   1   8         33.48         32.09         3.29 o                         
 -11   1   8         29.11         26.04         2.00 o                         
 -10   1   8          3.29          3.00         1.12 o                         
  -9   1   8         62.88         60.41         2.78 o                         
  -8   1   8        935.44        938.15        20.24 o                         
  -7   1   8          6.54          3.02         1.43 o                         
  -6   1   8        434.55        580.18        19.32 o                         
  -5   1   8        137.35        152.98         4.32 o                         
  -4   1   8       1649.95       1718.36        21.10 o                         
  -3   1   8        520.70        619.75        10.52 o                         
  -2   1   8        163.27        167.47         4.51 o                         
  -1   1   8       4319.15       5224.81        67.16 o                         
   0   1   8       7182.96       7234.41       169.03 o                         
   1   1   8        410.33        471.51         7.56 o                         
   2   1   8        545.80        625.11         9.76 o                         
   3   1   8        350.09        437.30        10.27 o                         
   4   1   8        192.66        174.87         5.16 o                         
   5   1   8          5.45          6.18         0.83 o                         
   6   1   8        219.39        225.68         7.95 o                         
   7   1   8         20.22         20.12         1.33 o                         
   8   1   8        123.21        107.40         5.66 o                         
   9   1   8         77.47         67.60         3.97 o                         
  10   1   8        125.79        134.71         5.62 o                         
  11   1   8         46.70         55.28         3.28 o                         
 -12   2   8          4.13          3.54         1.58 o                         
 -11   2   8        115.31        130.14         6.31 o                         
 -10   2   8          7.74          6.51         1.41 o                         
  -9   2   8         64.01         54.53         3.03 o                         
  -8   2   8         20.74         17.30         2.44 o                         
  -7   2   8        355.65        347.44        11.83 o                         
  -6   2   8        718.85        860.18        25.25 o                         
  -5   2   8        553.83        615.91         8.39 o                         
  -4   2   8       1636.29       1777.54        19.23 o                         
  -3   2   8        409.07        399.39         5.48 o                         
  -2   2   8        538.14        423.97        11.08 o                         
  -1   2   8         60.73         57.86         1.65 o                         
   0   2   8        674.05        775.63        12.95 o                         
   1   2   8          2.93          2.59         0.81 o                         
   2   2   8       2513.35       2693.17        63.47 o                         
   3   2   8         71.86         87.93         2.98 o                         
   4   2   8        234.75        244.28         6.66 o                         
   5   2   8         69.38         73.17         2.61 o                         
   6   2   8        722.28        692.24        21.51 o                         
   7   2   8         17.32         12.48         1.44 o                         
   8   2   8         24.10         26.59         2.35 o                         
   9   2   8          7.96          9.23         1.48 o                         
  10   2   8          1.21         -0.21         1.00 o                         
 -13   3   8          8.02         10.36         2.92 o                         
 -12   3   8        154.52        228.53         8.07 o                         
 -11   3   8        301.18        334.70        12.95 o                         
 -10   3   8         10.76         10.33         1.49 o                         
  -9   3   8         18.43         17.76         1.73 o                         
  -8   3   8        680.30        857.15        20.22 o                         
  -7   3   8        120.38        126.01         3.85 o                         
  -6   3   8         77.38         98.72         3.19 o                         
  -5   3   8         21.66         16.85         0.98 o                         
  -4   3   8       1167.53       1319.84        17.46 o                         
  -3   3   8          0.06          0.67         0.60 o                         
  -2   3   8        838.69        798.91        19.02 o                         
  -1   3   8         17.33         19.22         0.97 o                         
   0   3   8         53.64         37.14         1.79 o                         
   1   3   8        678.65        689.15        14.83 o                         
   2   3   8        235.50        261.49         6.60 o                         
   3   3   8          9.09         14.53         1.25 o                         
   4   3   8        148.57        136.56         4.71 o                         
   5   3   8        139.85        116.69         2.98 o                         
   6   3   8         20.03         18.09         1.20 o                         
   7   3   8          0.64         -0.60         1.40 o                         
   8   3   8        552.67        577.22        41.78 o                         
   9   3   8         38.23         42.17         5.33 o                         
 -13   4   8         46.40         51.98         7.82 o                         
 -12   4   8          0.02          0.15         1.30 o                         
 -11   4   8          1.00          1.10         1.42 o                         
 -10   4   8         20.85         23.48         2.47 o                         
  -9   4   8        287.62        290.09         5.89 o                         
  -8   4   8         32.30         28.86         2.11 o                         
  -7   4   8         32.28         37.21         2.27 o                         
  -6   4   8       1204.72       1400.49        35.02 o                         
  -5   4   8        121.16        102.02         3.03 o                         
  -4   4   8        108.47        116.09         2.93 o                         
  -3   4   8        113.15        101.18         2.92 o                         
  -2   4   8        119.50        108.91         2.93 o                         
  -1   4   8        285.91        297.84         5.72 o                         
   0   4   8         12.25         13.01         1.13 o                         
   1   4   8         16.56         17.84         1.21 o                         
   2   4   8          2.16          4.57         0.89 o                         
   3   4   8          2.02          1.84         0.81 o                         
   4   4   8        460.36        458.27         9.34 o                         
   5   4   8        411.69        399.49         9.53 o                         
   6   4   8         66.04         50.26         2.52 o                         
   7   4   8         31.64         35.19         3.05 o                         
   8   4   8         25.22         26.18         1.74 o                         
   9   4   8         32.66         42.52         3.38 o                         
 -13   5   8         11.84         14.41         2.49 o                         
 -12   5   8          0.45          3.53         2.16 o                         
 -11   5   8         91.30         93.64         4.63 o                         
 -10   5   8          7.45         10.61         2.13 o                         
  -9   5   8        317.04        310.70         7.01 o                         
  -8   5   8         11.42         17.29         1.55 o                         
  -7   5   8        178.28        200.42         6.84 o                         
  -6   5   8         45.81         53.12         2.31 o                         
  -5   5   8         22.22         25.34         1.68 o                         
  -4   5   8        146.51        138.47         4.19 o                         
  -3   5   8        292.57        257.74         5.95 o                         
  -2   5   8        258.77        272.87         6.89 o                         
  -1   5   8        146.02        143.98         3.67 o                         
   0   5   8        106.65        100.51         3.13 o                         
   1   5   8       1346.00       1385.07        37.42 o                         
   2   5   8          0.96          3.44         1.37 o                         
   3   5   8         32.63         28.00         1.25 o                         
   4   5   8        537.73        520.32        10.59 o                         
   5   5   8          4.88          6.56         1.00 o                         
   6   5   8        115.93        121.64         7.18 o                         
   7   5   8          2.42          1.47         0.88 o                         
   8   5   8         31.22         38.39         3.28 o                         
 -14   6   8          0.13          1.26         1.69 o                         
 -13   6   8        125.46        139.09        14.84 o                         
 -12   6   8         33.38         41.18         3.34 o                         
 -11   6   8          3.57          3.34         1.59 o                         
 -10   6   8        226.27        233.21        14.23 o                         
  -9   6   8       1215.16       1265.79        15.32 o                         
  -8   6   8        315.59        330.39         5.38 o                         
  -7   6   8        721.33        729.85        13.96 o                         
  -6   6   8        204.48        210.13         5.20 o                         
  -5   6   8        599.36        587.70        18.17 o                         
  -4   6   8        603.59        560.87        14.12 o                         
  -3   6   8        292.92        263.86         9.87 o                         
  -2   6   8        139.36        128.85         3.60 o                         
  -1   6   8        132.94        125.64         3.71 o                         
   0   6   8        876.56        884.55        16.91 o                         
   1   6   8         24.11         22.39         1.72 o                         
   2   6   8        310.62        315.51         6.17 o                         
   3   6   8        838.27        824.20        22.29 o                         
   4   6   8        189.29        166.66         5.45 o                         
   5   6   8         25.57         24.12         1.87 o                         
   6   6   8          0.08         -0.25         0.90 o                         
   7   6   8         36.09         43.89         1.82 o                         
 -13   7   8          3.04          3.40         1.26 o                         
 -12   7   8          2.33          0.60         1.66 o                         
 -11   7   8         33.52         31.42         2.83 o                         
 -10   7   8          2.10          0.49         1.37 o                         
  -9   7   8          5.07          3.90         0.93 o                         
  -8   7   8          0.21          0.77         0.69 o                         
  -7   7   8        229.95        239.72         4.57 o                         
  -6   7   8        184.69        174.04         4.74 o                         
  -5   7   8         14.45         12.58         1.49 o                         
  -4   7   8         19.46         16.28         1.70 o                         
  -3   7   8        430.45        382.89        17.81 o                         
  -2   7   8          1.60          2.51         0.94 o                         
  -1   7   8        131.80        125.68         4.32 o                         
   0   7   8        174.95        168.37         2.83 o                         
   1   7   8         28.83         39.88         1.46 o                         
   2   7   8          2.20          2.62         0.66 o                         
   3   7   8         86.23         93.97         2.89 o                         
   4   7   8         72.11         69.88         2.82 o                         
   5   7   8          0.36         -0.79         0.85 o                         
   6   7   8        116.74        143.69         6.82 o                         
 -13   8   8         86.25        100.15         9.17 o                         
 -12   8   8          0.47          2.94         1.35 o                         
 -11   8   8        260.86        299.53         9.36 o                         
 -10   8   8          2.41          1.40         2.59 o                         
  -9   8   8          0.55         -1.07         1.38 o                         
  -8   8   8         14.97         13.95         1.09 o                         
  -7   8   8        752.13        757.16        12.86 o                         
  -6   8   8         28.92         24.99         1.38 o                         
  -5   8   8        239.49        216.02         3.81 o                         
  -4   8   8        178.58        166.21         3.20 o                         
  -3   8   8         29.35         25.74         1.27 o                         
  -2   8   8        759.61        742.83        10.44 o                         
  -1   8   8          5.66          4.20         0.54 o                         
   0   8   8         72.29         60.51         1.90 o                         
   1   8   8          0.99          1.58         0.63 o                         
   2   8   8        221.17        203.18         6.13 o                         
   3   8   8        187.38        187.21         6.73 o                         
   4   8   8         41.39         45.66         2.41 o                         
   5   8   8         10.49         10.60         1.17 o                         
 -13   9   8          2.65          5.63         2.51 o                         
 -12   9   8         38.61         47.72         4.04 o                         
 -11   9   8          9.96         14.53         3.15 o                         
 -10   9   8          8.97         10.06         2.02 o                         
  -9   9   8         74.27         72.36         3.38 o                         
  -8   9   8         30.85         31.73         2.13 o                         
  -7   9   8          6.33          5.73         1.15 o                         
  -6   9   8         28.38         26.45         1.43 o                         
  -5   9   8        146.93        144.53         2.94 o                         
  -4   9   8         58.24         48.50         1.77 o                         
  -3   9   8         22.37         15.84         1.06 o                         
  -2   9   8         41.39         34.33         1.62 o                         
  -1   9   8        126.10        126.66         3.36 o                         
   0   9   8          1.90          0.99         0.74 o                         
   1   9   8        298.53        290.76         8.12 o                         
   2   9   8         96.14        104.52         4.12 o                         
   3   9   8          0.50          0.42         0.71 o                         
   4   9   8         15.81         19.65         1.40 o                         
 -13  10   8          5.65          7.65         2.51 o                         
 -12  10   8          3.23          2.90         2.15 o                         
 -11  10   8        148.95        171.67         8.40 o                         
 -10  10   8          6.23          2.64         1.50 o                         
  -9  10   8        168.53        181.33         5.44 o                         
  -8  10   8          2.34          3.24         0.99 o                         
  -7  10   8        134.76        133.08         3.70 o                         
  -6  10   8         17.00         13.41         1.25 o                         
  -5  10   8         33.31         32.04         1.78 o                         
  -4  10   8         11.70          9.26         1.06 o                         
  -3  10   8        137.72        137.89         3.66 o                         
  -2  10   8         82.42         72.59         2.26 o                         
  -1  10   8         70.32         56.60         1.88 o                         
   0  10   8         32.89         30.53         1.76 o                         
   1  10   8        207.14        213.01         7.56 o                         
   2  10   8          3.33          2.51         0.63 o                         
   3  10   8         39.74         48.44         3.18 o                         
 -12  11   8          9.62         10.92         2.43 o                         
 -11  11   8          2.90          2.85         1.67 o                         
 -10  11   8          4.18          4.42         1.16 o                         
  -9  11   8         93.23        100.35         3.27 o                         
  -8  11   8        172.33        176.14         4.04 o                         
  -7  11   8         10.41          8.07         1.05 o                         
  -6  11   8          0.41          0.85         0.85 o                         
  -5  11   8        175.28        192.02         5.45 o                         
  -4  11   8        129.54        121.73         3.05 o                         
  -3  11   8        189.13        190.68         3.91 o                         
  -2  11   8        102.94        121.08         3.49 o                         
  -1  11   8          5.11          6.48         0.79 o                         
   0  11   8          5.69          4.40         0.66 o                         
   1  11   8         11.00         13.02         1.48 o                         
 -11  12   8          4.14          8.07         2.06 o                         
 -10  12   8          0.20          1.10         0.79 o                         
  -9  12   8         33.15         32.84         1.70 o                         
  -8  12   8         46.74         47.18         1.83 o                         
  -7  12   8          2.69          3.95         0.74 o                         
  -6  12   8         11.14          7.81         1.04 o                         
  -5  12   8         34.48         32.09         1.42 o                         
  -4  12   8         90.03         81.56         2.25 o                         
  -3  12   8          5.72          5.48         0.75 o                         
  -2  12   8          1.54          3.89         0.83 o                         
  -1  12   8         20.66         24.03         1.68 o                         
  -9  13   8         28.89         36.74         3.13 o                         
  -8  13   8         14.82         13.31         0.98 o                         
  -7  13   8        113.46        112.58         2.48 o                         
  -6  13   8         58.01         61.29         1.87 o                         
  -5  13   8          0.03          1.18         0.58 o                         
  -4  13   8          3.69          2.76         0.63 o                         
   2 -13   9          2.15          1.60         0.63 o                         
   3 -13   9        126.42        142.48         3.23 o                         
   4 -13   9         27.85         29.34         1.29 o                         
   5 -13   9         17.56         18.82         1.06 o                         
   6 -13   9         22.88         25.76         1.29 o                         
   7 -13   9         42.43         43.69         1.59 o                         
   8 -13   9         36.57         37.68         1.60 o                         
   9 -13   9         34.61         47.74         4.32 o                         
  -1 -12   9         26.25         31.89         2.69 o                         
   0 -12   9          1.26          0.62         0.47 o                         
   1 -12   9          0.89         -0.04         0.66 o                         
   2 -12   9          1.16          1.48         0.60 o                         
   3 -12   9          0.11         -0.47         0.66 o                         
   4 -12   9         23.86         26.69         1.48 o                         
   5 -12   9          4.43          4.45         0.67 o                         
   6 -12   9          0.80          0.21         0.48 o                         
   7 -12   9         65.82         60.83         1.87 o                         
   8 -12   9          0.43          0.26         0.52 o                         
   9 -12   9         27.58         26.26         1.49 o                         
  10 -12   9          4.72          8.54         1.11 o                         
  -2 -11   9         24.15         20.13         1.28 o                         
  -1 -11   9          4.83          2.44         0.64 o                         
   0 -11   9          0.33         -0.39         0.64 o                         
   1 -11   9        128.14        123.77         3.03 o                         
   2 -11   9          7.11          4.92         0.70 o                         
   3 -11   9          0.30          0.42         0.74 o                         
   4 -11   9          3.98          3.17         0.72 o                         
   5 -11   9        189.76        185.00         3.69 o                         
   6 -11   9          6.47          6.07         0.79 o                         
   7 -11   9         19.36         18.01         1.13 o                         
   8 -11   9        115.28        102.52         3.77 o                         
   9 -11   9         25.03         26.99         1.37 o                         
  10 -11   9         20.65         21.92         1.28 o                         
  11 -11   9          0.12          2.94         0.92 o                         
  -4 -10   9         12.30          9.37         1.29 o                         
  -3 -10   9         80.41         81.75         2.57 o                         
  -2 -10   9          2.51          2.75         0.75 o                         
  -1 -10   9         15.95         20.28         1.19 o                         
   0 -10   9         14.68         14.11         1.02 o                         
   1 -10   9          0.14          1.26         0.69 o                         
   2 -10   9        126.56        119.97         2.59 o                         
   3 -10   9        185.26        166.68         3.34 o                         
   4 -10   9         22.64         19.20         1.12 o                         
   5 -10   9         44.70         40.74         1.52 o                         
   6 -10   9        146.86        129.35         3.37 o                         
   7 -10   9        239.78        232.36         6.38 o                         
   8 -10   9          2.07          0.91         0.70 o                         
   9 -10   9          1.17          2.10         0.77 o                         
  10 -10   9         27.42         24.49         1.39 o                         
  11 -10   9         85.54         87.08         2.48 o                         
  12 -10   9          4.49          3.33         0.78 o                         
  -5  -9   9          2.86          3.24         0.86 o                         
  -4  -9   9          0.15         -0.75         0.75 o                         
  -3  -9   9         82.69         77.22         3.02 o                         
  -2  -9   9         49.87         58.95         2.56 o                         
  -1  -9   9        141.98        129.34         3.58 o                         
   0  -9   9         56.21         59.04         2.28 o                         
   1  -9   9        708.00        676.99         9.70 o                         
   2  -9   9        161.55        159.74         3.16 o                         
   3  -9   9        615.86        614.25        10.47 o                         
   4  -9   9         18.16         20.56         0.92 o                         
   5  -9   9          7.35          8.07         0.64 o                         
   6  -9   9        281.10        275.32         7.66 o                         
   7  -9   9         57.32         60.40         2.76 o                         
   8  -9   9         35.33         28.83         1.56 o                         
   9  -9   9          2.70          2.71         0.74 o                         
  10  -9   9         73.52         66.16         2.77 o                         
  11  -9   9        105.48        105.07         3.38 o                         
  12  -9   9         62.58         71.56         2.28 o                         
  -6  -8   9          0.83         -0.15         0.75 o                         
  -5  -8   9          0.07         -0.51         1.33 o                         
  -4  -8   9         24.04         26.76         1.90 o                         
  -3  -8   9         76.38         73.68         3.78 o                         
  -2  -8   9         21.30         28.22         1.74 o                         
  -1  -8   9         30.01         20.23         1.11 o                         
   0  -8   9         16.10         18.38         0.99 o
[truncated: 330,805 more chars]
